# Supplementary material for: Alterations of Plasma Lipids in Adult Women With Major Depressive Disorder and Bipolar Depression
Source: Front Psychiatry. 2022 Jul 18;13:927817. doi: 10.3389/fpsyt.2022.927817 (PMC9339614; doi:10.3389/fpsyt.2022.927817)
Supplement: Supplementary file 1 [file Table_1.xls]

## Sheet: Sheet1
Supplementary Table 1		Clinical information of enrolled individuals
ID	Age	Dwelling condition	Marital status	Education level	BMI	Group	diagnosis	Height(cm)	Weight(kg)	Body temperature(℃)	Pulse(c. p. m)	Breathe(c. p. m)	Systolic pressure(mmHg)	Diastolic pressure(mmHg)	Staple food structure	Frequency of eating vegetables	Frequency of eating ivestock meat	Frequency of drinking yogurt or probiotic drinks	Smoking	In the past six months exposure to secondhand smoke situation	course of disease	HAMA	HAMD	PANSS	Psychotropic drugs
hc-001	47	famliy life	married	Undergraduate	17.0	HC	Healthy control	175	52	36.5	80	18	110	70	rice	often	occasionally	often	never smoke or occasionally smoke	almost none		5	6	35	none
hc-002	31	famliy life	married	graduate	17.7	HC	Healthy control	160	46	36.2	72	19	105	68	rice,flour	often	often	hardly	never smoke or occasionally smoke	almost none		2	5	34	none
hc-003	30	famliy life	married	Undergraduate	26.7	HC	Healthy control	173	80	36.2	78	18	112	62	rice,flour	often	often	often	never smoke or occasionally smoke	almost none		5	1	30	none
hc-004	32	famliy life	married	Undergraduate	19.1	HC	Healthy control	162	50	36.2	71	18	85	56	rice	occasionallyly	often	often	never smoke or occasionally smoke	almost none		1	1	31	none
hc-006	31	famliy life	married	graduate	20.7	HC	Healthy control	160	53	36.5	75	19	106	73	rice	often	occasionally	hardly	never smoke or occasionally smoke	almost none		5	2	39	none
hc-007	26	group living	single	Undergraduate	24.1	HC	Healthy control	168	68	36.2	76	19	109	69	rice,flour	often	twice or three times a week	hardly	never smoke or occasionally smoke	almost none		5	4	33	none
hc-008	26	famliy life	single	Undergraduate	26.7	HC	Healthy control	173	80	36.1	75	18	138	83	rice	often	twice or three times a week	often	never smoke or occasionally smoke	almost none		3	6	35	none
hc-011	45	famliy life	married	Undergraduate	24.1	HC	Healthy control	173	72	36.3	78	18	120	73	flour	often	often	hardly	never smoke or occasionally smoke	almost none		7	3	31	none
hc-013	24	famliy life	single	Undergraduate	19.3	HC	Healthy control	164	52	36.5	78	16	120	77	rice	often	twice or three times a week	hardly	never smoke or occasionally smoke	less than 1 hour a day		7	3	39	none
hc-015	53	famliy life	married	Undergraduate	21.9	HC	Healthy control	160	56	36.5	78	18	118	75	rice	often	occasionally	hardly	never smoke or occasionally smoke	almost none		2	3	39	none
hc-016	44	famliy life	married	junior college	21.8	HC	Healthy control	166	60	36.5	76	18	127	78	rice	often	occasionally	hardly	never smoke or occasionally smoke	less than 1 hour a day		3	1	42	none
hc-017	35	famliy life	married	Undergraduate	21.9	HC	Healthy control	160	53	36.7	88	19	103	67	rice	often	twice or three times a week	hardly	never smoke or occasionally smoke	almost none		3	2	35	none
hc-022	29	famliy life	married	junior college	19.5	HC	Healthy control	165	53	36.6	90	19	94	75	rice,flour	often	twice or three times a week	hardly	never smoke or occasionally smoke	less than 1 hour a day		3	7	33	none
hc-023	29	famliy life	married	Undergraduate	19.4	HC	Healthy control	167	54	36.5	76	18	102	64	rice,flour	often	occasionallyly	hardly	never smoke or occasionally smoke	less than 1 hour a day		6	6	34	none
hc-024	25	famliy life	single	Undergraduate	23.6	HC	Healthy control	166	65	36.3	96	18	110	70	rice,flour	often	occasionallyly	hardly	never smoke or occasionally smoke	almost none		2	3	38	none
hc-025	26	famliy life	single	junior college	17.7	HC	Healthy control	168	50	36.2	65	16	109	74	rice	often	twice or three times a week	hardly	never smoke or occasionally smoke	almost none		7	3	38	none
hc-026	36	famliy life	single after divorced	junior college	21.3	HC	Healthy control	165	58	36.2	76	17	106	63	rice,flour	often	often	often	never smoke or occasionally smoke	almost none		3	4	34	none
hc-027	29	famliy life	married	junior college	20.9	HC	Healthy control	168	59	36.3	88	19	120	78	rice,flour	often	twice or three times a week	often	never smoke or occasionally smoke	almost none		5	1	37	none
hc-029	39	famliy life	married	Undergraduate	17.4	HC	Healthy control	166	48	36.2	66	16	95	60	rice	often	twice or three times a week	every day	never smoke or occasionally smoke	almost none		6	2	32	none
hc-032	26	famliy life	single	junior college	17.8	HC	Healthy control	160	45.5	36.2	70	18	90	60	rice	often	occasionallyly	every day	never smoke or occasionally smoke	almost none		4	2	42	none
hc-033	30	famliy life	married	Undergraduate	24.7	HC	Healthy control	166	61	37.4	54	19	86	58	rice	often	twice or three times a week	often	never smoke or occasionally smoke	almost none		1	6	36	none
hc-039	27	famliy life	married	junior college	18.0	HC	Healthy control	160	46	36	80	17	108	70		often	occasionally	hardly	never smoke or occasionally smoke	almost none		4	5	30	none
hc-040	37	famliy life	married	Undergraduate	20.8	HC	Healthy control	158	52	37	75	17	93	61	rice,flour	often	occasionally	hardly	never smoke or occasionally smoke	almost none		7	5	31	none
hc-044	44	famliy life	single	Undergraduate	18.8	HC	Healthy control	177	59	36.5	61	18	109	55	rice	often	twice or three times a week	often	never smoke or occasionally smoke	almost none		2	3	37	none
hc-045	35	famliy life	single	junior college	25.9	HC	Healthy control	169	74	36.3	80	18	110	74	rice	often	often	often	never smoke or occasionally smoke	almost none		6	6	40	none
D-002	37	famliy life	married	technical secondary school	20.5499	MDD	Depression	168	58	37.0	66	17	109	69	flour	often	twice or three times a week	occasionally	never smoke or occasionally smoke	less than 1 hour a day	6m	29	37	50	Venlafaxine
D-004	46	famliy life	married	technical secondary school	22.4323	MDD	Depression	158	56	36..7	85	18	125	85	rice	often	twice or three times a week	occasionally	never smoke or occasionally smoke	2 to 4 hours a day	23y	20	22	40	Venlafaxine
D-006	46	famliy life	married	technical secondary school	18.6	MDD	Depression	152	43	37.1	100	20	105	72	rice	often	twice or three times a week	occasionally	never smoke or occasionally smoke	less than 1 hour a day	5y	35	15	52	Duloxetine
D-007	45	famliy life	married	junior high school	20.0	MDD	Depression	158	51	36.2	72	19	108	70	rice	often	often	occasionally	never smoke or occasionally smoke	less than 1 hour a day	3m	29	26	51	Venlafaxine
D-010	44	famliy life	married	primary school	22.23	MDD	Depression	151	51	36.8	61	20	101	66	flour	often	often	occasionally	never smoke or occasionally smoke	less than 1 hour a day	6m	27	37	51	Venlafaxine
D-012	36	famliy life	married	technical secondary school	22.5	MDD	Depression	155	54	36.7	94	18	128	72	flour	often	twice or three times a week	often	never smoke or occasionally smoke	almost none	5y	24	29	40	Venlafaxine
D-013	48	famliy life	married	primary school	25.2	MDD	Depression	163	67	36.8	76	17	108	79	rice	often	twice or three times a week	occasionally	never smoke or occasionally smoke	less than 1 hour a day	3m	24	33	90	Duloxetine
D-018	24	famliy life	married	primary school	25.6	MDD	Depression	163	68	37.1	93	18	96	69	rice	often	twice or three times a week	occasionally	never smoke or occasionally smoke	almost none	10y	23	25	74	Venlafaxine
D-019	28	famliy life	married	junior high school	18.1	MDD	Depression	152	42	36.9	88	20	110	68	rice,flour	twice or three times a week	twice or three times a week	occasionally	never smoke or occasionally smoke	almost none	5y	22	25	67	Venlafaxine
D-020	38	famliy life	married	junior high school	28.0	MDD	Depression	158	70	36.7	66	20	138	88	flour	twice or three times a week	twice or three times a week	occasionally	never smoke or occasionally smoke	almost none	3y	20	21	63	Venlafaxine
D-021	30	famliy life	married	high school	22.6	MDD	Depression	163	60	36.4	100	20	104	76	rice	often	occasionally	occasionally	never smoke or occasionally smoke	almost none	7y	30	25	80	Duloxetine
D-023	31	famliy life	married	Undergraduate	18.7328	MDD	Depression	165	51	36.5	73	18	112	73	rice	often	often	often	never smoke or occasionally smoke	almost none	7y	29	25	73	Venlafaxine
D-029	25	group living	married	Undergraduate	15.2	MDD	Depression	173	45.5	36.6	81	18	102	72	rice	often	occasionally	every day	never smoke or occasionally smoke	almost none	More than1y	25	21	67	Duloxetine
D-030	29	famliy life	married	primary school	25.15	MDD	Depression	157	62	36.5	86	17	115	84	rice,flour	often	twice or three times a week	often	never smoke or occasionally smoke	less than 1 hour a day	20y	24	23	67	Venlafaxine
D-031	46	famliy life	married	Undergraduate	20.7	MDD	Depression	160	53	36.2	86	18	98	50	rice,flour	often	often	occasionally	never smoke or occasionally smoke	almost none	1y	29	23	66	Venlafaxine
D-033	25	famliy life	single	Undergraduate	16.4	MDD	Depression	152	38	37.0	90	20	109	68	rice	often	occasionally	hardly	never smoke or occasionally smoke	2 to 4 hours a day	1y	27	26	80	Venlafaxine
D-034	35	famliy life	married	junior high school	18.8	MDD	Depression	160	48	36	80	18	118	74	flour	often	occasionally	hardly	never smoke or occasionally smoke	occasionally	1y	28	30	49	Venlafaxine
D-035	36	famliy life	married	primary school	18.3	MDD	Depression	165	58	36.8	82	20	112	82	flour	often	twice or three times a week	hardly	never smoke or occasionally smoke	less than 1 hour a day	10y	23	21	80	Venlafaxine
D-036	42	famliy life	married	high school	17.96	MDD	Depression	160	46	36.2	90	20	112	68	rice,flour	often	often	hardly	never smoke or occasionally smoke	less than 1 hour a day	2m	24	28	61	Venlafaxine
D-037	38	famliy life	married	primary school	23.04	MDD	Depression	160	55	36.2	104	20	119	74	rice,flour	often	often	occasionally	never smoke or occasionally smoke	2 to 4 hours a day	2y	26	26	45	Venlafaxine
D-038	45	famliy life	married	high school	19.95	MDD	Depression	163	53	36.3	98	20	128	66	flour	often	twice or three times a week	twice or three times a week	never smoke or occasionally smoke	less than 1 hour a day	1m	24	27	68	Duloxetine
D-041	35	famliy life	married	high school	21.6713	MDD	Depression	165	59	36.8	75	16	128	75	flour	often	twice or three times a week	often	never smoke or occasionally smoke	less than 2 hour a day	3m	22	26	63	Venlafaxine
D-042	32	famliy life	married	primary school	21.7193	MDD	Depression	162	57	36.6	80	16	125	70	flour	often	twice or three times a week	twice or three times a week	never smoke or occasionally smoke	less than 3 hour a day	1m	27	24	45	Venlafaxine
D-043	42	famliy life	married	junior high school	23.38	MDD	Depression	168	66	36.6	84	19	114	72	flour	often	occasionally	occasionally	occasionally	occasionally	2y	52	35	26	Duloxetine
D-044	39	famliy life	married	illiteracy	24.78	MDD	Depression	153	58	36.0	68	19	115	79	rice	often	twice or three times a week	occasionally	occasionally	often	10y	62	24	25	Duloxetine
D-045	41	famliy life	married	junior high school	23.23	MDD	Depression	158	58	36.2	68	19	161	88	flour	twice or three times a week	occasionally	occasionally	occasionally	occasionally	5y	66	24	25	Duloxetine
D-047	36	famliy life	married	junior high school	22.32	MDD	Depression	168	63	36.4	80	19	108	66	rice	often	occasionally	occasionally	occasionally	occasionally	2y	62	30	20	Duloxetine
D-048	29	famliy life	married	technical secongdary school	26.23	MDD	Depression	161	68.0	36.8	90	19	124	86	flour	often	occasionally	occasionally	often	occasionally	2y	73	30	26	Duloxetine
BD-001	29	famliy life	married	primary school	19.4444	BPD	Bipolar depression	165	74	36.4	98	20	109	86	flour	often	often	occasionally	never smoke or occasionally smoke	almost none	3y	7	7	50	Olanzapine + valproate
BD-002	38	famliy life	married	junior high school	22.7732	BPD	Bipolar depression	185	84	36.8	78	18	118	78	flour	often	often	occasionally	never smoke or occasionally smoke	almost none	7y	6	7	37	Quetiapine + valproate
BD-003	39	famliy life	married	high school	19.052	BPD	Bipolar depression	162	50	36.5	80	20	120	80	flour	often	twice or three times a week	often	never smoke or occasionally smoke	less than 1 hour a day	8y	20	22	56	Quetiapine + valproate
BD-004	42	famliy life	married	high school	17.5556	BPD	Bipolar depression	177	55	36.5	89	20	114	74	flour	often	twice or three times a week	occasionally	never smoke or occasionally smoke	1 to 2 hours a day	4m	22	23	82	Olanzapine + valproate
BD-005	42	famliy life	married	junior high school	27.0842	BPD	Bipolar depression	174	82	36.6	74	19	157	87	flour	often	often	often	never smoke or occasionally smoke	almost none	5y	22	18	61	Quetiapine + Lithium
BD-006	26	famliy life	married	primary school	22.0317	BPD	Bipolar depression	158	55	36.7	78	20	133	68	rice,flour	twice or three times a week	twice or three times a week	occasionally	never smoke or occasionally smoke	almost none	9y	24	27	31	Quetiapine + Lithium
BD-007	29	famliy life	married	junior high school	17.7462	BPD	Bipolar depression	161	46	36.3	79	19	127	48	rice,flour	often	twice or three times a week	occasionally	never smoke or occasionally smoke	almost none	4y	8	10	37	Quetiapine + Lithium
BD-008	34	famliy life	married	primary school	17.8506	BPD	Bipolar depression	157	44	36.7	75	20	117	70	rice,flour	often	occasionally	occasionally	never smoke or occasionally smoke	almost none	5y	19	24	61	Quetiapine + Lithium
BD-009	34	famliy life	married	high school	23.8367	BPD	Bipolar depression	175	73	36.5	76	20	120	83	rice,flour	often	twice or three times a week	often	intermittent smoking	almost none	6y	4	7	88	Olanzapine + valproate
BD-010	58	famliy life	married	high school	22.4323	BPD	Bipolar depression	158	56	36.3	77	19	151	86	rice,flour	often	occasionally	occasionally	never smoke or occasionally smoke	almost none	10y	21	26	58	Quetiapine + valproate
BD-011	40	famliy life	single after divorced	primary school	20.1951	BPD	Bipolar depression	162	53	36.5	83	19	110	70	rice,flour	twice or three times a week	occasionally	occasionally	never smoke or occasionally smoke	almost none	5y	27	28	98	Olanzapine + valproate
BD-012	31	famliy life	married	junior high school	23.5102	BPD	Bipolar depression	175	72	37.2	99	18	141	94	rice,flour	often	twice or three times a week	occasionally	never smoke or occasionally smoke	almost none	1m	17	17	81	Quetiapine + Lithium
BD-017	27	famliy life	single after divorced	junior high school	22.6562	BPD	Bipolar depression	160	58	36	88	36	110	80	rice,flour	often	occasionally	occasionally	never smoke or occasionally smoke	almost none	11y	20	18	67	Quetiapine + valproate
BD-013	39	famliy life	married	primary school	22.4323	BPD	Bipolar depression	158	56	36.8	89	20	125	75	rice,flour	often	twice or three times a week	often	never smoke or occasionally smoke	almost none	7y	27	28	55	Quetiapine + valproate
BD-014	27	famliy life	single	high school	22.1453	BPD	Bipolar depression	170	64	36.6	79	18	126	63	rice,flour	often	often	occasionally	never smoke or occasionally smoke	almost none	14y	11	10	87	Olanzapine + valproate
BD-015	54	famliy life	single	primary school	18.2563	BPD	Bipolar depression	157	45	36	92	20	95	61	rice,flour	often	occasionally	often	never smoke or occasionally smoke	almost none	23y	31	30	63	Quetiapine + Lithium
BD-023	45	famliy life	single after divorced	primary school	27.99	BPD	Bipolar depression	168	79	36.5	80	20	110	80	rice,flour	often	twice or three times a week	every day	smoking 5 to 10 cigarettes a day	almost none	3y	16	17	52	Quetiapine + Lithium
BD-024	52	famliy life	married	primary school	25.9107	BPD	Bipolar depression	162	68	37	79	20	172	99	rice,flour	often	occasionally	often	never smoke or occasionally smoke	less than 1 hour a day	1y	34	28	67	Quetiapine + Lithium
BD-021	27	famliy life	married	vocational high school	14.6788	BPD	Bipolar depression	163	39	36.5	80	20	110	70	rice,flour	often	twice or three times a week	often	never smoke or occasionally smoke	almost none	3y	5	4	49	Quetiapine + valproate
BD-022	26	famliy life	single	technical secondary school	19.7232	BPD	Bipolar depression	170	57	36.8	89	20	132	76	rice,flour	often	often	occasionally	intermittent smoking	less than 1 hour a day	3y	23	30	88	Olanzapine + valproate
BD-018	27	famliy life	single	primary school	18.7242	BPD	Bipolar depression	176	58	36.3	90	18	160	80	rice,flour	often	often	occasionally	never smoke or occasionally smoke	less than 1 hour a day	1y	4	7	49	Quetiapine + valproate
BD-016	29	famliy life	married	high school	18.9036	BPD	Bipolar depression	161	49	36	96	20	105	65	rice,flour	often	twice or three times a week	occasionally	never smoke or occasionally smoke	almost none	1y	22	23	37	Quetiapine + valproate
