# Supplementary material for: Alterations of Plasma Lipids in Adult Women With Major Depressive Disorder and Bipolar Depression
Source: Front Psychiatry. 2022 Jul 18;13:927817. doi: 10.3389/fpsyt.2022.927817 (PMC9339614; doi:10.3389/fpsyt.2022.927817)
Supplement: Supplementary file 2 [file Table_2.xls]

## Sheet: Sheet1
Supplementary Table 2	Original data of lipidomics
LipidIon	Lipid_new_name	LipidGroup	Class	Lipid_new_name	hc-001	hc-002	hc-003	hc-004	hc-006	hc-007	hc-008	hc-011	hc-013	hc-015	hc-016	hc-017	hc-022	hc-023	hc-024	hc-025	hc-026	hc-027	hc-029	hc-032	hc-033	hc-039	hc-040	hc-044	hc-045		D-002	D-004	D-006	D-007	D-010	D-012	D-013	D-018	D-019	D-020	D-021	D-023	D-029	D-030	D-031	D-033	D-034	D-035	D-036
AcCa(14:2)+H	AcCa(14:2)	AcCa(14:2)+H	AcCa	AcCa(14:2)	0.0460932	0.0742806	0.0784854	0.051098	0.0640313	0.0777298	0.0447571	0.0189625	0.0344442	0.0277241	0.071766	0.109752	0.163182	0.0908775	0.0441543	0.0636687	0.0576454	0.0790736	0.0958506	0.0184245	0.0664766	0.0982803	0.0391344	0.094383	0.126477		0.0406913	0.0262281	0.0039184	0.0209274	0.0501432	0.0372554	0.0549507	0.0583932	0.0465479	0.0505014	0.0132547	0.0504488	0.0122873	0.0261847	0.0401029	0.0037346	0.0512834	0.0147002	0.0852516
AcCa(16:0)+H	AcCa(16:0)	AcCa(16:0)+H	AcCa	AcCa(16:0)	0.0853667	0.142317	0.148617	0.158239	0.115559	0.148111	0.163564	0.106176	0.118767	0.170205	0.119474	0.138172	0.180478	0.139822	0.110604	0.0855794	0.173686	0.169561	0.137151	0.149346	0.25696	0.138043	0.154323	0.26863	0.120066		0.177971	0.134907	0.155079	0.119347	0.14816	0.129645	0.104238	0.129327	0.128136	0.158486	0.167865	0.103597	0.0894099	0.144781	0.157995	0.110736	0.0898581	0.154709	0.198848
AcCa(18:2)+H	AcCa(18:2)	AcCa(18:2)+H	AcCa	AcCa(18:2)	0.361846	0.351845	0.385102	0.263471	0.200731	0.257238	0.236149	0.256741	0.171956	0.293113	0.251054	0.22637	0.398329	0.267454	0.359261	0.146664	0.272946	0.252591	0.329624	0.303347	0.353035	0.369369	0.217285	0.480524	0.321161		0.192601	0.151536	0.249595	0.179173	0.198296	0.138315	0.197589	0.188601	0.138153	0.246293	0.201863	0.219786	0.106439	0.245366	0.241605	0.186564	0.236547	0.213093	0.306198
AcCa(18:1)+H	AcCa(18:1)	AcCa(18:1)+H	AcCa	AcCa(18:1)	0.411296	0.277943	0.355046	0.257152	0.337169	0.23401	0.200648	0.179979	0.23053	0.41604	0.206485	0.323753	0.39144	0.454014	0.360017	0.286457	0.300702	0.404858	0.388362	0.353831	0.421452	0.276741	0.391733	0.268505	0.241253		0.211293	0.219971	0.274743	0.255859	0.269128	0.267754	0.289591	0.252736	0.258501	0.23895	0.184667	0.311299	0.0860155	0.269637	0.200808	0.12855	0.293154	0.196587	0.302968
AcCa(18:0)+H	AcCa(18:0)	AcCa(18:0)+H	AcCa	AcCa(18:0)	0.0695405	0.0728136	0.106583	0.101188	0.0549682	0.0771427	0.0819987	0.109119	0.0702284	0.101912	0.134323	0.0658013	0.0602053	0.0683147	0.0414506	0.0914845	0.0627931	0.0552017	0.0982426	0.0647179	0.113936	0.0979476	0.0334837	0.12001	0.0636646		0.072497	0.053715	0.0617544	0.0594837	0.0482591	0.0576078	0.0554048	0.0506859	0.0536278	0.0512793	0.0396217	0.0532578	0.0344064	0.0832933	0.0519225	0.0515911	0.0480275	0.0572465	0.0584161
AcCa(24:0)+H	AcCa(24:0)	AcCa(24:0)+H	AcCa	AcCa(24:0)	0.037657	0.0332417	0.0364542	0.0287309	0.0409578	0.0337126	0.0256306	0.072396	0.0223084	0.0417918	0.0575629	0.0198528	0.057888	0.0336344	0.0366183	0.0289874	0.0427627	0.0333061	0.0303473	0.0379455	0.0360158	0.030048	0.0415344	0.0494869	0.0260575		0.0377216	0.0225569	0.0322518	0.0234593	0.0257498	0.0252478	0.0331936	0.0276333	0.0282782	0.0281566	0.0275428	0.0304077	0.0334038	0.0360893	0.0350568	0.0250051	0.0333255	0.0387308	0.0499531
AcCa(14:1)+H	AcCa(14:1)	AcCa(14:1)+H	AcCa	AcCa(14:1)	0.0609337	0.0986657	0.0601046	0.0581622	0.0708661	0.0848216	0.0425185	0.0321023	0.0417408	0.044134	0.0770828	0.140625	0.0652457	0.10357	0.0621022	0.0722467	0.0884679	0.0987322	0.0604609	0.0269911	0.119399	0.0847545	0.101986	0.131273	0.17336		0.0354496	0.0528986	0.00791923	0.0269701	0.0770191	0.0783738	0.0778364	0.0884945	0.0774736	0.0569006	0.0185633	0.0462848	0.0127791	0.0251523	0.0396649	0.00630696	0.053176	0.0228098	0.0793847
AcCa(22:0)+H	AcCa(22:0)	AcCa(22:0)+H	AcCa	AcCa(22:0)	0.0058108	0.005747	0.00474192	0.00309689	0.00431911	0.00296299	0.00296396	0.00887898	0.00301511	0.00389485	0.0393236	0.00225826	0.00943369	0.0082676	0.00585316	0.00176453	0.00895235	0.00411625	0.00689573	0.00504279	0.00522033	0.00428914	0.00427391	0.00716886	0.00305623		0.00526878	0.00303012	0.00360398	0.00370136	0.00357267	0.00314145	0.00317273	0.00250885	0.00303796	0.00360724	0.0042865	0.00388695	0.00318966	0.00376196	0.00430244	0.00340767	0.00401061	0.00319078	0.00606572
Cer(d36:1)+H-H2O	Cer(d36:1)	Cer(d36:1)+H-H2O	Cer	Cer(d36:1)	0.00684804	0.00569709	0.00936547	0.00704325	0.0116129	0.00699986	0.00567708	0.00495991	0.00772994	0.00505949	0.00513405	0.00571511	0.00689891	0.00528714	0.00743355	0.00790508	0.00670589	0.00591686	0.00596833	0.00707793	0.00716815	0.00776023	0.00624898	0.00555313	0.00739204		0.0107328	0.00764646	0.00194396	0.0049407	0.00463017	0.00917716	0.00372524	0.00546541	0.0124279	0.0150527	0.0103253	0.0143564	0.00619636	0.00737378	0.0124615	0.00720929	0.0128103	0.0128138	0.00325291
Cer(d40:3)+H	Cer(d40:3)	Cer(d40:3)+H	Cer	Cer(d40:3)	0.00942893	0.0114699	0.00257233	0.00264251	0.00269895	0.00283998	0.00309955	0.00741356	0.00170589	0.00726726	0.00212133	0.00177959	0.00176316	0.00834213	0.00444577	0.00614391	0.00468876	0.00203676	0.0122241	0.0171771	0.00498966	0.0126857	0.0117501	0.0111184	0.00896757		0.00325159	0.00338735	0.00296239	0.00323544	0.00337378	0.00418063	0.00230333	0.00291632	0.00747067	0.00347647	0.00262072	0.00475902	0.00347982	0.00419089	0.00368825	0.0017175	0.00453995	0.00373162	0.00245922
Cer(d18:0_23:0)+H	Cer(d18:0_23:0)	Cer(d41:0)+H	Cer	Cer(d18:0_23:0)	0.00833607	0.00673125	0.00697674	0.00794286	0.0109276	0.00713286	0.00705994	0.00639649	0.00605547	0.00740777	0.00614884	0.00428885	0.00536412	0.00815331	0.00742714	0.00789659	0.00718725	0.00656453	0.00676329	0.00699074	0.0077037	0.00772672	0.00617131	0.00699691	0.00737054		0.00676094	0.00367147	0.0016296	0.0033941	0.00280691	0.00610387	0.00348892	0.0031783	0.00540516	0.00877304	0.00885549	0.00920051	0.0087224	0.00953743	0.00946553	0.00565801	0.00940131	0.00853413	0.00516278
Cer(d18:0_23:0)+H	Cer(d18:0_23:0)	Cer(d41:0)+H	Cer	Cer(d18:0_23:0)	0.00709741	0.00515665	0.00834479	0.00685156	0.0105187	0.00404451	0.00352858	0.00317089	0.0047885	0.00720812	0.0115555	0.00583235	0.0016351	0.00641009	0.0105699	0.00684435	0.00839485	0.00683517	0.00727024	0.0100118	0.00586653	0.00614394	0.00272287	0.00552945	0.0078117		0.00884431	0.00573688	0.00366575	0.00511632	0.00231213	0.00546623	0.00279252	0.00368151	0.00358508	0.0045743	0.0101243	0.00959262	0.00999716	0.0102517	0.0113902	0.00719916	0.0087875	0.00993911	0.00298616
Cer(d18:0_24:0)+H	Cer(d18:0_24:0)	Cer(d42:0)+H	Cer	Cer(d18:0_24:0)	0.0357045	0.0301391	0.0324701	0.034108	0.0386267	0.0313769	0.0300386	0.0318348	0.0227205	0.0344502	0.0319133	0.0176036	0.0311659	0.0351907	0.0314114	0.0332754	0.0314231	0.0300174	0.0328541	0.0278079	0.0336307	0.0313618	0.0312176	0.0306916	0.0325565		0.0279676	0.0125381	0.00740046	0.012503	0.0109523	0.0147941	0.0167481	0.0183974	0.0206442	0.0280837	0.0363929	0.0331071	0.0383729	0.0379197	0.0372911	0.020905	0.038023	0.0366854	0.0261868
Cer(d18:0_24:1)+H	Cer(d18:0_24:1)	Cer(d42:1)+H	Cer	Cer(d18:0_24:1)	0.0214035	0.0195657	0.0233994	0.0240352	0.0259719	0.00669945	0.00621123	0.00382924	0.0117171	0.0202545	0.0203665	0.0120246	0.00335039	0.0212519	0.0174602	0.0150744	0.0181648	0.0173054	0.0138129	0.00948426	0.0188539	0.0109641	0.00469939	0.0127561	0.0176153		0.0159187	0.013541	0.0123071	0.0138991	0.00913251	0.0119467	0.00969684	0.0140373	0.0146755	0.0128148	0.00970001	0.0199823	0.00827976	0.0173902	0.0200947	0.0132139	0.0182652	0.0198803	0.00393854
Cer(d18:2_24:1)+H	Cer(d18:2_24:1)	Cer(d42:3)+H	Cer	Cer(d18:2_24:1)	0.0287029	0.0253874	0.0217209	0.0366661	0.0415254	0.0276531	0.0277192	0.0301228	0.0329738	0.0285447	0.0131883	0.0195888	0.0289221	0.0323167	0.0302323	0.0323139	0.0253873	0.0254293	0.0289968	0.0254724	0.0288668	0.0292019	0.0298789	0.028437	0.0253212		0.0253179	0.0229625	0.00666646	0.0177995	0.0212631	0.0224937	0.0248086	0.0215898	0.0249	0.0349105	0.0157541	0.032453	0.0221177	0.0300245	0.0267029	0.0200307	0.0338284	0.0289685	0.0147656
Cer(d42:3)+H	Cer(d42:3)	Cer(d42:3)+H	Cer	Cer(d42:3)	0.0336346	0.0226286	0.0393105	0.0263097	0.0356761	0.0161536	0.0160177	0.0151277	0.0213251	0.0341126	0.0376299	0.022736	0.0111257	0.0230868	0.026631	0.0251682	0.0361522	0.0314114	0.0344156	0.00848453	0.0263604	0.0250715	0.0162284	0.0205653	0.0226393		0.0243833	0.0210515	0.0187869	0.0256329	0.0191122	0.0235296	0.0240496	0.020313	0.0292287	0.0334875	0.0287304	0.0365374	0.0301876	0.0292998	0.0294938	0.0189852	0.0312385	0.0291539	0.029344
Cer(d43:3)+H	Cer(d43:3)	Cer(d43:3)+H	Cer	Cer(d43:3)	0.0146833	0.0118359	0.0199745	0.0149501	0.0255755	0.00894081	0.00782356	0.0071162	0.0108378	0.0173889	0.0128136	0.0124157	0.00414714	0.0143086	0.0188664	0.0163207	0.0200116	0.0138367	0.0172576	0.0148688	0.0151969	0.014125	0.00697041	0.0127616	0.0153454		0.0130611	0.0125223	0.0124218	0.0131315	0.00924027	0.0145131	0.0111757	0.010131	0.0134829	0.0186869	0.0144184	0.0164296	0.0173001	0.0191968	0.0174092	0.0115997	0.0172984	0.0142778	0.0120246
Cer(m38:0+O)+H-H2O	Cer(m38:0+O)	Cer(m38:0+O)+H-H2O	Cer	Cer(m38:0+O)	0.00798933	0.00649677	0.00568071	0.0079783	0.00877918	0.00691958	0.00693142	0.00685925	0.00598852	0.0086624	0.00698154	0.00752864	0.0066633	0.00725226	0.00412973	0.00648725	0.0069301	0.00660119	0.00830677	0.0103678	0.0077703	0.00681761	0.00707774	0.00713282	0.00837211		0.00644241	0.00570374	0.00287571	0.00611917	0.00689597	0.00325207	0.00681617	0.00565557	0.00407623	0.00919428	0.00921952	0.00954565	0.00870078	0.00868643	0.00897286	0.00541677	0.00809268	0.00807615	0.00551157
Cer(m19:0_21:2)+H	Cer(m19:0_21:2)	Cer(m40:2)+H	Cer	Cer(m19:0_21:2)	0.00682739	0.00488536	0.0099033	0.00432898	0.0115989	0.00357174	0.00401338	0.00334124	0.00408244	0.00488212	0.00452942	0.00405799	0.00478332	0.00497088	0.00342338	0.00345716	0.00835749	0.00430094	0.00442313	0.00363401	0.00216078	0.00432441	0.00767659	0.00547942	0.0034639		0.00568006	0.00440199	0.00184896	0.00237396	0.00324978	0.00230459	0.00608108	0.00225034	0.00349067	0.00836743	0.00394563	0.00558832	0.00660758	0.00620902	0.00465391	0.00413144	0.00620378	0.00611964	0.00530985
Cer(m19:0_21:2)+H	Cer(m19:0_21:2)	Cer(m40:2)+H	Cer	Cer(m19:0_21:2)	0.0578803	0.0461566	0.0638178	0.0667624	0.10415	0.0413378	0.0453997	0.0575593	0.046843	0.0518716	0.070976	0.0427953	0.0598148	0.0522139	0.0455139	0.0515474	0.0529106	0.0470419	0.0488424	0.0626216	0.0432343	0.0538476	0.0641047	0.044612	0.0425844		0.0513109	0.0287327	0.0101126	0.0266441	0.0221213	0.0466549	0.0315536	0.0260518	0.0445993	0.073936	0.0750525	0.0799295	0.0688019	0.070043	0.0668848	0.0473604	0.0751198	0.066312	0.0528452
Cer(m19:0_23:3)+H	Cer(m19:0_23:3)	Cer(m42:3)+H	Cer	Cer(m19:0_23:3)	0.0101621	0.0129613	0.0100554	0.0247628	0.0153003	0.00604626	0.00374645	0.00629613	0.00810142	0.0257401	0.0071149	0.00649915	0.0080856	0.00721342	0.00749028	0.0155526	0.00703264	0.0063904	0.00694065	0.00863301	0.00470528	0.006725	0.00569075	0.00884183	0.00632797		0.00876395	0.0075507	0.00500961	0.00609671	0.0055304	0.00605121	0.00881581	0.00490397	0.00892953	0.0140631	0.00714355	0.00913625	0.00958546	0.0121942	0.0111391	0.00542036	0.00909372	0.0108079	0.00631133
Cer(m19:0_23:3)+H	Cer(m19:0_23:3)	Cer(m42:3)+H	Cer	Cer(m19:0_23:3)	0.0559981	0.050808	0.0561073	0.0755455	0.116078	0.039485	0.0367657	0.0419222	0.0374844	0.0563396	0.0344392	0.0292956	0.0327348	0.0580097	0.0424617	0.0438161	0.0570916	0.0478661	0.046812	0.0226003	0.0520622	0.0364088	0.0379643	0.0477213	0.0529279		0.0666835	0.0526067	0.0152557	0.0472426	0.0435826	0.0662071	0.0552265	0.047715	0.0685162	0.0788112	0.0315245	0.0828783	0.0400505	0.0732085	0.0546407	0.0487421	0.0785365	0.0542171	0.0264408
Cer(m19:1_23:2)+H	Cer(m19:1_23:2)	Cer(m42:3)+H	Cer	Cer(m19:1_23:2)	0.040496	0.0308395	0.0270152	0.0362839	0.053315	0.0329212	0.0339684	0.0455232	0.0341209	0.0355997	0.03706	0.0285447	0.0318174	0.0339324	0.0334097	0.0320833	0.030155	0.0260121	0.0332949	0.0128334	0.037091	0.0381303	0.0390869	0.0347206	0.0347935		0.0315333	0.0168181	0.00784555	0.0145726	0.0151082	0.0231222	0.0256684	0.019383	0.0248919	0.0451964	0.0407855	0.0415538	0.046245	0.0415512	0.0400373	0.0294644	0.0459926	0.0415493	0.0366047
Cer(t16:0_19:0)+H	Cer(t16:0_19:0)	Cer(t35:0)+H	Cer	Cer(t16:0_19:0)	0.166648	0.152165	0.182975	0.173516	0.180456	0.165251	0.148637	0.150826	0.172255	0.17268	0.144295	0.166092	0.167167	0.181564	0.152619	0.173701	0.14551	0.149657	0.165877	0.195138	0.169346	0.153392	0.158741	0.149733	0.159505		0.125423	0.144131	0.0866157	0.170864	0.126907	0.102671	0.153539	0.127798	0.105748	0.273108	0.184933	0.268153	0.206139	0.235035	0.250621	0.169748	0.240936	0.194024	0.0876044
Cer(t18:0_22:0)+H-H2O	Cer(t18:0_22:0)	Cer(t40:0)+H-H2O	Cer	Cer(t18:0_22:0)	0.0969442	0.0719814	0.0938128	0.0989973	0.0905965	0.0661286	0.0780034	0.0730929	0.0532015	0.0797337	0.0742279	0.038521	0.0787646	0.0852069	0.0807195	0.0851583	0.0874889	0.0743003	0.0736971	0.0644572	0.0755137	0.0842593	0.0796419	0.0823718	0.0681478		0.0788953	0.0401866	0.0138073	0.0406235	0.0333583	0.0633643	0.0473929	0.0392134	0.0671891	0.105357	0.103105	0.10988	0.102428	0.0979991	0.0963137	0.0681215	0.11005	0.0929601	0.0756619
Cer(t18:1_23:0)+H-H2O	Cer(t18:1_23:0)	Cer(t41:1)+H-H2O	Cer	Cer(t18:1_23:0)	0.017082	0.0119609	0.00633982	0.0195038	0.01711	0.0169455	0.0151124	0.0161516	0.0139334	0.0145674	0.0128707	0.00793947	0.0149798	0.0161639	0.016143	0.0168149	0.0153631	0.0129053	0.0119594	0.00976679	0.0166665	0.0157471	0.016173	0.0170417	0.0139228		0.0182135	0.0114782	0.00267875	0.00728379	0.00963846	0.0144113	0.00947565	0.00557971	0.0109314	0.022158	0.0193037	0.0195941	0.0209116	0.0172767	0.0203703	0.0125113	0.0204007	0.022027	0.0131642
Cer(t41:1)+Na	Cer(t41:1)	Cer(t41:1)+Na	Cer	Cer(t41:1)	0.00300642	0.00302586	0.00330813	0.00164113	0.00309155	0.000868948	0.000608143	0.00221791	0.00383732	0.00339116	0.00258409	0.00358366	0.00150832	0.00396415	0.0036266	0.00196172	0.00308699	0.00320406	0.00303107	0.00091386	0.00376534	0.00386101	0.0019951	0.00272689	0.00184285		0.00243626	0.00229403	0.00144676	0.00326794	0.00298024	0.00292457	0.00283481	0.000917655	0.00255993	0.00302496	0.00364352	0.00371024	0.00343976	0.00404635	0.00581441	0.00191801	0.00333877	0.0034558	0.00220054
Cer(m32:0)+NH4	Cer(m32:0)	Cer(m32:0)+NH4	Cer	Cer(m32:0)	2.57695	2.34002	2.47474	2.44977	2.81337	2.39882	2.29486	2.41653	2.34843	2.47932	2.38654	2.33727	2.29746	2.47932	2.43065	2.49038	2.45876	2.40467	2.40371	2.51331	2.36587	2.31614	2.35779	2.45756	2.56838		2.2249	2.25815	1.9611	2.28612	2.00521	2.16106	2.22455	2.06719	2.28259	2.70755	2.64423	2.66924	2.6903	2.72074	2.58728	2.90239	2.74737	2.63109	2.15304
Cer(m35:0)+H-H2O	Cer(m35:0)	Cer(m35:0)+H-H2O	Cer	Cer(m35:0)	0.00433053	0.00591568	0.00479089	0.0070381	0.00800375	0.00203528	0.00402551	0.00351925	0.00207111	0.00956976	0.00480161	0.00331477	0.00441939	0.0032423	0.004771	0.00562279	0.0052613	0.00377906	0.00732788	0.00558988	0.00549267	0.00242623	0.00490694	0.00447108	0.00506949		0.00361789	0.00488807	0.00335935	0.00498864	0.0034429	0.00383863	0.00416726	0.00349676	0.00277265	0.00940585	0.00566525	0.00830927	0.00554793	0.0103485	0.00928354	0.00530752	0.00798667	0.00360109	0.00295687
Cer(m37:0)+H-H2O	Cer(m37:0)	Cer(m37:0)+H-H2O	Cer	Cer(m37:0)	0.0113766	0.0060015	0.0101925	0.0095881	0.011099	0.00967794	0.00975596	0.00902587	0.00730589	0.0115114	0.00932122	0.00857414	0.0124461	0.0111526	0.0107751	0.0092317	0.0128624	0.00930617	0.0125385	0.0127902	0.00993195	0.010415	0.00834754	0.0103388	0.0142139		0.00684243	0.0085345	0.00367829	0.00958217	0.00765218	0.00490522	0.0071171	0.00454253	0.00483153	0.0135986	0.00955112	0.0140361	0.00899033	0.0124141	0.0122092	0.00626863	0.0171025	0.00777381	0.00494745
Cer(d34:2)+NH4	Cer(d34:2)	Cer(d34:2)+NH4	Cer	Cer(d34:2)	1.44379	1.67705	1.60578	1.6468	1.23115	1.78928	1.72556	1.73293	1.6781	1.6794	1.69795	1.78017	1.83466	1.5321	1.62398	1.61011	1.56593	1.74497	1.73406	1.77684	1.74462	1.84103	1.63159	1.6281	1.95756		2.36062	2.30048	2.68824	2.19162	2.49409	2.33617	2.26055	2.41146	2.19581	1.69023	1.67047	1.74622	1.74135	1.63976	1.61682	1.36904	1.87502	1.69705	2.31182
Cer(t18:0_18:0)+H-H2O	Cer(t18:0_18:0)	Cer(t36:0)+H-H2O	Cer	Cer(t18:0_18:0)	0.00780534	0.00592535	0.011174	0.00901249	0.0138345	0.00701358	0.00791842	0.00541475	0.00913683	0.0065807	0.00656474	0.00546262	0.00808541	0.0068062	0.00910134	0.00996271	0.00874619	0.0068601	0.00828228	0.00823754	0.00821693	0.00964876	0.00773463	0.00628011	0.00686171		0.0151856	0.00889855	0.00257641	0.00652806	0.00535364	0.012017		0.0068526	0.0133044	0.0157794	0.0134988	0.0157909	0.000739587	0.00926831	0.0146242	0.0102159	0.0154344	0.0140625	0.0044495
Cer(m20:1_18:1)+H	Cer(m20:1_18:1)	Cer(m38:2)+H	Cer	Cer(m20:1_18:1)	0.00820273	0.00699121	0.00855954	0.0107168	0.0147061	0.00707017	0.00833732	0.00626179	0.0094269	0.00992507	0.00669551	0.00570416	0.00780609	0.00908745	0.0075658	0.00977089	0.00713744	0.0066424	0.00809593	0.00988063	0.00773373	0.00862778	0.00833168	0.00616364	0.00687448		0.00927394	0.0058714	0.00189198	0.00464091	0.00485212	0.0101232	0.00595419	0.00341342	0.00884566	0.0134697	0.00916239	0.0123387	0.0103182	0.00810049	0.00931026	0.0072785	0.0129396	0.00967132	0.00643451
Cer(m18:0_20:0)+H	Cer(m18:0_20:0)	Cer(m38:0)+H	Cer	Cer(m18:0_20:0)	0.00333466	0.00180171	0.00197854	0.00187534	0.0028557	0.00198917	0.00210746	0.00256652	0.00157957	0.00263792	0.00265326	0.00193587	0.00183993	0.0020926	0.00208852	0.00226043	0.00180906	0.00273073	0.00335309	0.00385712	0.00164502	0.00207062	0.00276542	0.00326297	0.00356256		0.00126766	0.00131912	0.000567864	0.00182785	0.00195564	0.00139529	0.00202435	0.00142846	0.00081223	0.0026042	0.00252851	0.00266875	0.00237006	0.00318371	0.00244539	0.0017131	0.00197493	0.00207453	0.00121486
Cer(m17:0_22:2)+H	Cer(m17:0_22:2)	Cer(m39:2)+H	Cer	Cer(m17:0_22:2)	0.00467207	0.00343529	0.00344568	0.00561457	0.00782724	0.00290505	0.00322873	0.00341415	0.0045633	0.00626532	0.00359319	0.00305663	0.00325167	0.00395425	0.00405745	0.00506364	0.00359848	0.00370318	0.00426447	0.00442552	0.0037355	0.00466483	0.00398912	0.00371012	0.00304706		0.00489301	0.00208062	0.000965282	0.00144332	0.00147987	0.00428123	0.0021348	0.00125403	0.00252319	0.00519898	0.00378482	0.00467293	0.00380538	0.00608714	0.00528212	0.00311029	0.00538268	0.00463455	0.00310274
Cer(d18:1_20:0)+H	Cer(d18:1_20:0)	Cer(d38:1)+H	Cer	Cer(d18:1_20:0)	0.0137172	0.0131799	0.0171833	0.0166299	0.0161212	0.0111414	0.0127738	0.0090256	0.0132398	0.0136583	0.00957086	0.00745594	0.0119774	0.0148428	0.0148821	0.0163195	0.0129855	0.0115596	0.0111663	0.0146006	0.0133292	0.0154469	0.011235	0.0113102	0.0135602		0.0104531	0.0088293	0.00256027	0.00729992	0.0075214	0.0138028	0.00888088	0.00510108	0.014747	0.017695	0.0153502	0.0159893	0.0148834	0.0138409	0.013392	0.00941734	0.0154717	0.0143903	0.0109575
Cer(m19:1_21:2)+H	Cer(m19:1_21:2)	Cer(m40:3)+H	Cer	Cer(m19:1_21:2)	0.0150241	0.0133261	0.010744	0.0234382	0.0191299	0.0135575	0.0158267	0.0143323	0.0149649	0.0120454	0.0117904	0.0121107	0.0193317	0.0182108	0.0140281	0.0133266	0.0119508	0.0113966	0.0123925	0.0118725	0.0134609	0.0141778	0.0155961	0.0126146	0.0108212		0.0128259	0.00671032	0.00189965	0.00597874	0.00624822	0.0109008	0.00954477	0.00536575	0.00916791	0.0182659	0.0142712	0.0140105	0.0141898	0.0126261	0.0120116	0.00948467	0.0166316	0.0119897	0.0116256
Cer(m18:1_22:0)+H	Cer(m18:1_22:0)	Cer(m40:1)+H	Cer	Cer(m18:1_22:0)	0.0137659	0.00491495	0.00991038	0.0141922	0.0146866	0.0085632	0.0129902	0.00669862	0.0094678	0.0113275	0.0108275	0.00701013	0.0116937	0.0182328	0.00926849	0.0121604	0.0147229	0.0166918	0.00838958	0.015815	0.00835957	0.00589486	0.0132967	0.00630718	0.011078		0.00872589	0.00891582	0.00231304	0.009895	0.00399423	0.00583289	0.00725729	0.00373135	0.00773338	0.018164	0.011486	0.0140861	0.0109105	0.00981575	0.0247094	0.00818361	0.0158493	0.0122685	0.0124617
Cer(m18:0_22:0)+H	Cer(m18:0_22:0)	Cer(m40:0)+H	Cer	Cer(m18:0_22:0)	0.00916501	0.00263544	0.00738842	0.00825202	0.0127635	0.0059445	0.00465646	0.00516209	0.00372024	0.0073926	0.00799355	0.00418169	0.00345886	0.00697878	0.00512006	0.00446295	0.00755874	0.00987819	0.0070974	0.00995043	0.00615388	0.0041078	0.00631684	0.00397875	0.00591536		0.0097511	0.00384059	0.00164229	0.00394628	0.00243647	0.00317407	0.00349257	0.00328221	0.00342057	0.0064494	0.00758634	0.00817249	0.00725075	0.00591965	0.0126229	0.00505612	0.00898692	0.00943662	0.00498788
Cer(d40:4)+H	Cer(d40:4)	Cer(d40:4)+H	Cer	Cer(d40:4)	0.0469892	0.0276624	0.0363063	0.0743616	0.070009	0.0268584	0.0586307	0.0296669	0.0463024	0.0494294	0.0412192	0.0294744	0.0560971	0.0389716	0.046989	0.0657334	0.0409508	0.0297119	0.0486268	0.0338686	0.0376276	0.0526048	0.0510666	0.0257944	0.0335447		0.0309744	0.0308505	0.033788	0.0317017	0.0344818	0.0365845	0.0400812	0.0307277	0.0368041	0.0512904	0.0422629	0.0485333	0.0455499	0.0488411	0.040902	0.0251054	0.0524896	0.0423521	0.0412427
Cer(m19:1_22:2)+H	Cer(m19:1_22:2)	Cer(m41:3)+H	Cer	Cer(m19:1_22:2)	0.00901408	0.00686435	0.00404775	0.010148	0.0127902	0.00741341	0.00852739	0.00765558	0.00776879	0.00808623	0.0074083	0.005216	0.00844499	0.00864428	0.00886281	0.00796886	0.00825849	0.00744681	0.00929621	0.00649478	0.00872699	0.0109485	0.00897468	0.0103054	0.00730634		0.00693157	0.00467243	0.00180698	0.00324224	0.00475852	0.00762304	0.00518424	0.00278827	0.00593289	0.0114627	0.0105252	0.0107981	0.0106293	0.0091817	0.00980671	0.00674518	0.0106273	0.0105396	0.0070932
Cer(m19:0_22:2)+H	Cer(m19:0_22:2)	Cer(m41:2)+H	Cer	Cer(m19:0_22:2)	0.039918	0.0364028	0.0340502	0.0417621	0.0836444	0.0354645	0.0362238	0.0343736	0.0379572	0.0367807	0.0343844	0.0324313	0.0264417	0.0422881	0.0401692	0.0438058	0.03616	0.0324865	0.0348094	0.0482433	0.0419554	0.039924	0.0308075	0.0387173	0.0408675		0.0471307	0.0234894	0.0105179	0.0205159	0.0168339	0.0376785	0.0216775	0.0194544	0.0335727	0.0536886	0.0546327	0.0598824	0.0638534	0.0597076	0.0629913	0.0349287	0.0606601	0.0539458	0.0336631
Cer(t38:4)+Na	Cer(t38:4)	Cer(t38:4)+Na	Cer	Cer(t38:4)	0.0277367	0.0279515	0.0316219	0.0332163	0.0272235	0.0313462	0.0315459	0.0335458	0.0305185	0.0321251	0.0302086	0.0324551	0.0340541	0.0258345	0.0283877	0.0336494	0.0348294	0.0239299	0.0229302	0.0327001	0.0292455	0.0318952	0.0294508	0.0306832	0.0294305		0.0212126	0.0187814	0.0214814	0.0195956	0.018168	0.0212531	0.0190551	0.0189144	0.0266257	0.0285664	0.0273649	0.0272694	0.0266575	0.028183	0.0282707	0.0151367	0.0288117	0.0260238	0.0229499
Cer(m19:1_23:3)+H	Cer(m19:1_23:3)	Cer(m42:4)+H	Cer	Cer(m19:1_23:3)	0.0182406	0.0145824	0.0154811	0.0245533	0.0349734	0.0175194	0.018675	0.0180137	0.0198064	0.0162171	0.0086297	0.0132834	0.0179986	0.0172066	0.0180476	0.0195824	0.0135349	0.0145029	0.0177311	0.018132	0.0174014	0.0190726	0.0179365	0.0166298	0.0160676		0.0133265	0.0129376	0.00364932	0.00925875	0.0107928	0.0121052	0.0130843	0.0113901	0.0134589	0.0204483	0.0081226	0.0187136	0.0105657	0.0163293	0.0129289	0.0118596	0.0207523	0.0146865	0.00802724
Cer(d41:4)+H	Cer(d41:4)	Cer(d41:4)+H	Cer	Cer(d41:4)	0.0212592	0.0144464	0.0128283	0.0250314	0.018202	0.0109891	0.0143091	0.0179318	0.0172616	0.0237679	0.0183095	0.00875151	0.0154518	0.018658	0.0165685	0.0213114	0.0158988	0.0147183	0.019202	0.00990583	0.0153696	0.0183861	0.0198173	0.012251	0.0137574		0.0143508	0.0140965	0.0119049	0.0134689	0.0143812	0.0189122	0.0154067	0.00960565	0.015982	0.0224149	0.0180438	0.0190871	0.0168579	0.0200113	0.017984	0.0117774	0.0196019	0.0171553	0.0159407
Cer(d40:0+O)+Na	Cer(d40:0+O)	Cer(d40:0+O)+Na	Cer	Cer(d40:0+O)	0.00736808	0.00546679	0.0117779	0.00737322	0.00858739	0.00750625	0.00599949	0.00922489	0.00576862	0.00905855	0.00707361	0.00377932	0.00654652	0.00694541	0.0101898	0.00872538	0.00984898	0.00952844	0.0100587	0.00886129	0.00305267	0.00905232	0.011368	0.00900501	0.0081871		0.00856731	0.0077774	0.00324812	0.00790117	0.00689793	0.00685867	0.0061501	0.00261979	0.00602066	0.00818521	0.00872304	0.0124126	0.00692161	0.00999635	0.0120374	0.00606435	0.0154287	0.00767226	0.00546003
Cer(m44:3)+Na	Cer(m44:3)	Cer(m44:3)+Na	Cer	Cer(m44:3)	0.0217049	0.0216441	0.0225775	0.0232827	0.0207464	0.0176021	0.0162887	0.0192459	0.0191803	0.018869	0.0179455	0.0173416	0.0200697	0.0225064	0.0191683	0.0200917	0.0169188	0.0163374	0.0188751	0.0249662	0.0191238	0.022813	0.0193961	0.0168393	0.0193509		0.016714	0.0128347	0.0134928	0.0139904	0.0127547	0.0171135	0.0155962	0.0152588	0.0177012	0.0224228	0.0193004	0.0199064	0.0217107	0.0212602	0.0213793	0.0125142	0.0197886	0.0192377	0.0150592
Cer(t44:4)+H	Cer(t44:4)	Cer(t44:4)+H	Cer	Cer(t44:4)	0.0198314	0.0171181	0.0174564	0.00647095	0.0192635	0.00505106	0.00421663	0.016037	0.016381	0.0199836	0.0173624	0.0145163	0.0110657	0.0163685	0.0214046	0.00738744	0.0159679	0.0143297	0.0147366	0.0016426	0.0178334	0.0158147	0.0184425	0.0144033	0.00799414		0.00953406	0.00498635	0.00283566	0.00688436	0.00657613	0.0107203	0.00616259	0.000257918	0.00626053	0.0110197	0.0133424	0.0126204	0.0129788	0.0122955	0.0219828	0.00765467	0.0128735	0.0135533	0.00698958
Cer(m19:0_23:2)+H	Cer(m19:0_23:2)	Cer(m42:2)+H	Cer	Cer(m19:0_23:2)	0.130783	0.119884	0.124855	0.128664	0.229529	0.128749	0.118261	0.163835	0.12585	0.14424	0.170896	0.111392	0.141781	0.157059	0.122975	0.128091	0.130453	0.123596	0.15678	0.1474	0.14945	0.125484	0.15122	0.120047	0.155555		0.17058	0.0760635	0.0457933	0.0760414	0.0635183	0.0989985	0.0985916	0.105981	0.121655	0.166872	0.214881	0.200821	0.233446	0.22575	0.218824	0.123715	0.205552	0.226438	0.154269
Cer(m18:0_24:1)+H	Cer(m18:0_24:1)	Cer(m42:1)+H	Cer	Cer(m18:0_24:1)	0.00483867	0.00196847	0.00371367	0.00709201	0.0115605	0.00299682	0.00263267	0.00187356	0.00189107	0.00539873	0.00280782	0.00193946	0.00136552	0.00412885	0.00302187	0.00253686	0.00622491	0.00540177	0.00274511	0.0203883	0.00930462	0.00196732	0.00198338	0.00223315	0.00505103		0.00675074	0.00322535	0.00154887	0.00316767	0.00209558	0.00400673	0.00266182	0.00271311	0.00397691	0.00422088	0.00352159	0.00601882	0.00433807	0.00418123	0.00686154	0.00425649	0.00595389	0.0062835	0.00203219
Cer(m18:1_24:0)+H	Cer(m18:1_24:0)	Cer(m42:1)+H	Cer	Cer(m18:1_24:0)	0.0152713	0.0118697	0.0143727	0.0135346	0.0273199	0.0128312	0.0137819	0.0179128	0.0128494	0.0131996	0.0176973	0.0131467	0.0161404	0.0179271	0.0118335	0.012804	0.0135233	0.0042705	0.016856	0.0014118	0.0164669	0.0128448	0.0160799	0.0116789	0.0164779		0.0149726	0.00762447	0.00532361	0.0089863	0.00663348	0.010599	0.00952362	0.0137919	0.0135384	0.0201098	0.0262717	0.0285408	0.0231064	0.0261609	0.0542452	0.0143957	0.0221618	0.0240066	0.0212565
Cer(m19:0_23:2)+H	Cer(m19:0_23:2)	Cer(m42:2)+H	Cer	Cer(m19:0_23:2)	0.0109544	0.00629996	0.00950348	0.0113007	0.0261708	0.00464168	0.00587625	0.00804681	0.00726303	0.00738306	0.009318	0.00623391	0.0062277	0.00860907	0.0121629	0.0106884	0.00854138	0.014421	0.0066205	0.0150462	0.00785481	0.00758718	0.00800758	0.00468749	0.0136167		0.0235477	0.0112633	0.00294016	0.0104915	0.00325917	0.0126419	0.00456739	0.00266484	0.0228111	0.0164124	0.00773049	0.0228936	0.00783444	0.00560306	0.0161171	0.00892454	0.0182586	0.0137825	0.00343145
Cer(t18:0_23:0)+H-H2O	Cer(t18:0_23:0)	Cer(t41:0)+H-H2O	Cer	Cer(t18:0_23:0)	0.0806692	0.0644459	0.0643118	0.0817279	0.0998498	0.0676038	0.065384	0.0604574	0.0591256	0.0714854	0.0582116	0.0399716	0.0528718	0.0768481	0.0728612	0.0795028	0.071944	0.0598331	0.0619975	0.0673977	0.0711859	0.0745399	0.0617054	0.0669771	0.066195		0.0654508	0.0357274	0.0157452	0.0324552	0.0258305	0.0587527	0.0314149	0.0304165	0.0517997	0.0815652	0.0847097	0.087756	0.0883691	0.0900064	0.0937955	0.0540477	0.0902073	0.0802517	0.0489257
Cer(d32:4)+H	Cer(d32:4)	Cer(d32:4)+H	Cer	Cer(d32:4)	0.0445006	0.0489571	0.0501504	0.0520054	0.0470922	0.0414316	0.0472691	0.048331	0.0477715	0.0446044	0.0510798	0.0511003	0.0458225	0.054953	0.0461283	0.0538027	0.0538682	0.0402884	0.0605703	0.0457209	0.0380973	0.0458276	0.0422905	0.0410745	0.0447371		0.0810054	0.094854	0.090079	0.101114	0.0823086	0.0816195	0.0879067	0.0885388	0.0871615	0.0436477	0.051092	0.0452098	0.045058	0.0436032	0.0484956	0.0967863	0.0551499	0.0443915	0.0727344
Cer(m18:1_20:0)+H	Cer(m18:1_20:0)	Cer(m38:1)+H	Cer	Cer(m18:1_20:0)	0.00508454	0.00230311	0.00951602	0.00575343	0.01016	0.00534539	0.00470593	0.00115191	0.00461365	0.00450072	0.002778	0.00504974	0.00211689	0.00643747	0.00532841	0.0062348	0.00564133	0.00390654	0.00478686	0.00505888	0.003038	0.00509072	0.0053438	0.00226631	0.0064282		0.00298033	0.00366576	0.0012991	0.00365648	0.00223433	0.00243936	0.00372807	0.00223632	0.00451263	0.00447297	0.00405816	0.00525565	0.00392918	0.00402867	0.00571924	0.00284908	0.00553501	0.00345245	0.00305159
Cer(m18:0_23:0)+H	Cer(m18:0_23:0)	Cer(m41:0)+H	Cer	Cer(m18:0_23:0)	0.0017423	0.00117268	0.00195043	0.00196301	0.0040504	0.00210944	0.00172406	0.000869567	0.00141927	0.00277935	0.00178599	0.00177952	0.000844287	0.00179845	0.00235124	0.00190779	0.0025532	0.00264925	0.00177114	0.00263713	0.00207943	0.00160679	0.00106937	0.00137517	0.0025887		0.00350603	0.00137833	0.00063447	0.0014391	0.00058493	0.000981541	0.00103888	0.000879864	0.00128576	0.00216133	0.00283805	0.00264607	0.0024666	0.00236191	0.00593084	0.00186359	0.00318345	0.00378406	0.00147249
Cer(m18:0_24:0)+H	Cer(m18:0_24:0)	Cer(m42:0)+H	Cer	Cer(m18:0_24:0)	0.00878152	0.00291024	0.00798325	0.00985294	0.016507	0.00617147	0.00622751	0.00716211	0.0047912	0.01023	0.00801929	0.00498106	0.0039266	0.00822191	0.0062119	0.00476522	0.00795984	0.0123075	0.00573343	0.0121299	0.00664609	0.00509998	0.00749758	0.00490264	0.00831165		0.0108785	0.00387039	0.00234483	0.0037528	0.00203741	0.00204376	0.00339723	0.00405611	0.00318661	0.00655832	0.00774869	0.00735286	0.00807282	0.00642729	0.0171653	0.00450316	0.00934106	0.014189	0.00556675
Cer(m19:0_24:2)+H	Cer(m19:0_24:2)	Cer(m43:2)+H	Cer	Cer(m19:0_24:2)	0.00673908	0.00509506	0.00633238	0.00595957	0.00876021	0.00496118	0.00524006	0.00478937	0.00517432	0.00412184	0.00523778	0.00593162	0.00391641	0.00631439	0.00677324	0.00648867	0.00558409	0.00471893	0.00544933	0.00742408	0.00593175	0.00633054	0.0042778	0.006255	0.00748916		0.00710642	0.00377999	0.00327672	0.00327568	0.00326853	0.0039303	0.00306294	0.00439344	0.005011	0.0087524	0.00935687	0.0104729	0.0109084	0.0102087	0.00923112	0.00632829	0.00962618	0.00931992	0.00516928
Cer(d38:0)+HCOO	Cer(d38:0)	Cer(d38:0)+HCOO	Cer	Cer(d38:0)	0.00472195	0.00200507	0.0047788	0.00356993	0.00707103	0.00194996	0.0033662	0.00107766	0.00267489	0.00423538	0.00908284	0.00291798	0.00127224	0.00340409	0.00385157	0.00391591	0.00424192	0.00604505	0.00305841	0.0039354	0.00356918	0.00299502	0.00130235	0.00244504	0.00324251		0.00391367	0.00159042	0.00146622	0.000979516	0.00102088	0.00255673	0.00111647	0.00146196	0.00156845	0.000895964	0.00415539	0.00313413	0.0033541	0.00171986	0.0027597	0.000858887	0.00272451	0.00556549	0.00150525
Cer(d14:0_25:1)+HCOO	Cer(d14:0_25:1)	Cer(d39:1)+HCOO	Cer	Cer(d14:0_25:1)	0.0169504	0.0122531	0.00848683	0.018345	0.023838	0.0105565	0.0152382	0.0116983	0.0124342	0.0204851	0.0173251	0.00870346	0.0103175	0.011679	0.012376	0.014259	0.0107184	0.010588	0.0176444	0.0107201	0.0108686	0.0116005	0.0150116	0.010198	0.0104851		0.0117342	0.00382777	0.00245291	0.00332499	0.00475195	0.0121786	0.0046591	0.00389535	0.00489311	0.00791964	0.0118347	0.0104449	0.0154833	0.00839314	0.00950792	0.00545234	0.0139035	0.0138444	0.00604911
Cer(d40:0)+HCOO	Cer(d40:0)	Cer(d40:0)+HCOO	Cer	Cer(d40:0)	0.014607	0.0131112	0.0248647	0.0147795	0.020856	0.00937278	0.0102809	0.0092293	0.012786	0.0159712	0.0514808	0.0123646	0.0056576	0.0125013	0.0245579	0.0118477	0.0180945	0.0242876	0.0162836	0.0151833	0.0132924	0.0123654	0.00869207	0.0121533	0.0154264		0.017951	0.00577214	0.00598419	0.00608187	0.00408216	0.00869956	0.00501203	0.00748454	0.00582267	0.00629201	0.0228927	0.014366	0.017614	0.0104704	0.0144571	0.00687315	0.0163223	0.0322409	0.007586
Cer(d18:1_23:0)+HCOO	Cer(d18:1_23:0)	Cer(d41:1)+HCOO	Cer	Cer(d18:1_23:0)	0.101875	0.0998936	0.0892551	0.117298	0.218547	0.0986052	0.132701	0.106966	0.0992568	0.110024	0.108158	0.0778233	0.0882621	0.107891	0.132112	0.103449	0.104691	0.102678	0.135392	0.0906239	0.154465	0.102992	0.102679	0.120608	0.146056		0.124025	0.0393483	0.032004	0.0390007	0.0402591	0.0816476	0.0519235	0.0473643	0.0632063	0.0795732	0.162491	0.113927	0.207275	0.104464	0.111698	0.0683854	0.17114	0.188045	0.0631991
Cer(d18:1_24:0)+HCOO	Cer(d18:1_24:0)	Cer(d42:1)+HCOO	Cer	Cer(d18:1_24:0)	0.483545	0.463931	0.429902	0.481811	0.756156	0.463802	0.49376	0.714361	0.438853	0.474718	0.752258	0.352841	0.541277	0.47497	0.486526	0.458258	0.472897	0.514581	0.616918	0.462962	0.533435	0.467028	0.698316	0.479759	0.754508		0.403768	0.128145	0.125352	0.1371	0.147558	0.220623	0.191512	0.193013	0.247428	0.257143	0.658281	0.317248	0.732384	0.339922	0.371385	0.245697	0.570916	0.831235	0.280739
Cer(d18:1_24:1)+HCOO	Cer(d18:1_24:1)	Cer(d42:2)+HCOO	Cer	Cer(d18:1_24:1)	0.379064	0.320014	0.264348	0.545474	0.92513	0.297976	0.402345	0.354488	0.299974	0.32332	0.297081	0.172512	0.32591	0.308057	0.323287	0.31377	0.346704	0.308579	0.339457	0.291667	0.399449	0.286161	0.379595	0.346467	0.372689		0.233373	0.123777	0.0777966	0.11457	0.146133	0.311198	0.153725	0.136414	0.271083	0.327949	0.274478	0.337709	0.345642	0.224511	0.188297	0.180919	0.40868	0.393799	0.166961
Cer(d18:1_25:0)+HCOO	Cer(d18:1_25:0)	Cer(d43:1)+HCOO	Cer	Cer(d18:1_25:0)	0.0190122	0.0175509	0.0170569	0.0148881	0.0248441	0.0168243	0.019025	0.0155677	0.0149482	0.0221194	0.0171453	0.0167138	0.0123276	0.018603	0.0201069	0.0183468	0.0176972	0.0177148	0.0197147	0.0186838	0.0225364	0.0187284	0.012585	0.0230953	0.029364		0.0183506	0.0065544	0.0106062	0.00665958	0.00843282	0.00992755	0.00698635	0.0146993	0.0105968	0.0155833	0.0323027	0.0226268	0.0421306	0.0203498	0.0301788	0.0124528	0.0306033	0.0430776	0.0184723
Cer(d18:0_26:1)+HCOO	Cer(d18:0_26:1)	Cer(d44:1)+HCOO	Cer	Cer(d18:0_26:1)	0.00966863	0.0107577	0.0106317	0.00845089	0.0132977	0.00888498	0.00816628	0.0080806	0.00912122	0.011255	0.0161974	0.00725197	0.00699833	0.00902647	0.00725218	0.00996357	0.0103225	0.00882367	0.0119936	0.00886896	0.00798121	0.00882116	0.00963894	0.00903539	0.0118087		0.00796335	0.00255082	0.00386768	0.00233572	0.00329092	0.00459942	0.00351074	0.00363441	0.00426325	0.00483867	0.0119463	0.00710443	0.0140329	0.00845458	0.00841972	0.00495464	0.0106855	0.0207716	0.00488563
Cer(d18:0_26:2)+HCOO	Cer(d18:0_26:2)	Cer(d44:2)+HCOO	Cer	Cer(d18:0_26:2)	0.00603907	0.00444365	0.00476947	0.00604563	0.00932215	0.00274948	0.00369517	0.0019313	0.00431746	0.00511361	0.00416978	0.00216855	0.00131635	0.00426652	0.00366355	0.00474162	0.00446097	0.00436678	0.00359934	0.00493252	0.00384419	0.00309398	0.00231175	0.00485158	0.00490718		0.00383058	0.00187406	0.00179724	0.00150284	0.00179163	0.00633289	0.00170939	0.00185903	0.00370521	0.00279642	0.00266965	0.00588956	0.00502049	0.00360357	0.00281922	0.00233483	0.00467884	0.00623005	0.00144297
Cer(t18:0_22:0)+HCOO	Cer(t18:0_22:0)	Cer(t40:0)+HCOO	Cer	Cer(t18:0_22:0)	0.014187	0.00988935	0.0118772	0.0106434	0.0093658	0.00958228	0.0106838	0.0124161	0.00902657	0.0105825	0.02163	0.00722276	0.00985455	0.0105428	0.00972309	0.011514	0.0105999	0.0113223	0.0108431	0.0120036	0.00924649	0.0115037	0.0106612	0.00949587	0.00939494		0.00782492	0.0037982	0.0021433	0.00330539	0.005019	0.00539387	0.00482627	0.00237037	0.0029949	0.00870265	0.0133786	0.0124691	0.0143698	0.014426	0.0105974	0.00596856	0.0130434	0.0128614	0.00579993
Cer(t17:0_24:0)+HCOO	Cer(t17:0_24:0)	Cer(t41:0)+HCOO	Cer	Cer(t17:0_24:0)	0.00662361	0.00456417	0.00639467	0.00605436	0.00512404	0.00618114	0.00646169	0.00521478	0.0048936	0.00614812	0.00756503	0.00374352	0.00323672	0.00680005	0.00762372	0.00700571	0.0065073	0.00517898	0.00663615	0.00832976	0.00637874	0.00645273	0.00512241	0.00603228	0.00690257		0.00575822	0.0033142	0.00209184	0.00244491	0.00368283	0.00444529	0.00260421	0.00176945	0.00227612	0.00607323	0.00862601	0.00758358	0.0113295	0.0104162	0.00609854	0.00532533	0.00720603	0.0111084	0.00402536
Cer(t18:0_24:0)+HCOO	Cer(t18:0_24:0)	Cer(t42:0)+HCOO	Cer	Cer(t18:0_24:0)	0.0155426	0.0157022	0.0144027	0.0125695	0.0162051	0.0149374	0.0151288	0.0206133	0.014039	0.0154384	0.0247757	0.0103385	0.0145321	0.0155814	0.0166572	0.0150343	0.0166946	0.0148084	0.0153556	0.0181969	0.0156629	0.0154709	0.0212449	0.0164969	0.0176528		0.01237	0.00628895	0.00397557	0.00544131	0.00672946	0.0066941	0.00662859	0.00441134	0.00598979	0.013307	0.0236969	0.0174071	0.0264227	0.0193985	0.0191432	0.0100379	0.0182377	0.0225717	0.010136
Cer(t18:0_24:1)+HCOO	Cer(t18:0_24:1)	Cer(t42:1)+HCOO	Cer	Cer(t18:0_24:1)	0.0190416	0.0205929	0.014294	0.0155752	0.0247953	0.0127823	0.0143289	0.0145672	0.0118625	0.0149138	0.0165414	0.00950152	0.00976768	0.0165443	0.0135546	0.0147631	0.0237311	0.0140185	0.0141275	0.024324	0.0200555	0.0148169	0.0142645	0.0181482	0.0145805		0.0104458	0.00606839	0.00423607	0.00643441	0.00772981	0.019042	0.00713516	0.00560009	0.00945056	0.0107895	0.0158813	0.0139023	0.0159832	0.0192538	0.0105167	0.0102492	0.0189187	0.0187435	0.00791481
Cer(d18:1_18:0)+HCOO	Cer(d18:1_18:0)	Cer(d36:1)+HCOO	Cer	Cer(d18:1_18:0)	0.0189659	0.015958	0.0277486	0.0297231	0.053553	0.0188436	0.0281734	0.0128924	0.0279186	0.0158726	0.0172434	0.0149609	0.0208066	0.0202045	0.0201744	0.0246015	0.021464	0.0164415	0.0190375	0.0156417	0.0162492	0.0207959	0.0187114	0.0146948	0.0206589		0.0256897	0.00900557	0.00643705	0.00772489	0.0103722	0.0288643	0.00931345	0.0110524	0.020386	0.0177814	0.0309457	0.0185974	0.028857	0.0116021	0.0174814	0.0161209	0.0278787	0.0332125	0.00938794
Cer(d40:1)+HCOO	Cer(d40:1)	Cer(d40:1)+HCOO	Cer	Cer(d40:1)	0.00324396	0.00526308	0.00329789	0.00430052	0.00532104	0.00243631	0.00508051	0.00562222	0.00363952	0.00363303	0.00428808	0.00226206	0.00472403	0.00320549	0.00279997	0.00389464	0.00307851	0.00509752	0.00354113	0.00243271	0.00391583	0.00435584	0.005982	0.00297364	0.00269509		0.00196144	0.000906623	0.000667784	0.000750171	0.00154377	0.00217337	0.0014024	0.00126728	0.00250033	0.00315333	0.00402414	0.00226595	0.00334481	0.00173549	0.00170241	0.00250356	0.00437309	0.00370406	0.00187849
Cer(d18:1_22:0)-H	Cer(d18:1_22:0)	Cer(d40:1)-H	Cer	Cer(d18:1_22:0)	0.00366325	0.00307468	0.00334964	0.00447708	0.00570064	0.00308705	0.00514074	0.00388538	0.00322377	0.00299995	0.00534878	0.00185341	0.00475557	0.00354032	0.00325007	0.00311304	0.00382981	0.00323286	0.00460098	0.00266397	0.00317875	0.00343792	0.00569537	0.00322151	0.00334397		0.00329809	0.0011162	0.00085046	0.00106738	0.00150143	0.00225339	0.00151078	0.00140846	0.00210515	0.00252766	0.0051969	0.0031364	0.00537027	0.00278825	0.00269045	0.00214703	0.00508313	0.00560206	0.00248583
Cer(d41:1+O)+HCOO	Cer(d41:1+O)	Cer(d41:1+O)+HCOO	Cer	Cer(d41:1+O)	0.00381534	0.00385973	0.00314622	0.00365324	0.00459876	0.00416648	0.00470551	0.00353946	0.00375963	0.00408017	0.00425043	0.00380802	0.00404502	0.00473153	0.00341927	0.00501885	0.0036683	0.00372633	0.00447338	0.00656058	0.00393119	0.00399163	0.00382317	0.00454757	0.00382359		0.00275368	0.000835632	0.0010371	0.00098938	0.0010892	0.00260963	0.00073874	0.000853847	0.0010777	0.00204744	0.00357162	0.003105	0.00394865	0.00336242	0.00405111	0.00211691	0.00294638	0.00572395	0.00162698
Cer(d41:1+O)+HCOO	Cer(d41:1+O)	Cer(d41:1+O)+HCOO	Cer	Cer(d41:1+O)	0.00254542	0.00265081	0.00305663	0.00209151	0.00515996	0.00163475	0.00168458	0.0022937	0.00456884	0.00584356	0.00414559	0.00369942	0.00244076	0.00519791	0.00837761	0.00213629	0.00298102	0.00262164	0.00315815	0.00336865	0.00357525	0.00602637	0.0034291	0.00317419	0.00279928		0.00251234	0.000632483	0.00071413	0.000955499	0.00142063	0.00853923	0.00108277	3.16966e-05	0.00140704	0.00152153	0.00565878	0.00329411	0.00462007	0.00341156	0.0051257	0.00177953	0.00329892	0.00567188	0.0014704
Cer(d18:2_23:0)+HCOO	Cer(d18:2_23:0)	Cer(d41:2)+HCOO	Cer	Cer(d18:2_23:0)	0.038016	0.0433	0.0179278	0.04107	0.0631358	0.0295134	0.0543061	0.0329773	0.0312256	0.0296574	0.0315706	0.0244024	0.0320799	0.0313036	0.0393187	0.0310353	0.0288806	0.0263462	0.0423951	0.0231447	0.052622	0.0345742	0.0347706	0.0437135	0.0372761		0.0230126	0.0089852	0.0057236	0.00778118	0.0118737	0.0188392	0.011826	0.0116263	0.0142885	0.0235338	0.0395771	0.0199188	0.0450126	0.0181734	0.0211363	0.0133266	0.0467983	0.0399544	0.0202057
Cer(d18:0_24:0)+HCOO	Cer(d18:0_24:0)	Cer(d42:0)+HCOO	Cer	Cer(d18:0_24:0)	0.0193175	0.016136	0.0286033	0.0159695	0.0283175	0.0134567	0.013604	0.0103519	0.0166019	0.0238807	0.0719261	0.0181446	0.00734906	0.0141486	0.0319167	0.0143875	0.0236035	0.0355525	0.0207967	0.0254485	0.0201276	0.0141799	0.0109814	0.0154132	0.0238905		0.0231515	0.00631989	0.0103302	0.00729702	0.00447321	0.00851008	0.00638721	0.0100141	0.00707583	0.00703852	0.0333141	0.0164759	0.0266494	0.0138709	0.0187634	0.0086248	0.020726	0.0523774	0.00989814
Cer(d18:1_24:2)+HCOO	Cer(d18:1_24:2)	Cer(d42:3)+HCOO	Cer	Cer(d18:1_24:2)	0.0670113	0.0701588	0.065983	0.150332	0.172654	0.0656842	0.0969836	0.0695767	0.0666284	0.066286	0.0419798	0.0586343	0.0676814	0.0733808	0.0690099	0.0638935	0.0681584	0.0679242	0.0687213	0.05454	0.105527	0.0761712	0.0678507	0.0689944	0.0849678		0.0450557	0.0299404	0.018432	0.023617	0.0296223	0.0734397	0.0381114	0.0300713	0.054877	0.0728434	0.066191	0.0748854	0.0661234	0.0484245	0.0385832	0.0393651	0.116744	0.0768249	0.0319231
Cer(d19:1_24:0)+HCOO	Cer(d19:1_24:0)	Cer(d43:1)+HCOO	Cer	Cer(d19:1_24:0)	0.0266982	0.0207035	0.0145046	0.0249679	0.0314307	0.0146977	0.0208982	0.0234087	0.0201952	0.053604	0.0371135	0.00986821	0.00595075	0.0233146	0.0169873	0.0304845	0.0168582	0.0147042	0.036538	0.00884324	0.018827	0.0145304	0.0212483	0.0190163	0.0248683		0.0274441	0.00174807	0.00585852	0.00128074	0.00304092	0.0342276	0.0114371	0.00603848	0.00403386	0.00361783	0.00905054	0.00482611	0.0424558	0.0235481	0.00829557	0.00295099	0.0081184	0.0184825	0.00764605
Cer(d43:3)+HCOO	Cer(d43:3)	Cer(d43:3)+HCOO	Cer	Cer(d43:3)	0.00124597	0.00098242	0.000708692	0.00161913	0.00236748	0.00107347	0.00122697	0.0011612	0.00102309	0.00142788	0.000245898	0.000691588	0.000566805	0.00138426	0.00099858	0.00131554	0.000977689	0.00111341	0.00131669	0.00121814	0.00161242	0.00149262	0.000839221	0.00135628	0.00161588		0.000825794	0.000843941	0.000403688	0.000447367	0.000777283	0.00241428	0.00062428	0.000368194	0.000915154	0.00161842	0.0010753	0.0016806	0.00112172	0.00107544	0.00092539	0.000754303	0.00258438	0.0014692	0.000404414
Cer(m41:0+O)+HCOO	Cer(m41:0+O)	Cer(m41:0+O)+HCOO	Cer	Cer(m41:0+O)	0.00706484	0.00646938	0.00957181	0.00634866	0.0100675	0.00437082	0.0043845	0.00333772	0.00591916	0.00648997	0.0139136	0.00655082	0.0015254	0.00625079	0.0123192	0.00679882	0.00800559	0.0105289	0.00708082	0.00852868	0.00687487	0.00578462	0.00293387	0.00632804	0.00775338		0.0097338	0.00341478	0.00393827	0.00325212	0.0021702	0.00508015	0.00243169	0.00353146	0.00299157	0.00337257	0.0116397	0.00693494	0.0100645	0.00635458	0.0084392	0.00406653	0.00971668	0.01604	0.00314543
Cer(m19:1_23:0+O)+HCOO	Cer(m19:1_23:0+O)	Cer(m42:1+O)+HCOO	Cer	Cer(m19:1_23:0+O)	0.0279633	0.0146584	0.0103423	0.0177192	0.019884	0.010298	0.016379	0.0322757	0.0111038	0.0278268	0.0217653	0.00607591	0.00697334	0.020114	0.00992514	0.0251627	0.0111765	0.0117617	0.037218	0.0195997	0.0118489	0.00885109	0.016394	0.0142553	0.0159546		0.0187023	0.00188441	0.00538203	0.00281279	0.00215427	0.0231898	0.00814284	0.00576941	0.00489186	0.00387555	0.013427	0.00399975	0.0355592	0.0140291	0.00754299	0.00318106	0.00999875	0.0173065	0.00570179
Cer(t18:1_24:0)+HCOO	Cer(t18:1_24:0)	Cer(t42:1)+HCOO	Cer	Cer(t18:1_24:0)	0.00676929	0.00778636	0.0067712	0.0049314	0.0143372	0.0039569	0.00385236	0.00849495	0.0101871	0.0190284	0.0156422	0.0102743	0.00605716	0.0103631	0.0188873	0.00457192	0.00769853	0.00845577	0.0071882	0.00713915	0.00982638	0.0122761	0.0133951	0.00764071	0.00644422		0.00702023	0.00200411	0.00174632	0.00312394	0.0037572	0.00723337	0.00322962	0.000587523	0.00376404	0.00504671	0.0154672	0.00827956	0.012111	0.00720717	0.0136906	0.00525832	0.0110133	0.0190392	0.00386171
Cer(t18:1_24:1)+HCOO	Cer(t18:1_24:1)	Cer(t42:2)+HCOO	Cer	Cer(t18:1_24:1)	0.00734249	0.00720783	0.00657482	0.00748301	0.0152391	0.00237794	0.00237795	0.00500792	0.00623084	0.0142004	0.00721439	0.00654245	0.00378671	0.00823235	0.010123	0.00339756	0.00786991	0.00713328	0.00678118	0.00660614	0.00700564	0.0080356	0.00435923	0.00691338	0.00451474		0.0032843	0.00261442	0.00114978	0.00500506	0.00268292	0.0149576	0.00258556	0.000738729	0.00342868	0.00678685	0.00679278	0.0077292	0.00516264	0.00639394	0.00715834	0.00401855	0.00832849	0.00691705	0.00166433
Cer(t17:0_25:2)+HCOO	Cer(t17:0_25:2)	Cer(t42:2)+HCOO	Cer	Cer(t17:0_25:2)	0.00438257	0.0038137	0.00299348	0.00229218	0.00742471	0.00115795	0.0020486	0.00395456	0.00522441	0.0078156	0.0064211	0.00321447	0.00379377	0.00687327	0.00932928	0.00190909	0.00423851	0.00339943	0.00307115	0.00356581	0.00552072	0.00645958	0.00692063	0.00445712	0.00267321		0.00208076	0.0004577	0.000608505	0.000942288	0.0014776	0.00328609	0.00144059	0.000275057	0.00130989	0.00200724	0.00474571	0.0028594	0.00406902	0.00231106	0.00422754	0.00181486	0.00402722	0.00651571	0.00144127
Cer(d18:1_16:0)+HCOO	Cer(d18:1_16:0)	Cer(d34:1)+HCOO	Cer	Cer(d18:1_16:0)	0.0309459	0.0372561	0.0418024	0.0503198	0.053457	0.0322188	0.040401	0.0318478	0.0399524	0.038038	0.0350478	0.0274184	0.037083	0.0369096	0.0482741	0.032249	0.0278537	0.0364851	0.0501267	0.0416642	0.0261515	0.0401826	0.0387567	0.0350041	0.0499873		0.0228441	0.0122269	0.0113108	0.0138523	0.014071	0.0200848	0.0120339	0.0134648	0.0231236	0.0233986	0.0317327	0.0316581	0.0329298	0.0275619	0.0232529	0.0162471	0.0416575	0.0403322	0.0178097
Cer(m34:0+O)+HCOO	Cer(m34:0+O)	Cer(m34:0+O)+HCOO	Cer	Cer(m34:0+O)	0.00800646	0.0103477	0.0139992	0.0124292	0.0107653	0.00845836	0.0104356	0.0106421	0.00906873	0.0105768	0.0155992	0.00880062	0.0120031	0.0108928	0.0139831	0.00765274	0.0120538	0.0115539	0.0111505	0.0134544	0.00910169	0.0106757	0.00936817	0.0110107	0.0117206		0.00669414	0.00606375	0.00399284	0.00571682	0.00452949	0.0040843	0.00350803	0.00384475	0.00477967	0.00650868	0.00891294	0.00915945	0.00926755	0.00948033	0.00961907	0.0057972	0.0086687	0.00950672	0.00430875
Cer(m38:2+O)+HCOO	Cer(m38:2+O)	Cer(m38:2+O)+HCOO	Cer	Cer(m38:2+O)	0.00586351	0.00634469	0.00574486	0.011541	0.0144019	0.00591172	0.00909971	0.00650965	0.00753924	0.00490403	0.00486014	0.00453679	0.00723684	0.00730699	0.0065356	0.00630228	0.00622027	0.00649227	0.00632938	0.00612387	0.00815024	0.00679186	0.00748369	0.0077639	0.00685832		0.00372972	0.00246811	0.00108307	0.00199356	0.00286844	0.00625829	0.00298849	0.00213363	0.00376046	0.0063936	0.00570509	0.00497638	0.00509587	0.00315621	0.00295466	0.00323841	0.00827299	0.0055298	0.00265786
Cer(m20:0_18:1+O)+HCOO	Cer(m20:0_18:1+O)	Cer(m38:1+O)+HCOO	Cer	Cer(m20:0_18:1+O)	0.0301902	0.0288451	0.0284146	0.0543005	0.0534074	0.0291107	0.0336136	0.031811	0.030446	0.0314648	0.0345064	0.0256915	0.0335546	0.0340124	0.0309966	0.0281986	0.0326142	0.0298739	0.0313267	0.0297755	0.0294714	0.0284461	0.0326748	0.0295945	0.0326643		0.0285874	0.0119754	0.00742727	0.0101837	0.0131241	0.0404316	0.0131172	0.0129914	0.0215357	0.0326365	0.0368712	0.038613	0.0372339	0.0203346	0.0247998	0.0180014	0.0406496	0.0420321	0.0173511
Cer(d16:1_24:1)+HCOO	Cer(d16:1_24:1)	Cer(d40:2)+HCOO	Cer	Cer(d16:1_24:1)	0.0600056	0.0511138	0.00667542	0.0235675	0.0227361	0.00885761	0.00752852	0.00845867	0.00949525	0.0158987	0.00811879	0.00380862	0.00584467	0.0104401	0.00966694	0.00945512	0.0138375	0.0524891	0.00996989	0.0097935	0.00711508	0.00887691	0.00871447	0.00707348	0.00705033		0.0120225	0.00492218	0.00323754	0.0033435	0.00408468	0.0240811	0.00702285	0.00297226	0.00984721	0.0131232	0.00891755	0.0375076	0.0111299	0.00925912	0.00603736	0.00438572	0.0111379	0.0135187	0.0051746
Cer(m21:1_19:0+O)+HCOO	Cer(m21:1_19:0+O)	Cer(m40:1+O)+HCOO	Cer	Cer(m21:1_19:0+O)	0.138362	0.120193	0.124573	0.182062	0.226634	0.125607	0.19245	0.157207	0.120428	0.129914	0.210017	0.0757223	0.185904	0.139971	0.126841	0.123242	0.146454	0.131022	0.179319	0.109037	0.132862	0.133313	0.208432	0.12428	0.140835		0.13405	0.0469382	0.0307046	0.0480681	0.0615363	0.0968927	0.0649311	0.0627151	0.0862277	0.107558	0.208748	0.138558	0.220292	0.106292	0.113113	0.0889822	0.19607	0.221133	0.0992632
Cer(t18:1_22:0)+HCOO	Cer(t18:1_22:0)	Cer(t40:1)+HCOO	Cer	Cer(t18:1_22:0)	0.00202376	0.00307497	0.00168863	0.00214797	0.00331049	0.00201108	0.00205155	0.00208971	0.00227107	0.00227921	0.00348894	0.00146683	0.00212573	0.00207438	0.0019071	0.00180347	0.00225144	0.00157378	0.00271154	0.00237982	0.00203336	0.00214006	0.00277165	0.00266438	0.00241408		0.00201699	0.000629434	0.000598738	0.000788233	0.0011699	0.00215858	0.00110656	0.00110519	0.00122256	0.00142281	0.00354982	0.00225065	0.00251376	0.00208061	0.00194511	0.00102568	0.00234606	0.00349722	0.0013084
Cer(d18:2_24:2)+HCOO	Cer(d18:2_24:2)	Cer(d42:4)+HCOO	Cer	Cer(d18:2_24:2)	0.00228516	0.0011697	0.00176754	0.00476772	0.0035526	0.00315132	0.00643397	0.00317839	0.00332399	0.00216741	0.000995473	0.00261044	0.00364149	0.00248231	0.00357044	0.00381814	0.00209206	0.00357119	0.00281577	0.00194183	0.00385476	0.00404665	0.00251526	0.00290579	0.00399457		0.0018634	0.00107953	0.00104677	0.00059232	0.00125754	0.000739763	0.0007551	0.00184177	0.00153836	0.00402991	0.00289656	0.00278174	0.00361871	0.00159671	0.00245847	0.00148194	0.00548685	0.00418484	0.00146106
Cer(t40:0+O)+HCOO	Cer(t40:0+O)	Cer(t40:0+O)+HCOO	Cer	Cer(t40:0+O)	0.00397051	0.00405183	0.00383281	0.00332997	0.00319121	0.00371517	0.00423875	0.00492405	0.00344823	0.00340006	0.00516605	0.00304612	0.00362617	0.00340789	0.00313615	0.00327604	0.00316275	0.00265153	0.00588683	0.0031198	0.00432281	0.00426853	0.00554807	0.00298592	0.00335788		0.00270345	0.000767431	0.000568658	0.00109013	0.00162838	0.00163618	0.00164352	0.00112237	0.00232404	0.00175238	0.00476072	0.00280613	0.00505854	0.00327967	0.00278625	0.00155011	0.00434862	0.00473278	0.00306628
Cer(t17:0_24:0+O)+HCOO	Cer(t17:0_24:0+O)	Cer(t41:0+O)+HCOO	Cer	Cer(t17:0_24:0+O)	0.00184371	0.00182489	0.00171123	0.00181742	0.00198658	0.00153754	0.00244188	0.00180998	0.00244708	0.0023483	0.00203239	0.0013416	0.00133764	0.00164251	0.00268948	0.00183691	0.00165771	0.00152969	0.00269404	0.00220583	0.00214864	0.00225628	0.00186151	0.00182269	0.00240635		0.00159706	0.0003637	0.000365511	0.000384647	0.000662142	0.000927299	0.00070531	0.000472131	0.000952183	0.000837468	0.00249355	0.00146981	0.00281284	0.00184426	0.00171618	0.000926285	0.00192269	0.00243756	0.0011587
Cer(t18:1_24:0+O)+HCOO	Cer(t18:1_24:0+O)	Cer(t42:1+O)+HCOO	Cer	Cer(t18:1_24:0+O)	0.00486595	0.000890972	0.00575285	0.00435615	0.00550277	0.00645385	0.00734337	0.00499817	0.0058701	0.00697922	0.00375582	0.00367126	0.00435057	0.00591623	0.00502287	0.00306734	0.00550571	0.00512545	0.00680575	0.00617846	0.00625094	0.00614511	0.00410585	0.00563664	0.00682575		0.00310232	0.00251393	0.00200851	0.00268284	0.0032429	0.00668684	0.0036938	0.00199365	0.0072659	0.00489016	0.00513489	0.00622936	0.00493979	0.00968656	0.00423568	0.00240779	0.00614081	0.00590571	0.00303982
Cer(t42:0+O)+HCOO	Cer(t42:0+O)	Cer(t42:0+O)+HCOO	Cer	Cer(t42:0+O)	0.00635895	0.00791015	0.00776531	0.00706873	0.00777641	0.00679955	0.0104888	0.00981699	0.00597834	0.00740479	0.0103781	0.00627842	0.00806791	0.00734937	0.00701531	0.00601133	0.00592137	0.00734341	0.0116835	0.00673672	0.00698968	0.00676111	0.0111132	0.00768052	0.00932147		0.00458579	0.00146427	0.00161772	0.00130201	0.00278432	0.00228042	0.00326311	0.00270173	0.0030063	0.00346457	0.00916471	0.00559488	0.00963738	0.00773971	0.00570165	0.00353237	0.00606359	0.0104288	0.00569119
Cer(d15:1_15:0)+HCOO	Cer(d15:1_15:0)	Cer(d30:1)+HCOO	Cer	Cer(d15:1_15:0)	0.0620794	0.0574141	0.0617218	0.0669172	0.060417	0.0601371	0.0609726	0.0630302	0.0618041	0.057243	0.0582797	0.0538488	0.0568034	0.0595128	0.0590638	0.0569432	0.0612219	0.0630589	0.0609178	0.0689155	0.0631331	0.0588178	0.0648377	0.0556536	0.0457365		0.0588864	0.0426575	0.0501637	0.0446024	0.0599307	0.0603361	0.0644088	0.0622017	0.0531238	0.0486122	0.0528936	0.0488743	0.0564915	0.0485886	0.0474803	0.0555825	0.0519678	0.0502698	0.0618091
Cer(d15:1_25:2)+HCOO	Cer(d15:1_25:2)	Cer(d40:3)+HCOO	Cer	Cer(d15:1_25:2)	0.00138206	0.00102084	0.00201941	0.00257579	0.00365384	0.00178716	0.00180039	0.000755992	0.00157606	0.00131844	0.000522584	0.00139881	0.0015726	0.00154937	0.00188043	0.00182092	0.00148528	0.00209436	0.00171746	0.00137725	0.0016099	0.0016995	0.00125981	0.00150148	0.0015914		0.00106427	0.00059551	0.000548579	0.000351311	0.000380502	0.00108791	0.000446879	0.000498	0.000862405	0.00113077	0.00152633	0.00169092	0.00145116	0.00104452	0.000837261	0.000435716	0.00195226	0.001783	0.000759941
Cer(d17:1_24:1)+HCOO	Cer(d17:1_24:1)	Cer(d41:2)+HCOO	Cer	Cer(d17:1_24:1)	0.0113199	0.00975254	0.00550818	0.0182816	0.0215241	0.00531845	0.00849318	0.00706016	0.00865613	0.0115554	0.00605856	0.00373588	0.00445833	0.0080259	0.00705159	0.00957162	0.0061563	0.0069034	0.00811518	0.00617316	0.00732918	0.00796709	0.00682007	0.00821567	0.00595567		0.00618407	0.00307982	0.00180153	0.00293213	0.00349394	0.0129525	0.00383911	0.00255011	0.00563187	0.00873681	0.00520436	0.00808845	0.00782518	0.0055808	0.00500646	0.00387125	0.00894554	0.00881498	0.00307725
Cer(d43:0)+HCOO	Cer(d43:0)	Cer(d43:0)+HCOO	Cer	Cer(d43:0)	0.00124369	0.00105142	0.00126193	0.00098737	0.00141564	0.000794998	0.000870154	0.000461079	0.00105964	0.00116163	0.0023573	0.00108859	0.000394279	0.000702623	0.00149229	0.00119381	0.000990964	0.00215964	0.000856137	0.000999367	0.00119014	0.00100911	0.000574749	0.00120166	0.00131428		0.00140333	0.000313173	0.00103412	0.000553969	0.000309445	0.000704854	0.000331639	0.000723503	0.000323027	0.000402785	0.0021813	0.000987648	0.00201083	0.00118456	0.00109729	0.000626361	0.00161711	0.00358037	0.00068641
Cer(t18:1_24:1)+HCOO	Cer(t18:1_24:1)	Cer(t42:2)+HCOO	Cer	Cer(t18:1_24:1)	0.00314761	0.00288708	0.00220708	0.00284431	0.0049783	0.00288305	0.00202551	0.0031275	0.00314224	0.00324994	0.00258917	0.0013036	0.00156948	0.00185037	0.00254622	0.0024793	0.00170964	0.00202682	0.00198296	0.00294643	0.00274942	0.00362292	0.00248709	0.00267378	0.00293375		0.00148368	0.000697105	0.000556913	0.000945586	0.000790326	0.00229669	0.00087303	0.00078225	0.0018673	0.0026543	0.00198583	0.0023493	0.00227405	0.00167373	0.00128797	0.000951946	0.00210023	0.00248132	0.00107982
Cer(m32:1+O)+HCOO	Cer(m32:1+O)	Cer(m32:1+O)+HCOO	Cer	Cer(m32:1+O)	0.00728895	0.00530602	0.00381029	0.0109524	0.0118654	0.00598748	0.00689518	0.00661786	0.0128169	0.0121292	0.0130498	0.00535951	0.0048347	0.00654054	0.00823425	0.00865587	0.00921073	0.00964109	0.00784106	0.0119595	0.00709188	0.00844476	0.00421108	0.00674785	0.00775215		0.00676621	0.00385749	0.00388917	0.00405585	0.00300493	0.00613411	0.00364619	0.00317581	0.00353202	0.0043303	0.00751619	0.0037325	0.00912474	0.00357567	0.00299197	0.0029488	0.00617585	0.00980972	0.00441645
CerG2GNAc1(d41:4)-2H	CerG2GNAc1(d41:4)	CerG2GNAc1(d41:4)-2H	CerG2GNAc1	CerG2GNAc1(d41:4)	0.116879	0.0756035	0.157058	0.0371551	0.0555009	0.292611	0.0545652	0.051612	0.0567957	0.0601415	0.0326632	0.0429085	0.0686282	0.133952	0.10705	0.124119	0.113676	0.255205	0.0926939	0.0670224	0.0707471	0.0896819	0.0257244	0.0773882	0.0506557		0.0627092	0.0217275	0.0141265	0.107839	0.00255251	0.0188128	0.0859017	0.0199676	0.0331967	0.112956	0.147953	0.0623805	0.209892	0.074604	0.105472	0.0748499	0.0913471	0.0658382	0.205214
CerG2GNAc1(d45:4)-2H	CerG2GNAc1(d45:4)	CerG2GNAc1(d45:4)-2H	CerG2GNAc1	CerG2GNAc1(d45:4)	0.274288	0.0990303	0.0823414	0.079331	0.110744	0.193536	0.0681801	0.071662	0.0814601	0.125353	0.0807676	0.104231	0.230553	0.153925	0.161628	0.137912	0.211857	0.208227	0.111533	0.0892898	0.0783963	0.0871451	0.0876708	0.112953	0.0763342		0.119184	0.0396063	0.0240893	0.130192	0.0919281	0.107935	0.101361	0.082844	0.0530542	0.103882	0.100715	0.098025	0.104092	0.0620042	0.0827689	0.0958117	0.130672	0.0719768	0.115846
CerG2GNAc1(m30:1)-H	CerG2GNAc1(m30:1)	CerG2GNAc1(m30:1)-H	CerG2GNAc1	CerG2GNAc1(m30:1)	0.99516	3.49342	3.95678	0.830924	0.621724	0.644159	2.21931	1.91903	0.652902	3.98137	2.61427	1.26916	1.42873	0.887383	0.633676	0.736791	4.00419	4.01261	5.11741	2.38872	2.05744	3.64944	2.64486	1.05093	2.18353		1.05675	1.38573	1.13528	1.1985	1.18656	1.13724	1.07708	1.05907	1.22524	1.3345	0.952363	1.25548	0.952697	1.19219	1.16122	1.22565	1.11709	0.917477	0.935135
CerG2GNAc1(m30:0)-H	CerG2GNAc1(m30:0)	CerG2GNAc1(m30:0)-H	CerG2GNAc1	CerG2GNAc1(m30:0)	1.44542	1.75012	2.06805	2.13207	1.53031	2.56338	2.40053	2.27412	2.47772	2.36423	2.29088	2.71652	2.54416	1.95548	2.20016	2.56322	3.09978	2.41786	2.91971	2.42039	1.9963	2.32239	1.67107	1.90907	2.06922		1.88415	3.34275	2.56883	2.61793	2.02348	2.61679	1.80586	2.00414	2.21544	2.48749	2.31844	2.26905	1.88867	2.5877	2.80674	2.18536	2.03406	2.03209	2.18211
CerG2GNAc1(d32:1)-H	CerG2GNAc1(d32:1)	CerG2GNAc1(d32:1)-H	CerG2GNAc1	CerG2GNAc1(d32:1)	0.631627	0.332054	0.775899	0.279953	0.352126	0.363628	0.311752	0.241071	0.298306	0.292224	0.286667	0.194332	0.303991	0.297991	0.731048	0.530819	0.355705	0.53894	0.499841	0.538898	0.279329	0.263446	0.75119	0.785565	0.304051		0.768176	0.406686	0.484256	0.612781	0.538289	0.78674	0.633155	0.74468	0.665304	0.615952	0.771615	0.459418	0.521281	0.475846	0.465648	0.759016	0.730159	0.720501	0.63396
CerG2GNAc1(t32:2)-H	CerG2GNAc1(t32:2)	CerG2GNAc1(t32:2)-H	CerG2GNAc1	CerG2GNAc1(t32:2)	0.597718	0.712736	0.448895	0.619781	0.570987	0.559405	0.691455	0.574408	0.267451	0.749713	0.572464	0.478919	0.340708	0.306048	0.304055	0.621292	0.368346	0.524693	0.862675	0.680723	0.306294	0.484666	0.344948	0.638516	0.548892		0.719839	0.329154	0.429065	0.304332	0.513234	0.497589	0.418003	0.465533	0.532094	0.399159	0.534784	0.50794	0.54558	0.60371	0.607373	0.491011	0.51862	0.554573	0.488539
CerG2GNAc1(t33:2)-H	CerG2GNAc1(t33:2)	CerG2GNAc1(t33:2)-H	CerG2GNAc1	CerG2GNAc1(t33:2)	1.14622	0.88156	0.591733	1.25788	1.86986	1.98572	1.14762	0.615201	1.07936	0.699016	0.718634	1.63532	1.95427	1.21654	1.61936	1.1773	2.26566	1.14504	2.81937	1.99397	1.54251	1.68711	0.582077	0.778698	1.80043		0.872348	0.623645	0.760927	0.555681	0.82775	0.783353	0.700629	0.8445	0.831999	0.690798	0.820294	0.906153	0.73971	1.07071	1.00278	0.887608	0.792156	0.868505	0.830023
CerG2GNAc1(d36:1)-H	CerG2GNAc1(d36:1)	CerG2GNAc1(d36:1)-H	CerG2GNAc1	CerG2GNAc1(d36:1)	0.182102	0.0628911	0.155772	0.0473376	0.06455	0.0515464	0.0469276	0.0433312	0.0465365	0.0482685	0.0459453	0.0374709	0.0514863	0.0545596	0.119779	0.124341	0.0557985	0.0935045	0.0822519	0.0816359	0.0410491	0.0453489	0.144186	0.141121	0.0459874		0.117311	0.0599464	0.0823943	0.106525	0.113103	0.159361	0.134247	0.15532	0.0982301	0.125863	0.140311	0.0990345	0.12276	0.120023	0.130427	0.134419	0.133084	0.11719	0.145437
CerG2GNAc1(d34:4)+HCOO	CerG2GNAc1(d34:4)	CerG2GNAc1(d34:4)+HCOO	CerG2GNAc1	CerG2GNAc1(d34:4)	0.443709	0.281832	0.584559	0.274614	0.304755	0.283061	0.287286	0.247467	0.259149	0.254823	0.262503	0.207365	0.279	0.284962	0.584627	0.405192	0.33071	0.458528	0.317198	0.438112	0.225539	0.256165	0.565985	0.577546	0.275542		0.445533	0.304384	0.330582	0.459984	0.349622	0.417597	0.38517	0.399569	0.461348	0.474302	0.425861	0.366214	0.355464	0.359281	0.346552	0.537842	0.498608	0.367159	0.429886
CerG2GNAc1(t35:5)+HCOO	CerG2GNAc1(t35:5)	CerG2GNAc1(t35:5)+HCOO	CerG2GNAc1	CerG2GNAc1(t35:5)	0.946895	0.394957	0.270615	0.37052	0.301648	0.30019	0.909913	0.265657	0.210609	0.265185	0.348169	0.810905	0.342681	0.462887	0.334277	1.00326	1.18611	1.00195	1.36746	0.9061	0.303962	0.350208	0.91255	0.344996	0.898928		0.699234	0.694316	0.675688	0.58758	0.656771	0.707606	0.591104	0.591317	0.665158	0.664544	0.65429	0.669552	0.563872	0.822196	0.83866	0.656351	0.642984	0.712494	0.634623
CerG2GNAc1(d38:4)+HCOO	CerG2GNAc1(d38:4)	CerG2GNAc1(d38:4)+HCOO	CerG2GNAc1	CerG2GNAc1(d38:4)	0.116322	0.0510456	0.102111	0.0316174	0.0516546	0.0400815	0.0271405	0.0324569	0.0303816	0.0326593	0.0300313	0.0278264	0.0435854	0.0431822	0.0775822	0.0909107	0.0422818	0.0706546	0.0683321	0.0631169	0.0306809	0.0387464	0.0999468	0.103463	0.0339026		0.119478	0.0497685	0.0377062	0.100247	0.102141	0.119285	0.0943423	0.109989	0.086936	0.111025	0.110449	0.0987712	0.0827277	0.116288	0.099934	0.106505	0.103528	0.104636	0.10273
CerG3GNAc1(d42:2)+H	CerG3GNAc1(d42:2)	CerG3GNAc1(d42:2)+H	CerG3GNAc1	CerG3GNAc1(d42:2)	0.00657631	0.00519965	0.00503582	0.00325252	0.00436958	0.00470205	0.00324082	0.0045163	0.00462397	0.00495026	0.00349502	0.0028502	0.00529542	0.00473064	0.00444355	0.00538959	0.00386749	0.0041586	0.00579419	0.00644628	0.00424406	0.00532375	0.00410834	0.00471785	0.00462275		0.0038511	0.00431637	0.00189977	0.00448769	0.00458084	0.00480384	0.00623521	0.00290252	0.00589001	0.00647783	0.00292796	0.00806689	0.00432174	0.00755176	0.00638717	0.00443064	0.00747256	0.00382845	0.00322382
CerP(m32:0+O)+H	CerP(m32:0+O)	CerP(m32:0+O)+H	CerP	CerP(m32:0+O)	0.0952891	0.0928256	0.0797879	0.0969473	0.0831094	0.0491922	0.0837298	0.0894254	0.0901811	0.0774463	0.0795007	0.0488285	0.0621167	0.0994132	0.0751269	0.100304	0.0999883	0.106775	0.122703	0.0903425	0.0877331	0.0839802	0.0832385	0.0881083	0.086879		0.109847	0.103872	0.0961118	0.104305	0.0965988	0.0883952	0.0929671	0.106559	0.0924081	0.0954762	0.0846514	0.108692	0.10844	0.0916039	0.101763	0.104002	0.115919	0.107713	0.083281
CerP(m19:0_17:0)+H	CerP(m19:0_17:0)	CerP(m36:0)+H	CerP	CerP(m19:0_17:0)	0.0114991	0.00610193	0.00364574	0.0174886	0.00732865	0.00654222	0.0136719	0.015008	0.010126	0.0181366	0.0150673	0.00748856	0.0208808	0.0142422	0.0117253	0.0224129	0.0177092	0.00243631	0.009671	0.012083	0.00714469	0.0139645	0.0128895	0.0016513	0.00861201		0.012233	0.0134713	0.0143187	0.0183316	0.0110879	0.0123335	0.0120232	0.0103384	0.0119859	0.0109523	0.0134362	0.0145688	0.0131587	0.0153789	0.0202597	0.00658738	0.0131603	0.0132691	0.0145803
CerP(d48:6)+H	CerP(d48:6)	CerP(d48:6)+H	CerP	CerP(d48:6)	0.0900655	0.10903	0.128698	0.136765	0.103544	0.115003	0.114368	0.174518	0.137218	0.071026	0.11345	0.0385791	0.107686	0.141182	0.106903	0.0958771	0.0985008	0.128547	0.141752	0.0941303	0.144267	0.132945	0.117148	0.144861	0.0903273		0.112236	0.13014	0.048417	0.0865646	0.121563	0.085697	0.154517	0.0646785	0.110046	0.215475	0.111155	0.12677	0.149162	0.141879	0.0861712	0.171771	0.153211	0.0936464	0.150915
CerP(d15:0_14:0+O)+H-H2O	CerP(d15:0_14:0+O)	CerP(d29:0+O)+H-H2O	CerP	CerP(d15:0_14:0+O)	0.00452915	0.00419164	0.00350064	0.00447298	0.00488345	0.0023558	0.00472187	0.00367796	0.00300439	0.00312745	0.00289919	0.00268167	0.00233214	0.00247225	0.00311314	0.00294389	0.00478252	0.00379664	0.0029514	0.00377921	0.00308882	0.0048596	0.00342571	0.00327208	0.00362788		0.00228624	0.00789952	0.0047269	0.00715082	0.00460605	0.00465079	0.00304834	0.00664662	0.00591127	0.00606585	0.00449064	0.00575331	0.00458266	0.00326651	0.00670675	0.00551434	0.0062114	0.00487735	0.00467534
CerP(d44:5)+HCOO	CerP(d44:5)	CerP(d44:5)+HCOO	CerP	CerP(d44:5)	0.24225	0.159586	0.362708	0.463658	0.609697	0.203252	0.568339	0.34892	0.502126	0.340467	0.443208	0.184179	0.260757	0.326362	0.26288	0.43889	1.25414	0.592859	0.28673	0.333597	0.209061	0.51863	0.3159	0.272927	0.387286		0.78808	0.227712	0.094494	0.419573	0.171733	0.201137	0.164288	0.349456	0.528892	0.179826	0.955339	0.435435	0.748767	0.241241	0.433674	1.48776	0.433663	0.617535	0.390585
ChE(18:1)+NH4	ChE(18:1)	ChE(18:1)+NH4	ChE	ChE(18:1)	277.313	234.735	251.413	272.302	329.819	288.643	308.275	294.247	271.394	304.79	234.283	289.625	254.37	223.948	250.743	295.22	354.226	318.375	371.577	311.865	237.942	252.55	221.087	299.936	219.327		430.954	278.591	217.773	266.322	276.889	269.507	272.313	246.559	262.49	255.319	268.075	278.421	242.233	294.678	260.698	330.437	310.912	337.004	235.421
ChE(18:2)+NH4	ChE(18:2)	ChE(18:2)+NH4	ChE	ChE(18:2)	2190.57	1824.06	2050.95	2387.34	2596.34	2537.38	2526.17	2319.52	2175.86	2209.97	1863.22	2712	1962.26	984.431	2303.73	2388.34	2561.42	1848.17	2657.22	2389.38	2000.98	1955.52	1905.53	2332.74	1253.89		2709.04	2112.73	1828.14	1964.11	2218.98	2152.44	1999.5	2007.82	2143.79	2190.58	2289.62	2570.87	2033.22	2581.2	1629.37	2500.66	2387.06	2798.96	2117.99
ChE(20:3)+NH4	ChE(20:3)	ChE(20:3)+NH4	ChE	ChE(20:3)	70.5928	40.1059	87.6388	85.6551	116.519	56.1212	69.1718	84.5349	81.4983	83.6306	69.7063	85.9944	59.5037	63.5073	85.246	59.6578	87.3345	95.6394	77.2368	55.3298	62.122	65.0184	61.5509	72.3814	74.3566		102.752	60.3053	61.099	67.3089	65.7986	65.6693	45.2328	57.0924	61.4268	63.0137	98.3129	70.8622	111.575	82.551	81.9597	76.1142	70.7802	145.563	63.3647
ChE(20:4)+NH4	ChE(20:4)	ChE(20:4)+NH4	ChE	ChE(20:4)	598.662	533.712	593.28	633.644	643.351	856.483	734.064	793.655	705.581	785.921	574.903	888.426	643.706	462.635	685.672	805.218	755.24	833.198	908.04	666.113	586.182	631.392	516.436	661.217	587.68		680.604	693.865	571.236	557.112	1344.01	623.287	500.987	561.115	600.761	593.598	696.332	677.355	490.375	538.03	576.601	716.006	669.99	649.888	639.756
CL(80:9)+H	CL(80:9)	CL(80:9)+H	CL	CL(80:9)	0.197337	0.158255	0.11763	0.249228	0.161952	0.195284	0.131556	0.208915	0.136435	0.198605	0.221023	0.135661	0.200651	0.238233	0.195383	0.171594	0.22684	0.163605	0.27054	0.206932	0.173267	0.199904	0.168296	0.170748	0.157216		0.198064	0.187381	0.305716	0.214422	0.0336507	0.182005	0.1373	0.0289754	0.0338507	0.166102	0.224403	0.156063	0.150782	0.169201	0.142117	0.168524	0.160061	0.291696	0.346805
CL(80:7)+H	CL(80:7)	CL(80:7)+H	CL	CL(80:7)	6.80954	6.6454	6.42083	6.85725	6.14876	6.77035	6.74674	6.25004	7.2771	8.15048	8.21971	4.70559	6.65289	7.14018	6.81395	5.90974	6.4899	6.22381	8.77387	7.04537	6.9889	7.56442	6.85019	6.68134	6.43686		8.17042	4.40039	3.0588	6.97873	6.89131	7.45251	4.68704	7.44171	8.31537	6.83846	3.20641	6.7786	5.44053	6.77184	7.33037	6.88619	6.60032	4.27438	7.57481
CL(82:8)+H	CL(82:8)	CL(82:8)+H	CL	CL(82:8)	1.76541	2.06574	1.3725	2.47683	1.60718	1.93798	1.69014	1.84436	1.96651	2.26516	2.18517	1.01658	1.82233	2.10673	1.54604	1.78177	1.95212	1.64535	2.19932	1.56455	1.89837	2.05286	1.70223	1.89499	1.73983		1.96114	1.56961	1.20152	2.25988	1.96686	2.24843	1.23683	1.72268	2.59601	2.0222	0.983965	1.99502	1.87885	1.79872	1.8555	1.81532	1.94322	1.81813	2.3116
CL(84:7)+H	CL(84:7)	CL(84:7)+H	CL	CL(84:7)	2.10374	1.75497	1.75173	2.14735	1.45037	1.58005	1.78455	1.80528	2.66329	1.64346	2.13918	1.65177	1.95347	3.57727	1.61816	1.75089	2.18827	1.67236	1.63377	1.92516	1.92833	2.21236	1.71826	1.81191	1.61136		2.03491	0.802659	0.981088	2.06308	2.39716	2.09604	1.77402	2.50057	2.00466	2.46576	0.457869	2.02451	1.6348	1.92165	2.36254	1.70441	2.01867	0.925693	2.65089
CL(86:14)+H	CL(86:14)	CL(86:14)+H	CL	CL(86:14)	0.957324	0.838826	0.765592	1.09189	0.831627	0.887462	0.721288	0.620539	0.990237	1.14427	1.06152	0.967013	0.915038	0.985423	0.819545	0.735335	0.916653	0.834564	1.09394	0.855041	0.937251	0.98054	0.836808	0.852328	0.787608		1.03299	0.765702	1.17403	0.871362	0.921021	0.957017	0.761833	1.13754	1.20405	0.858973	0.282708	0.825863	0.401807	0.847084	0.76247	0.715842	0.695438	1.12809	1.39097
CL(78:6)+H	CL(78:6)	CL(78:6)+H	CL	CL(78:6)	0.957745	1.21258	0.800511	1.22818	0.382997	0.970368	0.911252	1.60352	1.72295	1.71385	1.31823	2.20217	1.95991	1.24969	0.801824	0.666054	0.497132	0.809955	0.68042	1.03917	1.37902	1.59396	1.03584	0.770043	0.76569		0.927078	0.739996	1.43934	0.948055	1.04947	1.27901	0.895545	1.36043	0.909701	0.792161	0.978946	0.931761	1.21404	0.746309	0.974384	0.864501	0.756893	1.01819	1.41098
CL(17:1_18:0_18:0_22:5)-2H	CL(17:1_18:0_18:0_22:5)	CL(75:6)-2H	CL	CL(17:1_18:0_18:0_22:5)	2.71097	3.06279	2.02457	1.71109	1.94368	2.31947	0.97058	1.0151	1.11508	1.20982	1.18292	1.07578	1.23227	1.93806	1.87411	1.36361	1.54549	1.63453	1.591	1.89357	1.19464	1.1683	1.66676	1.55964	1.41336		1.11776	0.670213	0.934775	1.06364	0.932882	0.939867	1.75003	1.3201	1.06473	1.04153	1.03543	0.962463	0.785696	1.14465	1.19809	0.867647	0.996804	0.917296	0.87748
CL(73:1)-2H	CL(73:1)	CL(73:1)-2H	CL	CL(73:1)	0.114994	0.111372	0.127041	0.085594	0.086786	0.146515	0.0939661	0.11174	0.104182	0.0945257	0.110891	0.115488	0.138785	0.111902	0.101596	0.120783	0.112112	0.129704	0.181656	0.122285	0.10121	0.112041	0.104097	0.127472	0.132965		0.138641	0.177182	0.108362	0.167405	0.125069	0.182575	0.127164	0.151448	0.105324	0.14192	0.143507	0.130356	0.149683	0.149947	0.158048	0.156329	0.129099	0.094967	0.116513
CL(74:4)-2H	CL(74:4)	CL(74:4)-2H	CL	CL(74:4)	0.332142	0.493409	0.5912	0.657988	0.682174	0.552587	0.537214	0.911935	0.375984	0.552089	0.649224	0.409122	0.499439	0.792105	0.506311	0.476496	1.07013	0.558537	0.855382	0.870546	0.173794	0.50119	0.448376	0.874745	0.278752		0.839939	0.915548	0.205031	0.657922	0.380078	0.3792	0.601747	0.246262	0.420146	0.218821	0.779949	0.980593	0.608587	0.982368	0.728159	1.6503	0.901767	0.351004	0.416327
CL(79:4)-H	CL(79:4)	CL(79:4)-H	CL	CL(79:4)	0.0233713	0.00857391	0.0209243	0.0337941	0.0559355	0.0183189	0.0317227	0.0161566	0.0208682	0.0391186	0.058597	0.0141913	0.0213759	0.0214045	0.0255851	0.0288616	0.0589712	0.0311378	0.0285456	0.0295357	0.0119538	0.0370203	0.0194764	0.0260879	0.0254902		0.052351	0.0146534		0.0170319	0.0374414	0.0214271	0.0188329	0.0424396	0.0121437	0.00345249	0.0650294	0.0269254	0.0332626	0.0403186	0.0599608	0.0831571	0.046453	0.0316547	0.00402591
Co(Q10)+NH4	Co(Q10)	Co(Q10)+NH4	Co	Co(Q10)	2.54495	2.59987	2.1429	3.18673	4.87427	2.72392	2.49838	2.80705	2.46327	3.12072	2.89099	2.48406	2.38048	4.26487	2.26472	2.34026	2.44088	2.69349	3.27423	2.46806	2.61707	2.83548	2.58069	2.55434	2.14369		2.87199	2.15574	2.80877	2.2708	2.1513	2.71331	2.07831	2.48821	3.13512	2.36137	2.33478	2.24121	2.34258	2.03554	2.26827	2.00158	2.33906	2.65373	3.54384
DG(16:0_18:2)+NH4	DG(16:0_18:2)	DG(34:2)+NH4	DG	DG(16:0_18:2)	14.8862	5.11433	13.9454	25.9325	26.4107	30.2315	29.8872	18.511	10.5005	36.8426	22.5221	20.1953	14.9747	13.8193	12.5567	34.8178	30.4312	35.2894	15.2621	36.8489	14.6334	23.718	20.2032	22.7056	12.1549		28.9114	20.2752	23.9223	15.9266	18.819	28.0163	17.1226	19.4188	27.4864	18.8625	21.9056	31.6468	20.6432	21.6741	24.9169	46.9281	49.9823	24.8363	28.4625
DG(18:1_18:2)+NH4	DG(18:1_18:2)	DG(36:3)+NH4	DG	DG(18:1_18:2)	137.542	55.4157	83.4668	195.615	221.544	143.004	191.143	151.914	95.4651	227.154	149.908	172.822	169.738	134.091	80.0676	167.024	219.769	220.576	138.155	166.81	140.349	184.544	134.098	149.445	61.4956		201.98	143.318	181.341	130.339	165.846	209.973	155.361	156.273	197.947	162.293	143.959	339.9	153.475	160.162	144.193	299.1	685.965	155.269	224.178
DG(18:1_18:3)+NH4	DG(18:1_18:3)	DG(36:4)+NH4	DG	DG(18:1_18:3)	42.4206	21.7652	22.6255	52.1381	47.5137	51.0864	45.247	45.6033	14.9652	55.9325	32.5828	47.1237	52.8161	44.3737	30.4649	34.7859	37.3889	57.6912	60.3299	28.146	49.1701	49.9617	44.6564	40.0155	12.2793		51.2726	23.4533	31.3296	20.67	19.3916	15.4457	17.9019	17.8993	27.0395	41.613	16.273	63.6624	15.5897	44.7362	32.2336	49.2577	118.577	29.0294	39.1703
DG(30:2e)+H	DG(30:2e)	DG(30:2e)+H	DG	DG(30:2e)	3.08024	0.383492	2.9847	4.75353	5.92137	4.31548	6.25948	6.00945	4.51083	7.08797	4.61378	3.86971	2.25966	3.14487	1.72184	5.81259	5.98808	7.43405	1.58652	28.9514	2.17013	3.32958	2.68734	2.606	1.44418		6.62811	4.21287	5.1966	4.87004	1.11247	3.50461	1.46462	2.09827	2.27381	4.808	5.71226	3.65905	5.96479	3.63476	10.9151	18.5787	5.69859	7.94562	3.45707
DG(30:2e)+H	DG(30:2e)	DG(30:2e)+H	DG	DG(30:2e)	26.8044	26.018	28.0092	27.1919	24.1272	27.1893	26.837	30.9283	27.5726	28.6394	29.7381	26.4306	27.3721	28.6025	27.0399	26.6128	28.2735	26.497	28.7939	124.209	31.9818	30.2632	28.9594	28.7311	27.1904		26.0979	22.3489	34.4132	23.3193	28.5789	34.116	29.464	26.1442	34.1991	25.925	20.2776	24.5233	23.9816	26.3481	32.1311	42.029	17.6612	23.4608	35.9766
DG(30:3e)+NH4	DG(30:3e)	DG(30:3e)+NH4	DG	DG(30:3e)	2.49796	2.43673	2.61597	2.12222	2.00452	1.42748	1.76749	1.03186	1.32771	2.02087	1.46106	1.25254	1.55928	1.71238	2.075	1.70099	2.2433	2.3781	3.26098	2.49112	2.19302	1.8735	2.21019	2.75546	1.4817		1.98817	1.41356	3.07639	1.36711	2.02633	2.2224	1.67668	1.79547	1.86079	1.85391	0.729451	1.81215	1.22151	1.43086	1.69474	1.53562	1.8871	2.15276	3.05086
DG(32:2e)+H	DG(32:2e)	DG(32:2e)+H	DG	DG(32:2e)	18.3119	9.95424	29.1481	24.1163	19.5584	39.7231	31.9354	27.7865	21.0679	25.0741	16.3862	22.5795	17.1027	22.4846	22.0458	20.0092	23.9153	23.1959	20.8412	42.7685	19.6509	23.1015	28.0743	17.5545	23.3953		24.8259	20.9223	39.2477	24.7916	19.5671	23.8547	25.9076	27.3485	32.5001	37.7052	26.0865	22.929	18.338	29.492	44.3806	108.107	14.3714	26.9272	39.7454
DG(32:2e)+H	DG(32:2e)	DG(32:2e)+H	DG	DG(32:2e)	73.8367	46.6879	70.9414	59.2746	57.1038	62.7306	57.9866	64.4117	74.0064	74.4875	65.0948	75.9113	67.0548	71.3079	70.4577	60.2061	59.5203	71.2509	73.7591	72.42	79.032	68.2677	66.4863	59.5443	58.5642		65.1547	55.5321	96.7345	52.9406	67.2352	82.5737	76.2217	65.3527	72.3082	50.7172	59.0271	45.3303	59.8682	48.4568	82.862	91.1264	44.7847	59.963	110.491
DG(32:3e)+H	DG(32:3e)	DG(32:3e)+H	DG	DG(32:3e)	57.569	22.0142	47.3544	67.6851	69.9951	64.229	66.7834	57.2555	58.8973	65.3352	51.7818	59.0972	46.3098	80.2832	32.7676	52.6702	55.253	65.3502	24.6183	165.757	67.3983	73.0525	71.8901	71.2707	52.7276		60.6925	61.6353	74.2486	36.8947	50.6317	75.8937	41.9472	56.1355	93.4652	49.642	45.5635	53.6312	38.2177	61.3248	78.6838	126.341	52.1429	48.6012	62.7088
DG(34:2)+NH4	DG(34:2)	DG(34:2)+NH4	DG	DG(34:2)	32.3753	31.6028	36.5168	31.7268	27.7495	37.8595	40.6419	40.8158	38.7038	35.8189	38.0041	36.0533	41.0143	28.9796	38.0809	38.6746	38.8221	36.7952	33.2896	37.7421	38.3559	35.4154	37.1947	39.0968	35.3466		37.3972	28.9539	44.4515	28.825	35.0103	46.0203	33.4821	33.9599	42.627	31.9814	31.5426	27.364	32.7387	29.5861	29.2194	27.4949	30.1362	32.3786	50.4969
DG(34:3e)+H	DG(34:3e)	DG(34:3e)+H	DG	DG(34:3e)	243.914	216.181	242.169	275.736	368.872	292.183	267.83	294.939	266.389	335.057	289.101	268.596	256.476	263.771	250.831	293.965	315.493	320.098	306.356	348.272	291.739	276.201	279.803	295.997	294.217		325.768	230.357	341.091	213.564	235.295	338.158	223.96	243.931	323.725	229.554	257.511	193.201	295.783	222.803	373.483	315.569	193.1	252.831	345.155
DG(34:4e)+H	DG(34:4e)	DG(34:4e)+H	DG	DG(34:4e)	95.1843	87.1559	96.9795	139.331	101.138	108.968	118.067	102.92	104.191	109.929	94.9488	114.466	122.664	110.124	99.5926	105.146	109.294	176.967	137.85	100.758	117.65	105.934	104.346	71.3399	105.064		120.825	69.4472	96.6371	74.6395	93.7518	104.39	89.6251	92.8302	117.538	91.9064	84.7872	126.076	88.118	88.2138	85.045	130.035	145.792	123.587	154.442
DG(34:4e)+H	DG(34:4e)	DG(34:4e)+H	DG	DG(34:4e)	135.898	154.541	138.93	111.375	133.971	148.17	180.288	153.271	161.744	162.367	170.202	146.534	140.617	96.4893	150.956	151.164	184.771	195.635	213.107	157.725	160.78	146.288	142.581	162.108	150.541		179.24	142.604	197.762	114.286	128.861	161.148	130.928	131.479	198.131	155.693	141.581	157.09	146.139	140.984	187.166	281.315	101.287	134.027	203.463
DG(34:4e)+H	DG(34:4e)	DG(34:4e)+H	DG	DG(34:4e)	8.68968	5.05266	11.324	13.7313	10.9668	12.9589	10.3385	11.6042	9.80328	8.44086	9.58052	8.17458	8.36356	8.66276	6.75095	8.57315	9.54169	13.7526	14.024	8.91627	6.91544	9.58725	13.819	9.2847	6.08719		12.9101	8.11405	14.8819	8.05752	9.01345	7.13885	10.7464	9.01878	14.2795	11.8371	8.81842	13.7081	6.29606	9.63425	14.2527	24.3953	9.62852	9.13373	14.0133
DG(34:5e)+H	DG(34:5e)	DG(34:5e)+H	DG	DG(34:5e)	5.40918	5.99127	7.81254	32.5458	28.0617	4.96528	21.3872	8.06329	15.2426	6.65313	15.3084	20.2411	14.9061	4.18044	7.51176	6.70756	10.1156	13.9689	10.3252	6.74531	25.3235	6.17861	5.3078	7.55823	5.59315		7.08324	5.07848	7.72658	6.0539	8.11939	12.1843	8.835	7.60829	17.8501	10.5267	8.23814	11.8353	6.1508	5.80039	6.19551	14.3265	15.0579	8.81735	17.9833
DG(18:1_18:2)+H	DG(18:1_18:2)	DG(36:3)+H	DG	DG(18:1_18:2)	2.80965	1.58789	2.79936	3.38192	4.14727	3.51226	3.56667	3.83128	3.66686	6.41609	5.07199	2.50771	2.53317	2.44331	3.19154	6.20425	5.56989	4.70583	2.17186	8.31529	1.90417	3.27046	3.75967	3.67593	2.491		5.24564	4.21695	7.97463	4.30327	5.43272	6.30383	5.22587	5.45311	7.92149	5.15501	4.26478	3.05327	3.87357	4.57157	4.65071	14.8436	2.93471	4.86685	6.17443
DG(36:3e)+H	DG(36:3e)	DG(36:3e)+H	DG	DG(36:3e)	4.34718	9.63398	7.02781	8.50737	7.79262	4.19541	5.62023	6.61528	5.9029	9.36296	8.77546	3.04205	4.67539	9.86597	8.92147	5.97536	8.94779	6.84782	12.3951	8.88248	3.90015	8.77101	9.73871	9.07867	6.99594		8.17927	8.43086	5.46988	4.79887	7.56298	13.3395	8.95626		11.7935	10.0735	8.33219	4.35836	9.02204	8.33586	6.37318	8.33206	8.13088	4.90018	13.6244
DG(36:4e)+H	DG(36:4e)	DG(36:4e)+H	DG	DG(36:4e)	1.63268	1.22536	3.10531	3.53814	4.20604	2.98264	2.74627	3.15212	2.83373	3.79469	3.67806	2.70328	2.7465	3.06112	1.36134	2.85154	4.19495	5.31106	3.00203	3.32943	1.36199	2.34911	2.77071	3.79822	1.34177		4.91068	3.0079	1.09398	2.53319	0.713189	0.811249	1.56272	0.696577	1.88507	1.37178	3.85015	2.81631	2.75749	3.68768	3.34311	3.85947	2.8285	3.58596	1.33907
DG(36:4e)+H	DG(36:4e)	DG(36:4e)+H	DG	DG(36:4e)	14.8933	19.8101	15.0511	14.9876	14.9782	16.8825	16.1163	16.3645	16.3245	16.597	17.1128	13.6958	17.0806	16.8467	15.418	14.8225	15.4912	15.9296	23.4394	19.471	17.2177	16.2309	16.5007	16.8899	14.7895		15.677	14.7219	21.2031	14.6329	16.3988	20.8546	15.5572	17.0818	18.4901	12.9698	11.2516	15.9238	13.5777	14.7893	13.8258	13.5022	12.2354	11.5573	26.0602
DG(36:5e)+H	DG(36:5e)	DG(36:5e)+H	DG	DG(36:5e)	15.9242	15.6294	19.0239	22.1575	25.9132	21.6978	22.2999	23.8017	16.497	20.7007	22.1332	17.7999	20.257	18.2489	14.887	17.9446	21.955	22.3197	28.7918	18.6984	14.5265	18.2442	19.6714	18.3291	14.5568		20.9724	14.3979	21.1033	14.6692	17.4209	18.1394	17.7591	17.1585	21.652	15.739	14.1438	35.1242	17.9248	18.4913	12.0934	17.5411	23.4688	15.4169	29.5169
DG(36:6e)+H	DG(36:6e)	DG(36:6e)+H	DG	DG(36:6e)	20.7291	14.3898	23.3493	29.0451	11.3613	32.4686	27.2926	17.3393	17.1795	27.9569	22.268	22.0324	20.4191	14.4976	22.4257	30.327	18.9421	21.4297	45.133	12.3939	30.111	21.3349	24.3231	23.2113	10.3401		24.9634	11.4565	16.9948	9.52525	11.2231	12.9326	15.4101	14.5839	20.0352	23.9985	18.0671	99.6809	17.4473	60.1687	19.8817	71.796	77.7127	22.5923	32.0635
DG(36:6e)+H	DG(36:6e)	DG(36:6e)+H	DG	DG(36:6e)	76.3083	55.2095	76.1263	66.7414	58.0368	83.2812	89.3581	86.4294	68.6989	69.024	71.1306	65.9136	94.6573	90.21	66.8875	89.6854	70.2945	100.327	112.252	81.4262	76.4078	122.905	120.491	106.974	59.3784		103.22	70.186	111.32	105.704	82.2815	103.602	78.5816	71.7024	98.179	78.2861	65.5584	177.674	75.7113	85.1288	67.3639	136.947	184.191	78.1741	134.596
DG(28:3e)+NH4	DG(28:3e)	DG(28:3e)+NH4	DG	DG(28:3e)	0.686374	0.790527	0.553724	0.561173	0.772608	0.372078	0.362693	0.259936	0.344984	0.460002	0.485833	0.240517	0.529276	0.93229	0.547015	0.432761	1.04103	0.730992	0.948507	0.902961	0.747031	0.496658	0.717535	0.736239	0.594418		0.626275	0.318302	0.683279	0.540027	0.514032	0.7991	0.390078	0.418399	0.784662	0.453148	0.0976655	0.408074	0.193003	0.412484	0.532535	0.24083	0.473935	0.303201	0.692376
DG(19:0_10:3)+H	DG(19:0_10:3)	DG(29:3)+H	DG	DG(19:0_10:3)	1.41126	1.23523	1.79162	0.380449	0.868691	1.17808	0.725051	0.579992	0.65204	0.385301	0.633937	0.46841	1.3076	0.723579	3.47104	1.41104	0.895458	2.0123	1.50297	1.91172	0.7692	0.704545	1.98902	3.22006	0.690018		0.533151	1.01658	0.729671	0.976272	0.886269	1.43375	1.20462	1.82572	1.18357	1.1064	1.06089	0.884401	0.672024	0.99697	0.454773	0.909384	0.968606	0.243063	1.74834
DG(20:1e_10:3)+NH4	DG(20:1e_10:3)	DG(30:4e)+NH4	DG	DG(20:1e_10:3)	0.887996	0.631751	1.19948	0.4971	0.948426	0.624631	0.618811	0.38124	0.376872	0.294844	0.13465	0.307187	0.482687	0.694504	0.843977	0.580247	0.307066	0.939616	0.765643	0.963002	0.75463	0.763383	0.725116	0.806099	0.553253		0.742647	0.464882	0.923451	0.462805	0.553714	0.297826	0.395221	0.614981	0.726598	0.618991	0.295462	0.503608	0.554053	0.451688	0.515382	0.495996	0.628598	0.838291	1.0447
DG(38:7e)+H	DG(38:7e)	DG(38:7e)+H	DG	DG(38:7e)	2.4772	2.56604	2.26157	3.29264	2.54966	2.1164	2.82478	2.78676	2.55709	2.14669	2.724	1.73121	2.62202	3.83509	2.857	2.88947	2.39896	2.82501	3.51767	2.93678	2.20894	2.60887	2.66107	2.82739	2.72718		2.21166	3.28624	1.73814	2.8053	2.35971	4.62526	2.70841	1.42258	3.38877	3.66651	2.6152	2.79412	3.28231	3.89004	2.89585	5.31413	2.85615	1.94973	5.0279
DG(38:6e)+H	DG(38:6e)	DG(38:6e)+H	DG	DG(38:6e)	71.0813	70.9235	74.6595	67.4099	71.6179	81.3512	78.0412	66.9136	70.1778	72.0206	58.3668	47.9998	61.7027	80.0617	73.4917	80.1733	68.41	87.698	99.7774	72.5717	58.5253	73.8791	82.863	88.9139	65.0589		87.4808	66.4326	79.4433	71.7301	88.5928	107.599	78.1517	74.8877	109.829	75.9149	71.5675	66.7784	75.016	72.4623	68.7026	74.6498	67.2401	76.257	115.171
DG(38:5e)+H	DG(38:5e)	DG(38:5e)+H	DG	DG(38:5e)	10.0974	4.05445	9.67605	11.2827	12.0326	6.99645	10.8521	9.88943	11.4271	13.0856	8.46457	8.94282	9.27542	10.018	10.8681	13.4128	7.96936	12.4561	16.8397	8.58543	5.74199	14.2609	10.2785	11.1399	12.4599		16.0557	13.1665	14.8559	12.1614	10.8045	18.1318	13.0314	9.80324	17.3498	12.9885	12.5721	11.383	14.7686	12.7043	12.2175	11.8148	13.4813	14.7331	19.6428
DG(18:1_20:4)+NH4	DG(18:1_20:4)	DG(38:5)+NH4	DG	DG(18:1_20:4)	4.66676	2.10417	2.97812	4.12254	3.79075	1.99819	8.6787	3.57759	4.3702	9.32165	3.83165	1.94756	3.12473	5.56937	2.74979	5.74096	8.05295	5.38549	1.73787	6.88768	4.36062	3.2946	3.91156	3.42153	2.96595		4.95935	5.32571	2.49602	5.78418	3.99951	2.19682	2.40159	2.74379	4.60164	5.19649	3.33159	4.49721	3.38516	4.55241	6.68774	13.0852	7.27306	4.29757	2.67754
DG(18:0_18:2)+NH4	DG(18:0_18:2)	DG(36:2)+NH4	DG	DG(18:0_18:2)	10.183	6.52146	4.63865	27.4052	41.3155	11.0461	25.7181	21.0435	14.1902	28.5877	21.1321	19.2065	12.2804	15.7908	5.84649	25.8869	31.583	27.3163	8.9737	26.693	14.7019	25.2563	19.8869	17.4356	9.53456		20.9719	33.7568	15.5267	12.0112	16.6881	21.63	14.612	13.9482	21.4732	16.2449	17.3435	20.6287	13.0512	14.3148	18.9906	31.7373	52.8901	15.3839	20.7347
DG(36:4e)+H	DG(36:4e)	DG(36:4e)+H	DG	DG(36:4e)	43.3324	51.3269	50.2832	51.2727	45.5571	36.7119	41.3737	55.6445	32.209	56.5463	47.5833	45.6429	46.4942	54.0277	55.6959	45.5626	35.0774	57.7614	65.431	55.805	40.946	62.1161	51.4365	52.4284	31.5318		52.8127	45.9117	69.4204	43.0652	54.1121	56.9451	56.5222	50.4643	65.4478	53.5904	47.6319	41.2728	53.057	49.3696	40.0281	52.7299	44.3871	50.842	98.3891
DG(36:5e)+H	DG(36:5e)	DG(36:5e)+H	DG	DG(36:5e)	3.89013	4.45172	3.38419	4.46945	3.43436	3.83765	1.50786	3.23737	2.4755	3.15224	3.5212	3.31442	3.97227	4.26784	4.58296	7.07499	1.19705	4.98521	6.14112	4.01975	3.19864	3.45958	3.22237	3.68328	3.08083		3.3325	5.09275	2.0062	3.76291	3.59955	4.94085	5.13271	2.04742	3.87147	4.35295	3.73478	4.40196	5.91494	4.95499	3.76636	4.70696	3.8191	2.43667	7.83334
DG(36:6e)+H	DG(36:6e)	DG(36:6e)+H	DG	DG(36:6e)	6.81875	6.1076	6.79442	5.58908	4.91426	7.39741	5.42817	6.81666	5.35564	6.67857	5.58981	8.24382	5.58474	4.57389	9.32672	3.49635	6.27117	6.98068	10.7046	6.22447	7.24333	5.45118	4.56229	4.77078	6.87725		8.36799	5.34706	12.3884	5.94395	6.66049	6.16719	6.19413	5.5375	8.4187	8.08987	7.25513	21.9559	7.01055	11.4163	6.46981	14.1271	14.6588	6.89237	11.6295
DG(20:4e)+NH4	DG(20:4e)	DG(20:4e)+NH4	DG	DG(20:4e)	0.567038	1.04073	1.37527	0.515224	0.958428	0.839043	0.738035	0.103298	0.351147	0.304235	0.443813	1.17161	1.1562	1.24377	0.954577	0.897319	0.676772	1.0254	1.63412	0.175334	1.14089	0.964078	1.09805	1.02919	1.30789		0.417578	0.45193	0.0910764	0.366846	0.677	0.576641	0.53124	0.762859	0.855465	0.863624	0.21085	0.710425	0.141609	0.361043	0.536796	0.0986313	1.04425	0.290262	1.13611
DG(21:5e)+NH4	DG(21:5e)	DG(21:5e)+NH4	DG	DG(21:5e)	7.22302	9.19676	5.34281	4.7868	15.1641	4.58024	5.50431	4.87011	7.83275	5.05782	6.40969	5.37194	7.88679	4.81646	10.3318	5.6457	4.74653	7.12374	6.9257	4.52799	5.63576	5.23421	5.40631	6.93957	3.98217		6.85727	5.32757	8.08242	6.37982	7.72819	9.41371	7.58072	6.46862	9.53308	5.35712	7.43935	5.61315	6.4154	5.53876	6.22476	5.54714	5.7387	7.22853	9.22374
DGDG(30:6)+NH4	DGDG(30:6)	DGDG(30:6)+NH4	DGDG	DGDG(30:6)	1.77431	1.29952	1.16832	2.56855	1.35486	1.71465	2.08859	1.422	2.1197	3.33546	3.22171	0.844288	1.53837	1.56219	0.948529	1.52495	2.6183	1.66317	0.858382	2.09105	2.38576	1.49553	1.2153	1.20271	1.47003		1.01843	1.35086	4.20036	2.59137	1.38116	1.81776	1.44284	0.976786	1.56039	1.34596	1.52683	1.46465	1.56204	1.63734	1.63237	1.30535	1.37228	2.48602	2.34731
DGDG(32:7)+NH4	DGDG(32:7)	DGDG(32:7)+NH4	DGDG	DGDG(32:7)	1.71816	2.11563	1.92462	2.40795	0.902391	2.33036	3.42545	5.08888	1.97031	2.2124	2.9974	3.37497	4.14796	1.76763	1.93542	1.46319	3.34129	2.11486	4.62952	3.49118	2.79295	4.10604	2.07932	1.90377	3.83656		3.48468	2.38812	3.6074	2.18823	3.19177	2.71885	2.55655	3.76712	4.37564	1.2276	1.8839	2.55708	2.19686	1.21815	2.35716	2.76272	2.7072	2.82922	3.60659
DGDG(43:10e)+H	DGDG(43:10e)	DGDG(43:10e)+H	DGDG	DGDG(43:10e)	3.20036	3.2759	2.3566	2.14822	2.70432	2.45612	2.35565	1.77582	0.870558	2.76179	0.740924	0.475452	1.2414	1.71671	3.39298	2.78067	1.97798	2.69676	4.238	3.28588	2.43596	2.69136	2.8749	2.92614	1.66664		2.92227	2.93968	3.46727	3.07429	1.04893	3.00763	1.89152	1.82359	4.3264	2.7648	2.95786	3.06444	2.05409	2.90488	2.83767	2.71602	2.78851	3.26093	3.04419
DGDG(47:12e)+H	DGDG(47:12e)	DGDG(47:12e)+H	DGDG	DGDG(47:12e)	0.0447796	0.0575128	0.0406599	0.0265762	0.0452886	0.0311669	0.0313988	0.0342859	0.0208876	0.0173591	0.00826784	0.00102006	0.0285629	0.045579	0.0598703	0.0562105	0.0336888	0.0467215	0.0628378	0.0522976	0.0434382	0.0242498	0.0446763	0.0534943	0.0313459		0.0131182	0.0856808	0.0178563	0.0923131	0.0322463	0.086894	0.0527216	0.0419277	0.110283	0.0871795	0.0259738	0.0711986	0.0251673	0.0918173	0.0881841	0.0738414	0.0673584	0.0257159	0.0710411
DGDG(47:10e)+H	DGDG(47:10e)	DGDG(47:10e)+H	DGDG	DGDG(47:10e)	0.257302	0.261984	0.227694	0.123872	0.269316	0.066795	0.121165	0.265106	0.0781466	0.1891	0.0379181	0.0167351	0.0525169	0.228412	0.204953	0.273328	0.142841	0.263194	0.39772	0.314054	0.117009	0.204554	0.262029	0.297474	0.065993		0.0633197	0.149262	0.0858388	0.346985	0.0348019	0.235923	0.129903	0.0531173	0.144608	0.289602	0.0593883	0.2893	0.121713	0.305528	0.344847	0.279221	0.256832	0.0901727	0.184844
DGDG(45:1e)+NH4	DGDG(45:1e)	DGDG(45:1e)+NH4	DGDG	DGDG(45:1e)	0.669791	0.7056	1.26388	1.17331	0.536886	1.7902	0.837607	0.949071	1.48241	0.848202	1.71437	0.990909	1.96718	0.563965	0.589808	1.06743	0.835715	1.05502	1.70092	0.570692	1.30755	0.89338	0.947383	0.471681	0.431104		0.863475	0.582558	1.13375	0.700438	0.687618	0.832663	0.605473	0.733459	0.92292	0.648238	0.760371	0.676785	0.71521	0.540903	0.602787	0.481854	0.558666	0.842882	1.2021
GD2(m45:0)-2H	GD2(m45:0)	GD2(m45:0)-2H	GD2	GD2(m45:0)	1.24612	0.662872	0.621327	0.9027	0.890135	0.95981	0.969326	0.459609	0.896691	1.28285	1.24722	0.343492	0.56171	1.15136	0.508413	0.945643	1.76683	0.910271	0.418832	0.954867	0.825073	0.539376	0.664719	0.592659	0.56948		0.361259	0.92393	1.59531	1.19898	0.674038	0.937861	0.663268	0.343811	0.397962	0.802245	0.64133	0.647189	0.706902	1.08994	1.16589	0.94904	0.925587	1.33448	0.524507
GM2(d34:5)-2H	GM2(d34:5)	GM2(d34:5)-2H	GM2	GM2(d34:5)	0.14679	0.203325	0.147626	0.141868	0.238027	0.144436	0.119136	0.11256	0.117838	0.143959	0.132609	0.113707	0.16338	0.165507	0.152125	0.147107	0.15075	0.115774	0.218554	0.128426	0.154138	0.111006	0.131613	0.143072	0.123464		0.284112	0.419919	0.317349	0.275476	0.234378	0.32388	0.282101	0.358124	0.212532	0.285065	0.250362	0.271591	0.253451	0.311917	0.259144	0.226347	0.187252	0.258331	0.0900556
GM3(d34:1)-H	GM3(d34:1)	GM3(d34:1)-H	GM3	GM3(d34:1)	0.288813	0.274929	0.238131	0.150338	0.156048	0.156922	0.137125	0.148237	0.150878	0.163603	0.152755	0.135023	0.179796	0.18197	0.171728	0.146023	0.19752	0.227716	0.375586	0.156765	0.134477	0.148403	0.198319	0.274833	0.147502		0.247735	0.259935	0.206697	0.172552	0.245122	0.257745	0.211189	0.26085	0.257005	0.226882	0.211759	0.240064	0.207487	0.262888	0.250621	0.243776	0.241319	0.214223	0.233894
GM3(d42:1)-H	GM3(d42:1)	GM3(d42:1)-H	GM3	GM3(d42:1)	0.202311	0.239324	0.2806	0.164275	0.247785	0.225816	0.152654	0.244744	0.167324	0.155274	0.17072	0.0950897	0.250413	0.286666	0.161659	0.163838	0.216772	0.360568	0.41103	0.210548	0.151506	0.169843	0.314102	0.295994	0.171045		0.189754	0.149194	0.180593	0.0863213	0.208458	0.140332	0.1913	0.270169	0.188989	0.155364	0.197162	0.192015	0.274759	0.224373	0.135935	0.18333	0.211918	0.196212	0.297224
GM3(d42:2)-H	GM3(d42:2)	GM3(d42:2)-H	GM3	GM3(d42:2)	0.412007	0.354783	0.28876	0.276465	0.31264	0.199892	0.163339	0.198108	0.260665	0.287386	0.0888915	0.0886288	0.182571	0.283506	0.24075	0.191725	0.29747	0.391606	0.441595	0.309043	0.204692	0.222686	0.185557	0.310759	0.315477		0.273097	0.423015	0.30653	0.30784	0.325958	0.479687	0.379459	0.455935	0.506274	0.367826	0.195468	0.378457	0.259357	0.387571	0.17952	0.300136	0.344127	0.274798	0.276579
GM3(t43:6)-2H	GM3(t43:6)	GM3(t43:6)-2H	GM3	GM3(t43:6)	0.34522	0.345213	0.255643	0.333276	0.358652	0.430821	0.338888	0.35363	0.340693	0.284497	0.315627	0.295196	0.336121	0.382202	0.348995	0.355586	0.322418	0.375485	0.35456	0.343442	0.265093	0.286179	0.295452	0.320583	0.390667		0.302315	0.443196	0.312597	0.401235	0.313381	0.363503	0.254277	0.339552	0.329157	0.422695	0.30473	0.407653	0.251494	0.471353	0.462129	0.355989	0.340712	0.295733	0.335581
GM3(d32:5)-H	GM3(d32:5)	GM3(d32:5)-H	GM3	GM3(d32:5)	0.258593	0.215143	0.147525	0.211292	0.118544	0.257045	0.148942	0.216531	0.18324	0.23638	0.136524	0.18365	0.228488	0.237068	0.249947	0.24276	0.229398	0.304281	0.271974	0.18378	0.290342	0.262382	0.102688	0.272911	0.271421		0.234393	0.301612	0.247152	0.24258	0.376641	0.243709	0.198919	0.193402	0.228564	0.246235	0.228266	0.249715	0.253315	0.260559	0.278816	0.223496	0.221332	0.218586	0.223621
GM3(d33:5)-H	GM3(d33:5)	GM3(d33:5)-H	GM3	GM3(d33:5)	0.685118	0.356888	0.401951	0.612512	0.655686	0.512834	0.360371	0.334681	0.369603	0.336864	0.595624	0.356946	0.884554	0.82279	0.776598	0.583051	0.657539	0.658636	0.572951	0.712243	0.437089	0.489442	0.750762	0.559153	0.437852		0.487036	1.01064	0.650071	0.711721	0.494794	0.482061	0.438252	0.524933	0.574272	0.62803	0.48181	0.525687	0.423274	0.609413	0.605657	0.527508	0.475816	0.444426	0.478285
GM3(t39:6)-H	GM3(t39:6)	GM3(t39:6)-H	GM3	GM3(t39:6)	0.116155	0.0667567	0.110565	0.0440689	0.0693582	0.0385126	0.0430129	0.0469902	0.0366802	0.0417526	0.0441892	0.0327086	0.0413193	0.060119	0.0527518	0.0949794	0.0583025	0.0843801	0.0938397	0.079359	0.0433862	0.0590241	0.0984142	0.105829	0.0415965		0.0838286	0.0639654	0.0592901	0.0974241	0.0883167	0.0982169	0.0888421	0.11643	0.0914664	0.0996388	0.0938285	0.0836733	0.0803816	0.104656	0.119753	0.106179	0.100336	0.0900944	0.0871506
GM3(d40:1)-H	GM3(d40:1)	GM3(d40:1)-H	GM3	GM3(d40:1)	0.263836	0.220762	0.255935	0.216961	0.243272	0.246692	0.213334	0.236505	0.176027	0.183514	0.137613	0.0842548	0.264293	0.250945	0.168777	0.217028	0.195676	0.335102	0.371911	0.22794	0.174842	0.224498	0.279818	0.213718	0.193569		0.246498	0.209515	0.147016	0.141675	0.208044	0.195993	0.198799	0.248594	0.198822	0.243599	0.228108	0.230433	0.267328	0.236561	0.162796	0.17761	0.271497	0.215505	0.311547
GM3(d42:1+O)-H	GM3(d42:1+O)	GM3(d42:1+O)-H	GM3	GM3(d42:1+O)	0.0438139	0.0380185	0.0489741	0.0140961	0.0505507	0.0152431	0.00926738	0.0202054	0.0337319	0.0405845	0.048664	0.0299248	0.0341079	0.0510184	0.0793561	0.019701	0.0317197	0.0505831	0.0509965	0.0280647	0.0353392	0.0416726	0.0526082	0.0343874	0.0106493		0.0434636	0.0408156	0.0228781	0.0201752	0.0562706	0.078815	0.0323605		0.0309652	0.026059	0.0512949	0.0526327	0.0417261	0.0421555	0.0977431	0.0274205	0.081554	0.061062	0.0382059
GM3(d44:4)+HCOO	GM3(d44:4)	GM3(d44:4)+HCOO	GM3	GM3(d44:4)	0.0389677	0.0510924	0.0612767	0.0352264	0.0485076	0.0528491	0.0414869	0.0577111	0.0356685	0.0370177	0.0387842	0.0259675	0.0586665	0.0569747	0.0379154	0.0333223	0.0432898	0.0814843	0.0953569	0.0492183	0.0306148	0.0430761	0.0680915	0.0584399	0.0407766		0.0478619	0.0419644	0.0421687	0.0237723	0.0541348	0.0286007	0.0395424	0.072562	0.0478437	0.039912	0.0441457	0.0531239	0.0655145	0.0596659	0.0348577	0.0462672	0.0477786	0.049441	0.0804401
LPC(18:2e)+H	LPC(18:2e)	LPC(18:2e)+H	LPC	LPC(18:2e)	0.0180654	0.0178918	0.0137252	0.0253917	0.015997	0.0136529	0.0101325	0.0366176	0.0178882	0.0177578	0.0119674	0.00847341	0.0113258	0.0271305	0.0225662	0.0184742	0.0138921	0.0230391	0.0288319	0.0225215	0.0233734	0.014432	0.0201286	0.0368001	0.0116765		0.0208289	0.0272458	0.0144074	0.0303352	0.0303747	0.0354088	0.0273395	0.027399	0.0319635	0.0283832	0.0273302	0.0327209	0.0232769	0.0291252	0.0248965	0.0282172	0.0390273	0.015914	0.0318157
LPC(18:2e)+H	LPC(18:2e)	LPC(18:2e)+H	LPC	LPC(18:2e)	0.0271219	0.0334651	0.0164788	0.0254086	0.0144144	0.0101973	0.0292331	0.0319387	0.0211999	0.0341116	0.0373577	0.0117823	0.0166213	0.0383148	0.0339627	0.0206628	0.0367369	0.026279	0.041242	0.0243217	0.0383375	0.0212672	0.0151771	0.0514298	0.0211314		0.0253733	0.0305524	0.0248668	0.017561	0.0336336	0.0237301	0.0296408	0.0369986	0.0216427	0.0288823	0.0207731	0.0239643	0.0253392	0.0231834	0.0258783	0.0306756	0.0269262	0.0279296	0.0218283
LPC(19:0)+H	LPC(19:0)	LPC(19:0)+H	LPC	LPC(19:0)	0.0139188	0.0192633	0.0126555	0.0180689	0.0160277	0.00679245	0.0129436	0.0311354	0.0150476	0.0153288	0.0115073	0.00637397	0.00601453	0.0292011	0.0286505	0.0114142	0.0139966	0.00982022	0.0141212	0.0169762	0.013106	0.0179142	0.0151649	0.021392	0.00322847		0.0180116	0.0114597	0.0147074	0.0120208	0.0156406	0.0194397	0.0197764	0.0219942	0.012323	0.0212865	0.0127005	0.012113	0.0193601	0.0176988	0.0126587	0.0174232	0.0148037	0.0144111	0.0172032
LPC(20:4)+H	LPC(20:4)	LPC(20:4)+H	LPC	LPC(20:4)	1.12086	1.12539	1.09932	1.20789	1.13848	0.976046	1.27307	2.31227	1.07946	1.11013	1.40261	0.744124	1.13079	1.42794	1.08965	1.12759	1.45317	1.3419	1.3432	1.11813	1.30989	1.37341	1.39076	1.71718	0.969533		0.726272	1.22571	0.939953	1.16979	0.964904	1.5369	1.22682	0.979312	1.25841	1.18032	0.87183	1.04427	0.920286	1.23886	1.35495	1.1387	1.26218	0.677255	1.16026
LPC(38:0)+Na	LPC(38:0)	LPC(38:0)+Na	LPC	LPC(38:0)	0.183881	0.527958	0.376292	0.280258	0.368396	0.131037	0.0861591	0.508994	0.279594	0.253805	0.614953	0.0774916	0.298643	0.158261	0.386555	0.265887	0.362278	0.369191	0.312591	0.322073	0.31834	0.409157	0.367346	0.381244	0.26767		0.372185	0.151886	0.186583	0.30061	0.322934	0.16333	0.324778	0.247102	0.277587	0.168813	0.215778	0.239513	0.23566	0.337651	0.146031	0.20295	0.280323	0.298163	0.215366
LPC(16:2e)+H	LPC(16:2e)	LPC(16:2e)+H	LPC	LPC(16:2e)	0.0597776	0.0520338	0.0461938	0.0684538	0.0616244	0.087146	0.0925273	0.129718	0.0595503	0.0802891	0.0832304	0.0305213	0.0750588	0.0630427	0.0727224	0.0651973	0.0876561	0.103837	0.0968217	0.0940838	0.106568	0.0832018	0.0742792	0.161633	0.0681567		0.100013	0.0802454	0.051968	0.101956	0.0749554	0.08848	0.0936885	0.0784083	0.08891	0.0859217	0.101076	0.0723342	0.0849099	0.0771962	0.0909366	0.105944	0.109872	0.0806679	0.0943328
LPC(17:1)+H	LPC(17:1)	LPC(17:1)+H	LPC	LPC(17:1)	0.0598928	0.0593928	0.0719093	0.033223	0.0556565	0.0428508	0.072755	0.0377267	0.0371036	0.0736859	0.041822	0.0166792	0.0271706	0.0618511	0.061769	0.0809678	0.0530611	0.0537856	0.0637632	0.0376596	0.0112857	0.0639095	0.0606786	0.0552494	0.0322775		0.06539	0.0880092	0.0569563	0.0541177	0.0622211	0.0643681	0.0720762	0.0810777	0.0545042	0.061815	0.0797055	0.0661554	0.0642058	0.070109	0.0678274	0.0782546	0.0559557	0.0564401	0.0555492
LPC(20:3e)+H	LPC(20:3e)	LPC(20:3e)+H	LPC	LPC(20:3e)	0.010201	0.00981511	0.00181192	0.00706628	0.00660646	0.00495182	0.00538118	0.00840383	0.00787981	0.00765476	0.00538287	0.00250716	0.00713048	0.00799577	0.00679667	0.00669765	0.00438131	0.00862397	0.00872854	0.0052206	0.0103745	0.00728591	0.00656812	0.0103797	0.00505852		0.00336916	0.00171588	0.00774252	0.00319812	0.00999473	0.00675387	0.0107066	0.0102153	0.0103156	0.00660073	0.00185649	0.0111988	0.00307868	0.00733676	0.00481911	0.00518352	0.00843911	0.00222023	0.00862096
LPC(19:1)+H	LPC(19:1)	LPC(19:1)+H	LPC	LPC(19:1)	0.0191539	0.0160918	0.0201839	0.029997	0.01252	0.00878194	0.016224	0.0294096	0.0200155	0.0224039	0.0130368	0.00698081	0.0140268	0.0208826	0.0161794	0.020018	0.0190671	0.017195	0.0185688	0.0260178	0.0294678	0.0251732	0.0168396	0.0323448	0.0108999		0.0221244	0.0122551	0.0194336	0.0154253	0.0223526	0.0282661	0.0202221	0.0147816	0.0180707	0.0218737	0.01623	0.01924	0.0168543	0.020913	0.0191112	0.0162292	0.0171983	0.0159533	0.0212881
LPC(20:1e)+H	LPC(20:1e)	LPC(20:1e)+H	LPC	LPC(20:1e)	0.00847183	0.00670186	0.0085124	0.00535789	0.0110645	0.00462087	0.00486288	0.00949272	0.00824081	0.0026084	0.00118279	0.00275621	0.00745868	0.00925151	0.00891456	0.0102113	0.0089315	0.0134148	0.0152933	0.012796	0.00676254	0.00968588	0.00858093	0.013698	0.00783312		0.0109507	0.00857521	0.00836505	0.0107418	0.0133889	0.0103473	0.0116297	0.0124882	0.0139331	0.0105433	0.00626106	0.0103756	0.00767195	0.0110794	0.00862723	0.00852531	0.0105456	0.00897661	0.0132957
LPC(20:0e)+H	LPC(20:0e)	LPC(20:0e)+H	LPC	LPC(20:0e)	0.019906	0.0198101	0.020759	0.0275682	0.0178228	0.0208997	0.0221194	0.0383175	0.0265119	0.0212958	0.0345804	0.0144184	0.0185454	0.0272391	0.0181795	0.0227323	0.0223934	0.0243278	0.0292557	0.0249547	0.0287143	0.0243832	0.0172512	0.0419575	0.0198399		0.020777	0.0155218	0.0182413	0.0197126	0.0196302	0.017396	0.0200132	0.0176574	0.0200153	0.0214511	0.0140168	0.0207557	0.0182987	0.019972	0.0212242	0.0196051	0.0193939	0.0178393	0.0270759
LPC(22:0)+H	LPC(22:0)	LPC(22:0)+H	LPC	LPC(22:0)	0.028287	0.0268645	0.0242505	0.0252118	0.017617	0.0189047	0.0257993	0.0645779	0.0272229	0.0358122	0.0604946	0.0150913	0.0426819	0.0324039	0.0282446	0.0240272	0.0331604	0.0290363	0.040561	0.0290837	0.0381081	0.0359729	0.0327137	0.0509803	0.017566		0.0215963	0.0128423	0.0104758	0.0244848	0.023399	0.0163506	0.0276526	0.0203503	0.0201011	0.0282592	0.0246336	0.0252978	0.0266867	0.0267382	0.0256885	0.0234913	0.0279083	0.0206189	0.0333973
LPC(24:0)+H	LPC(24:0)	LPC(24:0)+H	LPC	LPC(24:0)	0.056846	0.034341	0.0368229	0.0380303	0.0319667	0.0257664	0.0373834	0.0742613	0.0380445	0.0551807	0.0975091	0.0240204	0.0504125	0.0598891	0.05332	0.0448777	0.041088	0.0622976	0.0404852	0.0505211	0.0610719	0.045015	0.0511371	0.0628203	0.0368148		0.0416512	0.026874	0.0240065	0.0406151	0.0398241	0.0213133	0.042335	0.03903	0.0268507	0.052171	0.0543978	0.049044	0.0551238	0.0641724	0.0589204	0.0513063	0.0497283	0.0583014	0.0595749
LPC(26:1)+H	LPC(26:1)	LPC(26:1)+H	LPC	LPC(26:1)	0.0148115	0.00719911	0.00980934	0.0117119	0.0103758	0.00640313	0.00909489	0.0174929	0.00996035	0.0145861	0.0219145	0.00578912	0.0122064	0.011432	0.0117589	0.0113935	0.0134035	0.0132851	0.00921777	0.0127147	0.0146929	0.00924944	0.00768536	0.0153307	0.00986564		0.0127486	0.0119845	0.0132747	0.0140896	0.0142526	0.00927789	0.00834737	0.0131221	0.0108145	0.0148207	0.0136518	0.0117198	0.0149659	0.0134232	0.0155793	0.015783	0.0102595	0.0153161	0.0170082
LPC(38:0)+Na	LPC(38:0)	LPC(38:0)+Na	LPC	LPC(38:0)	0.114422	0.143213	0.0824691	0.023638	0.0529828	0.0834813	0.0499517	0.152472	0.0557346	0.0827238	0.187013	0.0661785	0.0689516	0.0487255	0.0856643	0.0251409	0.118681	0.107076	0.0974623	0.0920714	0.0838614	0.0530962	0.103812	0.129086	0.0425855		0.188658	0.10589	0.0742248	0.113103	0.160715	0.132727	0.216532	0.103866	0.106059	0.155809	0.118877	0.181909	0.137261	0.161531	0.132439	0.157271	0.130825	0.129406	0.162498
LPC(38:1)+Na	LPC(38:1)	LPC(38:1)+Na	LPC	LPC(38:1)	0.365397	0.278622	0.212584	0.139939	0.246656	0.143748	0.288038	0.588844	0.105362	0.159036	0.393447	0.229965	0.652139	0.162836	0.440252	0.252232	0.409109	0.589161	0.317768	0.382767	0.666588	0.26617	0.437378	0.444838	0.229543		0.342835	0.185248	0.171339	0.220741	0.335078	0.0475303	0.397317	0.308725	0.175446	0.343886	0.371716	0.450851	0.309994	0.359659	0.41301	0.316851	0.349551	0.250949	0.669391
LPC(38:1)+Na	LPC(38:1)	LPC(38:1)+Na	LPC	LPC(38:1)	0.246731	0.269035	0.19646	0.193457	0.25406	0.244417	0.240596	0.448829	0.297996	0.149358	0.179281	0.165612	0.213153	0.261657	0.263965	0.216763	0.271213	0.263669	0.330896	0.217706	0.296624	0.275241	0.197235	0.450075	0.249772		0.278498	0.0706651	0.0589273	0.126162	0.262652	0.154473	0.270081	0.223034	0.159123	0.196954	0.164475	0.207032	0.232907	0.250535	0.24152	0.230643	0.240721	0.181002	0.287828
LPC(20:2e)+H	LPC(20:2e)	LPC(20:2e)+H	LPC	LPC(20:2e)	0.00530172	0.00657329	0.00594934	0.00312579	0.00523464	0.00206774	0.00630795	0.00829287	0.00347684	0.00570085	0.00451703	0.00304339	0.00448663	0.00591754	0.00630151	0.0070268	0.0019895	0.00540669	0.00747331	0.00443315	0.0039119	0.005713	0.00366426	0.00592416	0.00534433		0.00494943	0.00446991	0.00540034	0.00548212	0.00721376	0.00206977	0.00498227	0.00604096	0.00416392	0.00499466	0.00381084	0.00552368	0.0054578	0.00629037	0.00537448	0.00473173	0.00660397	0.00602997	0.00800836
LPC(22:4)+H	LPC(22:4)	LPC(22:4)+H	LPC	LPC(22:4)	0.106496	0.0863597	0.136532	0.0820953	0.123645	0.0343827	0.233796	0.13347	0.158791	0.043599	0.0994812	0.0454122	0.0711564	0.0906953	0.198463	0.206972	0.184258	0.169664	0.127567	0.126606	0.099083	0.141027	0.117963	0.283509	0.0970947		0.152281	0.13588	0.0539828	0.151444	0.132182	0.0692506	0.118053	0.192327	0.139711	0.11743	0.158857	0.0856766	0.179204	0.10855	0.148869	0.207227	0.0774459	0.120876	0.137732
LPC(14:0)+HCOO	LPC(14:0)	LPC(14:0)+HCOO	LPC	LPC(14:0)	0.346903	0.0913999	0.30613	0.289889	0.312584	0.186309	0.248315	0.141826	0.225205	0.435542	0.129702	0.164378	0.0911107	0.153196	0.288683	0.533621	0.509172	0.392707	0.388648	0.467546	0.220148	0.274707	0.272368	0.345829	0.133887		0.336323	0.406036	0.34787	0.291569	0.186415	0.321919	0.208083	0.214612	0.0954338	0.231835	0.405085	0.147179	0.275547	0.144395	0.252426	0.266987	0.443368	0.473462	0.184536
LPC(15:0)+HCOO	LPC(15:0)	LPC(15:0)+HCOO	LPC	LPC(15:0)	0.408288	0.188479	0.275963	0.221063	0.271841	0.179286	0.191657	0.143289	0.237169	0.419118	0.119466	0.103658	0.109882	0.195088	0.276195	0.401845	0.341424	0.239923	0.405011	0.291365	0.225075	0.254716	0.298301	0.34342	0.14331		0.257855	0.206182	0.205096	0.457912	0.226072	0.326657	0.252732	0.307789	0.158505	0.166126	0.32626	0.154998	0.186062	0.280892	0.337742	0.222344	0.263039	0.26657	0.168487
LPC(16:0)+HCOO	LPC(16:0)	LPC(16:0)+HCOO	LPC	LPC(16:0)	63.2536	49.5762	52.1219	50.0879	55.1586	46.8428	56.2367	31.7895	33.8612	49.1018	24.5889	22.9384	28.6725	36.2656	57.209	57.1505	56.1973	61.8858	67.0466	55.9004	42.6161	44.7324	57.1374	57.773	43.2829		55.6809	45.6889	52.3602	50.8413	51.7474	51.1021	47.6303	53.8837	55.832	56.3591	56.481	37.9814	50.2663	39.0556	40.5278	58.4644	55.9444	59.1026	53.3318
LPC(16:0e)+HCOO	LPC(16:0e)	LPC(16:0e)+HCOO	LPC	LPC(16:0e)	0.37237	0.258019	0.27442	0.21529	0.220634	0.201819	0.24916	0.177592	0.215438	0.211956	0.100096	0.0910991	0.130138	0.159348	0.42877	0.290669	0.22228	0.212594	0.300873	0.213204	0.264528	0.267203	0.294659	0.347957	0.229928		0.216536	0.172407	0.192448	0.218059	0.255052	0.253295	0.301454	0.274404	0.219447	0.236904	0.3345	0.241679	0.316376	0.324584	0.261763	0.242437	0.306102	0.304366	0.30843
LPC(16:1)+HCOO	LPC(16:1)	LPC(16:1)+HCOO	LPC	LPC(16:1)	1.00676	0.572426	0.752825	0.925009	1.07825	0.647667	0.951553	0.523585	0.489995	1.00094	0.297086	0.307923	0.441994	0.731948	0.748538	1.08276	1.30476	0.939365	0.952656	0.829865	0.648642	0.628552	0.907127	0.873636	0.509096		0.996519	1.28113	0.997137	0.705781	0.746775	1.00512	0.688644	1.1006	0.775762	0.922421	1.2099	0.685297	0.921374	0.571422	0.935363	0.872937	1.07203	0.996764	0.682035
LPC(16:1e)+HCOO	LPC(16:1e)	LPC(16:1e)+HCOO	LPC	LPC(16:1e)	0.301433	0.202011	0.242934	0.16489	0.117021	0.147807	0.151632	0.153765	0.14893	0.157043	0.127186	0.124083	0.146928	0.183928	0.325382	0.281629	0.197605	0.220674	0.288925	0.227732	0.252628	0.145374	0.323705	0.392677	0.158469		0.155257	0.272584	0.248656	0.207261	0.219236	0.230414	0.312186	0.227449	0.22468	0.230766	0.197241	0.176582	0.221522	0.171352	0.211343	0.181875	0.266293	0.221996	0.25982
LPC(17:0)+HCOO	LPC(17:0)	LPC(17:0)+HCOO	LPC	LPC(17:0)	0.88747	0.467659	0.420699	0.514213	0.496713	0.257094	0.279973	0.488074	0.302382	0.667934	0.159233	0.154784	0.184611	0.298765	0.381889	0.551363	0.448405	0.309969	0.718924	0.358967	0.315008	0.365739	0.461042	0.507214	0.223746		0.471598	0.362183	0.396476	0.563518	0.450055	0.886174	0.575985	0.500212	0.381706	0.47853	0.594511	0.375638	0.479273	0.480005	0.671051	0.448907	0.628111	0.40875	0.505606
LPC(18:0)+HCOO	LPC(18:0)	LPC(18:0)+HCOO	LPC	LPC(18:0)	28.1516	20.0443	22.1189	18.3618	21.1704	11.6033	18.4028	22.3479	18.507	22.5511	10.9908	8.7771	11.8164	18.8939	20.4069	22.9331	26.3414	21.7587	24.1378	20.9593	20.0372	22.0461	22.4472	22.615	12.9217		23.7764	17.0847	17.6604	19.257	21.2987	23.9043	21.9857	23.5252	20.7644	25.9535	24.0669	16.9054	21.8409	20.7744	24.8089	23.4096	29.6964	24.8756	22.9969
LPC(18:0e)+HCOO	LPC(18:0e)	LPC(18:0e)+HCOO	LPC	LPC(18:0e)	0.115239	0.0745291	0.071428	0.0553534	0.0680105	0.0512716	0.0543093	0.0653252	0.0597408	0.0571759	0.0316144	0.0331419	0.0394458	0.0387666	0.100738	0.0961053	0.0540686	0.0704309	0.101946	0.0496871	0.0824102	0.0681932	0.0899921	0.0960154	0.0560538		0.102694	0.0328844	0.0405966	0.0392854	0.0919278	0.0988109	0.116538	0.0949025	0.0630464	0.0566698	0.0613694	0.0824991	0.101748	0.0832893	0.0692293	0.0699477	0.0827863	0.0786392	0.098733
LPC(18:1)+HCOO	LPC(18:1)	LPC(18:1)+HCOO	LPC	LPC(18:1)	9.09682	9.19436	9.53272	7.44085	8.24211	6.69778	7.11945	8.60361	6.25198	6.39185	4.18118	3.38188	5.75961	7.42564	8.80718	10.9345	8.82757	8.84648	10.8531	9.24473	9.03138	6.11382	10.3365	13.5004	6.92724		8.31623	15.2802	6.49395	8.15221	11.0567	15.0059	11.4062	10.7219	11.4743	8.14909	10.8904	6.24818	9.33719	8.99437	8.53107	8.43151	11.6287	7.7922	10.2967
LPC(18:1e)+HCOO	LPC(18:1e)	LPC(18:1e)+HCOO	LPC	LPC(18:1e)	0.254996	0.225551	0.184483	0.16502	0.2027	0.117375	0.134504	0.149308	0.161543	0.242498	0.0818117	0.0685421	0.128936	0.166714	0.306081	0.188658	0.148894	0.184347	0.279113	0.180132	0.175843	0.160492	0.248938	0.371691	0.116568		0.140009	0.229057	0.150027	0.164103	0.246164	0.242106	0.250256	0.208145	0.2361	0.182209	0.191375	0.217855	0.210209	0.189973	0.202594	0.160953	0.269313	0.144406	0.254863
LPC(18:2)+HCOO	LPC(18:2)	LPC(18:2)+HCOO	LPC	LPC(18:2)	25.882	22.3442	37.4024	13.6703	22.7305	26.1837	19.7273	25.8613	15.494	11.174	11.3514	9.58952	12.2934	14.703	23.1092	32.1611	23.6052	26.1269	28.6624	26.0533	16.6607	16.238	17.3542	32.2224	16.6537		17.7835	22.5387	10.7858	21.0436	18.5768	22.5025	21.2344	22.7549	12.6223	12.4963	22.8268	8.78416	21.8863	18.0173	15.2539	10.0956	15.8011	15.5101	22.0922
LPC(18:3)+HCOO	LPC(18:3)	LPC(18:3)+HCOO	LPC	LPC(18:3)	0.425926	0.407537	0.349524	0.185694	0.323822	0.243407	0.381885	0.281895	0.178276	0.213147	0.120669	0.0726644	0.118954	0.278137	0.313407	0.478692	0.462102	0.477185	0.38185	0.390419	0.239434	0.30402	0.185768	0.443345	0.130446		0.183076	0.445823	0.581543	0.455946	0.355699	0.39066	0.378971	0.208769	0.139475	0.306245	0.387794	0.223157	0.339693	0.171027	0.291985	0.313344	0.45306	0.458857	0.299543
LPC(19:0)+HCOO	LPC(19:0)	LPC(19:0)+HCOO	LPC	LPC(19:0)	0.0842356	0.0694935	0.0376059	0.0588248	0.0455645	0.0282913	0.0397052	0.0756973	0.0341383	0.0581327	0.0226683	0.0299386	0.0395233	0.0526331	0.067114	0.0789397	0.0491091	0.0464602	0.082288	0.0612092	0.0550338	0.0664852	0.0772073	0.103786	0.0465204		0.0451886	0.0431929	0.0469074	0.0550309	0.0815933	0.0876867	0.0810873	0.0603031	0.0647777	0.0786419	0.0458104	0.0490189	0.0672959	0.0619957	0.042186	0.0557774	0.094608	0.0502666	0.0828572
LPC(20:0)+HCOO	LPC(20:0)	LPC(20:0)+HCOO	LPC	LPC(20:0)	0.163863	0.219343	0.0868381	0.0941808	0.0961703	0.0730221	0.081073	0.176845	0.0803947	0.107924	0.103479	0.0778523	0.142009	0.126873	0.124253	0.115837	0.143	0.114882	0.232462	0.0931106	0.123048	0.0992767	0.220882	0.206249	0.0754243		0.0837297	0.0759759	0.0557253	0.0704839	0.102757	0.1131	0.144543	0.0669586	0.121931	0.125823	0.121624	0.0924299	0.123046	0.0776431	0.0768425	0.100857	0.160581	0.0802087	0.172167
LPC(20:1)+HCOO	LPC(20:1)	LPC(20:1)+HCOO	LPC	LPC(20:1)	0.201045	0.317786	0.142808	0.156729	0.143794	0.0702487	0.0746763	0.152903	0.0870175	0.162749	0.0729572	0.0699926	0.126554	0.160923	0.188074	0.173193	0.173063	0.154792	0.294552	0.174716	0.156764	0.125115	0.254558	0.266903	0.0796815		0.112464	0.193451	0.111854	0.107296	0.237238	0.414501	0.298093	0.146449	0.268369	0.224889	0.094452	0.165721	0.123152	0.145846	0.11197	0.134743	0.267736	0.0816423	0.225848
LPC(20:2)+HCOO	LPC(20:2)	LPC(20:2)+HCOO	LPC	LPC(20:2)	0.203281	0.120919	0.179338	0.126728	0.163482	0.109424	0.118862	0.198009	0.100549	0.122529	0.0594262	0.0929734	0.107065	0.142195	0.195895	0.244657	0.134083	0.193843	0.245866	0.156358	0.181193	0.171082	0.166102	0.220074	0.146157		0.143639	0.243896	0.11754	0.149566	0.145073	0.16992	0.151784	0.164665	0.16928	0.157471	0.196367	0.114989	0.171639	0.123394	0.140375	0.124799	0.229246	0.179797	0.209454
LPC(20:3)+HCOO	LPC(20:3)	LPC(20:3)+HCOO	LPC	LPC(20:3)	1.31865	0.440187	1.29986	0.687152	1.09309	0.75817	1.21313	0.74265	0.646426	0.61334	0.734273	0.436806	0.57925	0.64921	0.968353	1.4307	1.27792	1.25484	0.761561	0.722631	0.84806	0.766148	0.588467	1.09771	0.806113		1.03099	1.26679	0.450354	1.29161	0.93079	1.26905	0.974661	1.20227	0.672207	0.639706	1.32962	0.297434	1.26308	0.714417	1.2267	0.745209	0.698701	1.5839	0.872525
LPC(20:4)+HCOO	LPC(20:4)	LPC(20:4)+HCOO	LPC	LPC(20:4)	6.53234	6.73819	6.77663	5.07967	5.21305	6.08167	7.46831	4.7361	6.44574	2.74816	2.44675	1.6113	3.16525	6.34364	7.12516	7.8455	9.44787	8.39711	4.86652	7.42534	7.5701	4.5926	6.81844	7.83379	5.32996		4.97893	4.96651	3.30124	7.24424	8.1485	6.77292	6.12775	6.91549	5.50898	5.1775	3.69425	2.83142	5.47149	4.79005	6.83924	3.81954	4.97789	4.2055	5.40366
LPC(20:5)+HCOO	LPC(20:5)	LPC(20:5)+HCOO	LPC	LPC(20:5)	0.334361	0.18158	0.234924	0.227344	0.210325	0.24777	0.244992	0.135252	0.225833	0.330553	0.181916	0.0207148	0.0830616	0.182084	0.176138	0.277234	0.368885	0.303071	0.0767949	0.29424	0.231261	0.136112	0.106526	0.274401	0.136721		0.0728013	0.442909	0.497373	0.355689	0.323042	0.287686	0.266773	0.135808	0.127616	0.267098	0.190088	0.138609	0.295502	0.249279	0.378629	0.145708	0.279491	0.322436	0.165305
LPC(22:5)+HCOO	LPC(22:5)	LPC(22:5)+HCOO	LPC	LPC(22:5)	0.461618	0.192092	0.286579	0.176078	0.449415	0.252912	0.339665	0.261672	0.296762	0.169218	0.138621	0.0647684	0.179543	0.208354	0.194518	0.325539	0.564471	0.356177	0.202169	0.214951	0.269567	0.202134	0.210914	0.307239	0.258115		0.159832	0.533789	0.266943	0.460129	0.275505	0.306556	0.21814	0.267511	0.25157	0.231977	0.226505	0.110269	0.350839	0.182199	0.357368	0.172706	0.250724	0.417503	0.268057
LPC(22:6)+HCOO	LPC(22:6)	LPC(22:6)+HCOO	LPC	LPC(22:6)	1.41791	1.09932	1.13692	1.10747	1.14868	1.19308	1.02194	0.725389	0.866972	1.02209	0.503695	0.426451	0.583042	0.899059	0.9185	1.33902	1.12575	1.14337	0.991935	1.00419	0.971325	0.860862	1.04615	1.11756	0.634467		0.654609	0.955509	0.550109	0.620625	1.05418	0.794827	0.923681	1.17444	0.839209	0.794178	0.289828	0.368217	0.400683	0.820385	0.979234	0.432994	0.709286	0.706142	0.463235
LPE(18:1p)+H	LPE(18:1p)	LPE(18:1p)+H	LPE	LPE(18:1p)	0.0179636	0.0220564	0.028292	0.0153212	0.026958	0.0204772	0.0195054	0.0200625	0.0207288	0.040461	0.0207089	0.0253472	0.0223318	0.0255451	0.0329723	0.0254317	0.027248	0.0351775	0.0380335	0.0221868	0.0213749	0.0210773	0.0161953	0.0265599	0.0187606		0.032667	0.0407101	0.0259363	0.0284045	0.0310078	0.0278841	0.0295387	0.0242541	0.0463381	0.0252413	0.0330818	0.0430809	0.035286	0.0221873	0.0244835	0.0259924	0.035548	0.027023	0.0618437
LPE(16:0)-H	LPE(16:0)	LPE(16:0)-H	LPE	LPE(16:0)	0.498714	0.300025	0.399608	0.542011	0.36905	0.416534	0.670512	0.378158	0.378931	0.560508	0.237253	0.252624	0.268068	0.447071	0.302278	0.530013	0.378763	0.574583	0.435436	0.468372	0.518598	0.459779	0.601657	0.62916	0.340686		0.517772	0.66126	0.346582	0.408845	0.440456	0.479329	0.629491	0.546249	0.630063	0.519608	0.631883	0.378707	0.509771	0.35392	0.601684	0.870285	0.622209	0.584658	0.349317
LPE(16:1e)-H	LPE(16:1e)	LPE(16:1e)-H	LPE	LPE(16:1e)	0.0411521	0.0329799	0.0416143	0.0444614	0.0325247	0.0382262	0.0470209	0.0264604	0.028995	0.0488352	0.0364036	0.0449759	0.0379996	0.0300368	0.0551342	0.0618199	0.037063	0.0982295	0.0415988	0.050021	0.0355903	0.0397527	0.0416424	0.0581521	0.0391342		0.0676231	0.0574858	0.05435	0.049943	0.0372768	0.0403356	0.0524039	0.0341568	0.0392297	0.0635825	0.0889535	0.0755352	0.0702746	0.0407465	0.0591554	0.0477155	0.0437451	0.0498608	0.0697335
LPE(18:0)-H	LPE(18:0)	LPE(18:0)-H	LPE	LPE(18:0)	0.55845	0.427888	0.460058	0.623113	0.480868	0.31982	0.643301	0.544559	0.480003	0.632953	0.39051	0.291357	0.327467	0.652358	0.338572	0.717789	0.527447	0.661012	0.56193	0.503239	0.617453	0.566493	0.707294	0.589012	0.3417		0.768887	0.630976	0.506578	0.543744	0.584905	0.734638	0.741041	0.668372	0.813769	0.667215	0.750353	0.714515	0.888458	0.559077	0.733385	0.911049	0.932443	0.755884	0.636607
LPE(18:1e)-H	LPE(18:1e)	LPE(18:1e)-H	LPE	LPE(18:1e)	0.102807	0.061761	0.064242	0.0695611	0.0417885	0.04275	0.0434618	0.0646376	0.048764	0.0509505	0.0455243	0.0636096	0.0495773	0.0516172	0.0835201	0.0998654	0.0455458	0.111389	0.0877148	0.0662861	0.0587706	0.0511922	0.081938	0.0740852	0.0377705		0.0924079	0.074226	0.0734802	0.0676968	0.074126	0.0713705	0.116907	0.0687073	0.0833024	0.0764108	0.075995	0.0787754	0.0755905	0.0829184	0.0652483	0.069222	0.0620631	0.0690925	0.0848875
LPE(18:2)-H	LPE(18:2)	LPE(18:2)-H	LPE	LPE(18:2)	1.14257	1.26999	2.21966	1.11846	2.09811	1.6306	2.33984	2.52018	1.02211	0.848168	1.01794	0.761975	0.813077	1.27966	1.05679	1.25485	1.22002	2.3862	2.16775	1.86012	1.14413	1.57573	1.24959	1.7333	1.06807		1.40492	2.29794	0.515693	1.77256	1.24461	1.95929	1.57447	1.88364	0.914864	0.817767	2.50418	0.701753	1.70764	1.35146	1.57418	1.58266	1.38791	1.49475	1.59798
LPE(20:4)-H	LPE(20:4)	LPE(20:4)-H	LPE	LPE(20:4)	3.28703	3.55426	3.8477	3.88835	3.32024	3.61658	5.88067	3.42604	3.66351	2.47979	2.27855	2.15803	3.30242	3.86055	2.85113	3.57344	4.08402	4.72256	2.79227	4.19825	4.46884	3.71228	3.41979	4.01754	3.1754		2.31358	3.43879	1.19625	2.80469	4.52423	4.20979	3.77743	2.80256	3.12244	2.87026	2.09338	1.60233	3.66768	2.19606	4.2184	2.86411	3.11161	2.6796	2.84909
LPE(22:6)-H	LPE(22:6)	LPE(22:6)-H	LPE	LPE(22:6)	1.72815	1.33361	1.50767	2.51079	1.92447	1.77397	1.87619	1.11629	1.49997	1.77419	0.847201	1.03743	1.64306	2.13363	0.892916	2.12839	1.44136	2.11665	1.30892	1.44823	1.78795	1.52345	1.85202	1.55147	1.23185		0.851643	1.34004	0.657951	0.713676	1.71135	1.42748	1.77518	1.97859	1.25142	1.34114	0.545866	0.573877	0.757119	0.683835	1.65848	1.11963	1.2317	1.24374	0.936349
LPE(18:3)-H	LPE(18:3)	LPE(18:3)-H	LPE	LPE(18:3)	0.0269205	0.0385639	0.0436306	0.0222192	0.0583842	0.0431628	0.0813189	0.0702419	0.0272519	0.0252265	0.0254529	0.0138338	0.0165559	0.0538972	0.0432585	0.0482619	0.0642486	0.0665795	0.0833123	0.101922	0.0277226	0.0797742	0.00903755	0.0485906	0.0143976		0.0303218	0.0934177	0.0653184	0.114385	0.0615763	0.0616476	0.0388511	0.0252554	0.0127799	0.0432001	0.0736289	0.0294495	0.05902	0.034469	0.0961628	0.151183	0.0614951	0.0788216	0.042832
LPE(18:1)-H	LPE(18:1)	LPE(18:1)-H	LPE	LPE(18:1)	0.386072	0.405858	0.426957	0.400409	0.465588	0.414155	0.579364	0.5494	0.381578	0.377755	0.435335	0.174071	0.244215	0.508248	0.392887	0.628885	0.495201	0.599074	0.509798	0.741051	0.29845	0.520157	0.389017	0.604753	0.393137		0.344821	0.865825	0.201513	0.663119	0.756986	0.746483	0.729733	0.393821	0.380056	0.351092	0.756347	0.302417	0.715439	0.573758	0.666547	0.601918	0.595711	0.355635	0.473418
LPE(20:3)-H	LPE(20:3)	LPE(20:3)-H	LPE	LPE(20:3)	0.0886042	0.013636	0.0940759	0.0985296	0.193339	0.101836	0.215561	0.121418	0.0676953	0.0732766	0.0825554	0.0768412	0.0774842	0.0542171	0.0603982	0.117052	0.0837467	0.237501	0.0778687	0.0758887	0.0725499	0.111747	0.0401336	0.133098	0.0897181		0.0572655	0.114612	0.0165901	0.0715487	0.0609161	0.126899	0.0737433	0.0860401	0.0402661	0.031869	0.120123	0.0146954	0.107908	0.0190704	0.160395	0.12165	0.0479738	0.117765	0.0761346
LPE(20:5)-H	LPE(20:5)	LPE(20:5)-H	LPE	LPE(20:5)	0.0749803	0.129979	0.14888	0.275814	0.224435	0.241928	0.247268	0.130051	0.209694	0.303141	0.200343	0.00981775	0.0659558	0.150227	0.0800237	0.160935	0.126569	0.237307	0.0427819	0.32008	0.153026	0.154599	0.0916895	0.217024	0.094448		0.0057959	0.27516	0.0600068	0.060502	0.130836	0.0742453	0.141285	0.0402592	0.0484058	0.125438	0.116994	0.0425434	0.123283	0.127729	0.137254	0.190043	0.194733	0.0834965	0.118069
LPE(18:2e)-H	LPE(18:2e)	LPE(18:2e)-H	LPE	LPE(18:2e)	0.0152626	0.0182232	0.0234392	0.0153374	0.0140843	0.00839058	0.00942115	0.0121831	0.0109774	0.00924374	0.017476	0.016123	0.013781	0.013274	0.0195181	0.023548	0.00899321	0.0361157	0.02089	0.0181356	0.0114569	0.0133995	0.0149024	0.0230093	0.0114433		0.0218793	0.0430697	0.0282897	0.0208301	0.0225096	0.0218022	0.0271973	0.0134893	0.0287108	0.0146427	0.0339349	0.0431899	0.0271619	0.0188376	0.0189171	0.0136461	0.0214278	0.0154483	0.0335672
LPI(18:2)-H	LPI(18:2)	LPI(18:2)-H	LPI	LPI(18:2)	0.643526	0.421031	0.690379	0.263897	0.827628	0.678216	0.485818	0.310579	0.230683	0.242423	0.479147	0.264771	0.288263	0.405551	0.915673	0.688726	0.642076	0.729376	0.51713	0.525488	0.236976	0.872491	0.269436	0.479075	0.366515		0.436497	0.571737	0.291141	0.614367	0.201676	0.473841	0.454731	0.518151	0.300714	0.224317	0.563968	0.155105	0.274921	0.141795	0.454269	0.3234	0.229076	0.499508	0.527624
LPI(18:0)-H	LPI(18:0)	LPI(18:0)-H	LPI	LPI(18:0)	1.12226	0.583258	0.871954	0.523062	0.980845	0.627864	0.8613	0.236164	0.563775	0.613621	0.408167	0.197043	0.477329	0.585991	0.635968	0.834461	0.747635	0.92192	0.674197	0.61043	0.217482	0.65068	0.811386	1.16833	0.972033		0.921771	0.29941	0.558585	0.496165	0.756629	1.00284	0.573156	0.481788	0.802048	0.535903	0.878077	0.485417	0.447679	0.353153	0.434031	0.968977	0.792815	0.646057	0.660142
LPI(20:4)-H	LPI(20:4)	LPI(20:4)-H	LPI	LPI(20:4)	1.33558	1.09614	1.34298	0.416083	1.34433	1.43421	1.05389	0.491921	0.589868	0.518981	0.735675	0.397615	0.584037	0.998019	1.10385	1.21524	1.99368	1.31737	0.325797	1.13296	0.544829	0.918258	0.589162	1.10418	1.34069		1.02887	0.704845	0.939781	1.12688	0.923887	1.59123	0.746019	1.47881	0.986068	0.439201	0.899016	0.417226	0.554817	0.387635	1.11768	0.567406	0.595404	0.896832	0.661213
MG(18:3e)+H	MG(18:3e)	MG(18:3e)+H	MG	MG(18:3e)	2.22289	1.33389	1.8364	2.94792	4.70227	2.18882	2.62067	2.17388	1.9322	3.54253	2.63613	2.35529	2.3858	2.29958	1.8301	2.10293	3.67228	2.88098	2.68274	2.3205	2.53531	2.42135	2.34627	2.21614	1.21684		3.96525	2.57561	1.27501	1.5071	1.48491	1.64647	1.20133	1.55249	2.18401	2.86221	1.4992	4.03276	1.31427	2.57024	2.95585	4.15045	11.4753	2.23431	2.39088
MG(18:3e)+H	MG(18:3e)	MG(18:3e)+H	MG	MG(18:3e)	1.12654	0.711482	0.842142	1.92291	3.20173	0.974699	1.26651	1.30525	1.22752	2.07958	1.46038	1.15315	1.5721	1.4457	0.584719	1.4716	2.81913	1.95452	0.928441	1.60325	1.24024	1.23173	1.63478	1.41369	0.913832		2.17414	1.76988	0.742082	1.19234	1.1016	2.09125	0.776146	0.812229	1.87329	1.36544	1.42469	2.20856	0.932849	1.00911	1.8017	3.50882	4.634	1.53911	0.724557
MG(22:5)+NH4	MG(22:5)	MG(22:5)+NH4	MG	MG(22:5)	1.19888	2.36659	1.95796	1.08361	1.12388	0.98912	0.881281	0.568576	0.766302	1.47474	0.57616	0.552842	1.7969	1.60623	1.82294	1.25629	1.03354	1.23852	1.34155	1.1647	1.09931	1.03408	0.780882	1.14381	1.40538		1.79662	0.839279	4.03367	1.11476	1.36613	1.37111	2.22114	0.617296	1.21872	1.34618	0.706178	1.34897	0.534505	0.965054	0.924947	0.710743	1.32519	2.16311	1.71098
MGDG(31:3e)+H	MGDG(31:3e)	MGDG(31:3e)+H	MGDG	MGDG(31:3e)	1.77602	1.92927	1.54225	2.18662	1.52358	2.1544	1.7397	1.86183	2.10143	2.28289	2.12012	1.73038	1.65154	1.69446	1.99247	1.89444	1.77408	1.80151	2.40719	1.89523	1.81691	2.15616	1.70916	1.80544	1.58903		2.15636	1.87744	2.49119	1.51424	1.02185	2.28167	1.50185	0.785393	1.57763	1.72897	1.2314	1.28811	1.70518	1.5301	1.50878	1.71259	1.33208	2.51346	2.19397
MGDG(44:2)+NH4	MGDG(44:2)	MGDG(44:2)+NH4	MGDG	MGDG(44:2)	0.318318	0.332484	0.273331	0.991926	0.215121	0.268352	0.179277	0.312467	0.152045	0.308215	0.307089	0.125217	0.23928	1.3069	0.268796	0.239388	0.41202	0.193201	0.295931	0.116751	0.313506	0.825528	0.280244	0.32719	0.319501		0.236617	0.203416	0.140729	0.13536	0.225734	0.170587	0.242152	0.19725	0.348933	0.210184	0.0995231	0.674132	0.224893	0.324005	0.201276	0.104877	0.768502	0.100986	0.366668
MGDG(38:2e)-H	MGDG(38:2e)	MGDG(38:2e)-H	MGDG	MGDG(38:2e)	0.564465	0.393831	0.394248	0.385171	0.463375	0.407069	0.344166	0.323557	0.364487	0.374972	0.202313	0.250853	0.30476	0.400532	0.312898	0.261168	0.287168	0.376139	0.460493	0.396531	0.393466	0.351771	0.254595	0.442265	0.372569		0.351367	0.300233	0.30444	0.295525	0.425314	0.505316	0.410871	0.370671	0.432284	0.388419	0.263853	0.409881	0.278327	0.479555	0.314696	0.372083	0.345336	0.319523	0.356377
MGDG(40:5e)-H	MGDG(40:5e)	MGDG(40:5e)-H	MGDG	MGDG(40:5e)	0.711849	0.765807	0.424426	0.1755	0.838592	0.460151	0.432716	0.603297	0.331305	0.303091	0.35021	0.468212	0.532081	0.367613	0.622286	0.503002	0.427617	0.366086	0.841382	0.629565	0.496527	0.557081	0.779077	0.561139	0.365428		0.461372	0.16406	0.168988	0.226184	0.395885	0.367541	0.717039	0.405878	0.372119	0.448531	0.468856	0.327258	0.509441	0.531222	0.251338	0.305803	0.411893	0.370002	0.563715
MGDG(19:0_22:5)-H	MGDG(19:0_22:5)	MGDG(41:5)-H	MGDG	MGDG(19:0_22:5)	0.307441	0.420797	0.296145	0.33721	0.610738	0.30111	0.254439	0.530662	0.339581	0.331394	0.370714	0.341127	0.363471	0.362112	0.368116	0.405659	0.362407	0.391555	0.590634	0.342494	0.308487	0.378261	0.380732	0.542183	0.323219		0.366184	0.242325	0.186487	0.267885	0.388584	0.428654	0.459962	0.364498	0.321545	0.391999	0.36341	0.316238	0.335589	0.481161	0.284534	0.426824	0.386781	0.508836	0.423429
MGDG(46:8)-H	MGDG(46:8)	MGDG(46:8)-H	MGDG	MGDG(46:8)	0.128096	0.099767	0.042751	0.054898	0.0437736	0.0560396	0.0591835	0.0424269	0.0614448	0.0637293	0.0841262	0.0442032	0.0418172	0.10611	0.077781	0.049671	0.0378177	0.0468088	0.0860405	0.0200877	0.0534045	0.0677558	0.0299615	0.0706961	0.0615493		0.0373694	0.065252	0.0665725	0.047634	0.0500507	0.051661	0.0227488	0.0401568	0.0701265	0.0673511	0.0354731	0.0620728	0.0298232	0.0410819	0.0549297	0.0405499	0.0463141	0.0395288	0.0304038
MGDG(47:13)-H	MGDG(47:13)	MGDG(47:13)-H	MGDG	MGDG(47:13)	0.116057	0.0936584	0.145852	0.121051	0.127499	0.0805473	0.227917	0.083987	0.131112	0.0671581	0.0814496	0.0535828	0.0475465	0.148869	0.131091	0.084525	0.114319	0.0697515	0.18838	0.15296	0.0554937	0.15123	0.15323	0.183472	0.170222		0.221554	0.0514074	0.0640259	0.107547	0.0702489	0.161358	0.157123	0.165133	0.191264	0.1591	0.193532	0.104273	0.154091	0.145263	0.119423	0.199582	0.105962	0.158812	0.0861007
MGDG(34:0e)+HCOO	MGDG(34:0e)	MGDG(34:0e)+HCOO	MGDG	MGDG(34:0e)	0.730259	0.528493	0.509547	0.56987	0.53711	0.386299	0.399646	0.287295	0.46898	0.62676	0.27478	0.299394	0.384256	0.603554	0.462892	0.581076	0.369911	0.367297	0.646249	0.407638	0.426016	0.55587	0.398216	0.365463	0.389906		0.645075	0.379199	0.301695	0.275629	0.431256	1.13501	0.376078	0.304985	0.428276	0.360613	0.303677	0.470051	0.26608	0.483257	0.400002	0.332061	0.389288	0.341163	0.308398
OAHFA(47:4)-H	OAHFA(47:4)	OAHFA(47:4)-H	OAHFA	OAHFA(47:4)	25.7226	25.238	17.6083	23.8147	38.8522	26.025	26.4829	31.9977	21.0147	32.6749	28.2	19.7841	21.246	24.5552	20.5812	21.9747	31.5849	29.1832	33.0934	18.3692	28.7331	20.4478	23.6168	23.7681	35.0227		28.5981	8.88437	13.7499	8.04215	15.4516	22.3158	23.6296	25.3597	27.2122	11.1036	27.1404	14.5951	23.3502	15.5027	15.9532	23.404	26.4326	28.2528	28.9608
OAHFA(14:0_33:5)-H	OAHFA(14:0_33:5)	OAHFA(47:5)-H	OAHFA	OAHFA(14:0_33:5)	11.0385	9.21374	7.89066	23.3268	31.1808	7.89968	8.77068	8.02394	7.99919	11.2992	5.26101	5.0663	6.49266	9.19066	8.48333	8.28907	15.2067	8.45477	10.6357	7.21031	10.7105	15.8818	6.86533	8.63694	9.2413		15.1924	8.05254	6.38775	6.15648	11.8993	25.542	11.8979	13.5569	20.4836	12.3919	9.09178	12.1713	9.06752	7.69846	6.19463	12.6131	15.5668	12.2386	12.4999
OAHFA(45:4)-H	OAHFA(45:4)	OAHFA(45:4)-H	OAHFA	OAHFA(45:4)	13.9629	11.3152	9.23483	28.3892	27.3081	10.1893	9.64938	11.3044	9.42301	6.24615	10.291	10.401	19.6667	13.6478	8.5699	10.0975	22.2949	10.7632	15.7312	8.96327	14.276	20.9186	9.72182	3.82881	13.0862		12.4441	10.1739	6.3295	8.46401	28.5301	32.1819	15.9622	8.19679	28.382	13.532	13.3828	15.7489	10.5366	6.98998	6.30511	8.36433	12.5756	13.1329	15.6626
PA(43:7)-H	PA(43:7)	PA(43:7)-H	PA	PA(43:7)	3.07485	1.76509	1.38085	1.38515	2.82342	1.43846	1.59869	1.54884	1.6756	4.14284	2.44263	1.61676	1.56901	1.36386	2.52203	1.76227	1.73063	2.30718	2.92829	1.33227	1.42498	1.5878	1.54741	1.65477	1.48146		1.89974	1.93945	1.96048	1.20025	2.16187	1.91147	1.58865	1.53165	1.68638	1.71763	2.27604	1.7347	1.73753	2.4347	2.05701	2.25338	2.1509	1.89967	2.29551
PC(18:0_16:0)+Na	PC(18:0_16:0)	PC(34:0)+Na	PC	PC(18:0_16:0)	16.4083	22.9044	21.6126	23.3457	26.5744	23.2774	11.2486	23.7844	14.0677	27.8713	31.3708	25.2521	14.1417	22.8085	32.4355	23.4863	30.6071	23.6068	19.1738	15.7517	19.7423	25.1176	42.269	19.3057	19.5212		28.5973	38.8614	17.5471	64.1261	38.6301	34.1311	42.5274	33.0066	32.5887	39.2947	28.0993	38.9289	51.5834	38.6579	53.4146	31.7509	42.2343	19.3423	38.1167
PC(10:0e_6:0)+H	PC(10:0e_6:0)	PC(16:0e)+H	PC	PC(10:0e_6:0)	32.705	32.8123	38.2666	25.6696	32.127	24.9307	25.5098	22.5881	16.515	30.996	15.9934	11.5958	22.1015	23.7539	33.4622	30.2436	22.5518	30.3932	35.7874	33.1655	26.1069	26.2563	35.6887	31.8892	20.9327		33.1825	35.0691	28.5659	36.7437	26.3181	30.3941	34.5602	31.5185	30.3676	35.1235	34.3004	34.9385	33.6366	36.0588	36.2419	34.8847	36.9509	34.8924	26.7364
PC(8:1e_12:3)+H	PC(8:1e_12:3)	PC(20:4e)+H	PC	PC(8:1e_12:3)	3.08638	2.51047	4.38809	1.33403	2.0264	1.97566	3.08061	1.61054	1.90332	0.964441	0.975186	0.551396	1.33748	2.90209	2.91185	3.20941	2.84064	2.69099	1.23736	2.27283	2.2086	1.47579	2.57703	2.83447	1.50988		1.84364	2.70942	1.37602	3.16604	3.05653	2.64854	2.83106	3.16106	1.98462	2.69607	1.3724	2.28777	2.2642	2.60319	2.86848	2.73585	2.6124	1.69984	1.72207
PC(40:5e)+H	PC(40:5e)	PC(40:5e)+H	PC	PC(40:5e)	0.581267	0.516093	0.645006	0.892613	0.561108	0.626233	0.798445	0.641811	0.702621	0.471532	0.589527	0.25798	0.651645	0.648099	0.645043	0.319946	0.820139	0.51312	0.731611	0.694963	0.681556	0.594679	0.598147	0.663091	0.502478		0.687421	0.583294	0.277549	0.728103	0.657643	0.490107	0.65462	0.661965	0.686655	0.69433	0.427642	0.682771	0.695575	0.781031	0.802141	0.798103	0.746246	0.780977	0.664197
PC(44:6e)+H	PC(44:6e)	PC(44:6e)+H	PC	PC(44:6e)	0.563725	0.564284	0.590964	0.450395	0.537154	0.457832	0.791993	0.41612	0.426936	0.529958	0.559887	0.308675	0.71707	0.602167	0.626193	0.605839	0.529142	0.599134	0.497802	0.62886	0.633325	0.65763	0.594012	0.526687	0.529028		0.542482	0.431181	0.255205	0.644614	0.694666	0.18318	0.689349	0.748054	0.376024	0.743494	0.619141	0.680974	0.717761	0.637503	0.72212	0.697342	0.786908	0.691424	0.553017
PC(32:0)+Na	PC(32:0)	PC(32:0)+Na	PC	PC(32:0)	2.15751	4.6143	2.41072	6.34462	5.62843	4.50633	4.84052	3.93803	3.03907	5.54563	3.22174	5.37049	3.94562	5.59182	4.78966	4.88454	6.82294	5.59881	6.18041	5.56277	4.54916	5.31932	4.31172	4.86562	2.55092		5.551	5.98015	5.76563	5.95504	5.71749	4.22003	4.85972	2.73033	1.64539	5.52926	5.7294	4.31705	4.57398	5.53889	4.99302	5.89588	12.3574	6.69233	3.74286
PC(8:1e_24:0)+H	PC(8:1e_24:0)	PC(32:1e)+H	PC	PC(8:1e_24:0)	0.240039	0.157788	0.224253	0.136918	0.212161	0.181945	0.12135	0.0980258	0.198071	0.179273	0.102435	0.108015	0.180328	0.173363	0.183967	0.147836	0.214675	0.137621	0.205838	0.176521	0.20773	0.244086	0.18958	0.137885	0.185236		0.248831	0.277581	0.169881	0.163957	0.226143	0.164237	0.249702	0.236901	0.155535	0.307769	0.114831	0.238382	0.24623	0.226254	0.266951	0.219415	0.227946	0.379018	0.219634
PC(20:1e_12:0)+Na	PC(20:1e_12:0)	PC(32:1e)+Na	PC	PC(20:1e_12:0)	0.129504	0.127349	0.129401	0.162476	0.0728895	0.129064	0.109502	0.0921512	0.0969346	0.141343	0.0724631	0.0814091	0.147193	0.125388	0.120389	0.0959455	0.0864784	0.0897173	0.119136	0.0950473	0.184486	0.121223	0.146744	0.112233	0.147201		0.0971818	0.0790701	0.0931451	0.101561	0.106719	0.0917276	0.159086	0.129888	0.127975	0.154687	0.0839851	0.137025	0.084266	0.161118	0.042247	0.106752	0.147561	0.0896991	0.120269
PC(32:2)+H	PC(32:2)	PC(32:2)+H	PC	PC(32:2)	1.34937	0.540144	1.55502	1.65896	1.39355	1.32038	0.865735	0.91326	1.29877	1.63197	1.21186	1.44034	0.878881	1.41771	0.999672	1.26717	1.79762	1.18252	1.52911	1.4117	1.23707	1.23307	1.15538	1.32371	0.33949		1.43595	1.30474	0.476418	1.09791	0.571237	0.819434	1.27412	1.14828	0.191676	1.48013	1.37438	1.09908	1.1198	1.27047	0.921789	1.50392	1.46452	1.39817	0.605395
PC(17:1_16:1)+Na	PC(17:1_16:1)	PC(33:2)+Na	PC	PC(17:1_16:1)	0.0638541	0.0652614	0.133155	0.184719	0.128179	0.152591	0.147855	0.172373	0.124321	0.230713	0.180893	0.14245	0.146382	0.136346	0.0656153	0.132066	0.22403	0.158885	0.159626	0.15375	0.0740048	0.125393	0.118864	0.138162	0.0699492		0.155353	0.175558	0.0528619	0.145245	0.0443532	0.0386089	0.0740812	0.037192	0.0811737	0.0702634	0.147393	0.178638	0.113928	0.182824	0.1665	0.216413	0.194184	0.1617	0.048227
PC(16:0_18:1)+Na	PC(16:0_18:1)	PC(34:1)+Na	PC	PC(16:0_18:1)	83.7185	80.928	90.2039	97.1845	88.6956	74.6984	90.5602	59.2941	79.3895	76.6773	93.1098	46.2276	66.7449	87.6058	86.449	73.7918	104.251	86.0191	71.2244	80.2783	88.6209	68.977	85.2862	76.1816	79.1004		84.1965	86.4157	53.7745	91.1182	82.4415	86.472	85.4606	86.2723	85.0233	89.4407	86.3529	88.7245	86.0828	90.1327	87.115	91.3344	89.8271	86.4851	79.9445
PC(16:0_18:2)+H	PC(16:0_18:2)	PC(34:2)+H	PC	PC(16:0_18:2)	0.401256	0.56306	0.415868	0.68322	0.517874	0.588933	0.544765	0.604109	0.610467	0.717821	0.577012	1.1658	0.73323	0.604588	0.557511	0.523609	0.739057	0.45859	0.61308	0.558163	0.418013	0.70777	0.462711	0.519703	0.356274		0.600209	0.494984	0.305941	0.482333	1.47905	0.373041	1.25457	0.538284	0.494274	0.653496	0.637168	0.604223	0.514745	0.547156	0.373843	0.230511	0.631503	0.501628	0.5714
PC(16:0_18:2)+H	PC(16:0_18:2)	PC(34:2)+H	PC	PC(16:0_18:2)	0.182036	0.287441	0.38063	0.275651	0.330513	0.283574	0.372185	0.154132	0.211634	0.174596	0.218972	0.233043	0.280626	0.231257	0.242298	0.454974	0.231428	0.174633	0.28222	0.319102	0.311515	0.398903	0.154248	0.212697	0.258801		0.237389	0.438741	0.245541	0.283349	0.266042	0.326187	1.53003	0.502952	0.415546	0.438462	0.55313	0.62377	0.367982	0.539426	0.336096	0.414693	0.404874	0.349211	0.432122
PC(23:1_11:2)+H	PC(23:1_11:2)	PC(34:3)+H	PC	PC(23:1_11:2)	0.491448	0.562865	0.597194	0.636434	0.465528	0.643167	0.572557	0.688781	0.565934	0.890506	0.785167	0.619184	0.862648	0.375021	0.634436	0.553256	0.74857	0.681837	0.82315	0.639391	0.630534	0.733867	0.500981	0.522263	0.482871		0.568539	0.641428	0.729508	0.61074	0.740594	0.616255	0.650915	0.634319	0.564411	0.605966	0.576176	0.596276	0.61752	0.541998	0.624729	0.719131	0.67401	0.614358	0.6337
PC(34:4)+H	PC(34:4)	PC(34:4)+H	PC	PC(34:4)	0.119292	0.077219	0.0655562	0.124745	0.181369	0.0868132	0.0526894	0.072752	0.0826444	0.00118915	0.0422382	0.0365083	0.09001	0.123831	0.0421035	0.194414	0.108944	0.115904	0.0828773	0.0969291	0.0700312	0.108358	0.0376814	0.0771208	0.0226564		0.085356	0.055901	0.0822369	0.0504874	0.0651191	0.052098	0.0681643	0.0645448	0.0221568	0.0719243	0.0575865	0.104591	0.0905567	0.0730967	0.0279698	0.0687073	0.0983703	0.0921822	0.0679765
PC(34:4)+H	PC(34:4)	PC(34:4)+H	PC	PC(34:4)	0.123217	0.0887966	0.147138	0.201491	0.195553	0.177786	0.135418	0.173858	0.258034	0.448867	0.392065	0.313477	0.126598	0.0815363	0.0676899	0.157912	0.275161	0.277553	0.15163	0.206128	0.132047	0.129634	0.13573	0.135333	0.0788546		0.137353	0.218827	0.170325	0.184354	0.172104	0.150781	0.269497	0.24508	0.179876	0.205351	0.45272	0.311647	0.189071	0.273797	0.184333	0.298689	0.162511	0.366496	0.224995
PC(35:0)+H	PC(35:0)	PC(35:0)+H	PC	PC(35:0)	0.0246981	0.0288024	0.0268187	0.0278339	0.0410835	0.0141408	0.0187287	0.0188511	0.0254634	0.0322092	0.0220683	0.00322151	0.0122475	0.0264854	0.0117586	0.0215357	0.0291838	0.0216028	0.0129043	0.0142891	0.00927305	0.0166216	0.0184559	0.0181588	0.0229543		0.0354214	0.0079267	0.0088078	0.0173898	0.00962007	0.0373638	0.0284925	0.0305445	0.00571647	0.0132835	0.0144738	0.00671217	0.0154442	0.0272857	0.0138726	0.0193092	0.00620599	0.0264337	0.00881162
PC(35:0)+H	PC(35:0)	PC(35:0)+H	PC	PC(35:0)	0.0152988	0.0105646	0.0157391	0.0144607	0.0142523	0.0043221	0.00808952	0.0132738	0.0117221	0.0142165	0.0108895	0.00387022	0.00724315	0.00901554	0.00877563	0.0147161	0.0127311	0.0096385	0.0126217	0.00850656	0.00911782	0.00924528	0.012308	0.0185583	0.00921049		0.0164373	0.00951538	0.00460927	0.0170423	0.0130075	0.0187746	0.0181208	0.014082	0.00777775	0.0225143	0.0105928	0.0173947	0.0156175	0.0194322	0.0203561	0.0165387	0.0209948	0.0129146	0.00920133
PC(25:0_10:3)+Na	PC(25:0_10:3)	PC(35:3)+Na	PC	PC(25:0_10:3)	0.108756	0.101568	0.102318	0.142373	0.121238	0.0737628	0.0531155	0.0618547	0.111669	0.132	0.126711	0.0633363	0.0644937	0.11785	0.0920729	0.0936542	0.15933	0.106932	0.136306	0.0973976	0.106666	0.0927103	0.112991	0.107218	0.0369389		0.136395	0.0728037	0.04775	0.14292	0.132694	0.0766181	0.114759	0.137909	0.0417757	0.119055	0.055757	0.132086	0.0457978	0.129275	0.141181	0.118735	0.123406	0.0830529	0.0327525
PC(17:1_18:2)+H	PC(17:1_18:2)	PC(35:3)+H	PC	PC(17:1_18:2)	0.0471987	1.35591	0.0701827	0.191203	0.723061	0.0531504	0.0639079	0.0381756	0.0898081	0.0941505	0.0570862	0.119046	0.0455419	0.0404825	1.0837	0.0605994	0.159117	0.0655957	0.015688	0.0786982	0.624227	0.0835825	0.0255722	0.881514	0.0315652		0.442727	0.0534316	0.023022	0.0662727	0.028063	0.0366081	1.33885	0.30701	0.0467744	0.0431126	0.40629	0.0636295	0.366485	0.0318622	0.0890803	0.223078	0.0627687	0.235825	0.0309617
PC(35:4)+H	PC(35:4)	PC(35:4)+H	PC	PC(35:4)	1.05661	0.665352	0.703511	1.2023	1.3382	0.584119	0.999352	0.998333	1.20863	1.31556	1.4384	0.794834	1.10518	1.19195	0.590515	1.13974	1.40157	1.12309	0.631452	0.947552	0.946199	0.838367	1.06586	1.0163	0.806139		1.16538	1.0052	0.60193	1.18617	1.30808	0.805266	1.25178	1.19887	1.23577	1.4295	1.10152	1.54707	1.23819	1.23718	1.1989	1.20494	1.66966	1.11656	0.949857
PC(17:1_18:3)+Na	PC(17:1_18:3)	PC(35:4)+Na	PC	PC(17:1_18:3)	0.00474711	0.00597341	0.0130238	0.0171676	0.0159341	0.0115633	0.0152913	0.0189701	0.0130946	0.0227832	0.0207394	0.00789231	0.00877614	0.0158796	0.0128916	0.0184879	0.0213755	0.0167329	0.0109377	0.0179378	0.0044533	0.0166002	0.0142913	0.0163709	0.00704007		0.0103587	0.0175889	0.00588012	0.0167477	0.00563917	0.0076927	0.00617005	0.00230413	0.00441213	0.00521871	0.0135036	0.0164152	0.00924998	0.0176012	0.0207264	0.0273834	0.019099	0.00827023	0.00393753
PC(35:5)+H	PC(35:5)	PC(35:5)+H	PC	PC(35:5)	0.134007	0.0912814	0.0545058	0.253735	0.152057	0.0674349	0.112489	0.163018	0.160113	0.20198	0.134391	0.0744126	0.18159	0.223631	0.0693174	0.125305	0.236771	0.134768	0.0747927	0.127868	0.0991157	0.116192	0.188384	0.130543	0.0951759		0.117605	0.214398	0.0503799	0.155128	0.153991	0.0904135	0.199723	0.135725	0.192898	0.190432	0.17983	0.18058	0.19877	0.161742	0.146302	0.184379	0.223485	0.199637	0.121101
PC(26:1_10:0)+Na	PC(26:1_10:0)	PC(36:1)+Na	PC	PC(26:1_10:0)	6.17095	4.72184	6.12037	6.87949	7.74442	3.5911	6.94456	4.22066	5.5314	5.26365	7.51623	3.01991	4.04425	6.45211	6.58583	4.5853	9.40096	7.27504	6.18368	5.6797	4.90574	5.87622	6.38339	4.72264	6.05286		6.21723	6.94494	3.59172	7.02286	5.30608	6.18656	5.20961	6.43428	5.97906	6.82351	6.67157	5.56206	6.20216	7.03025	5.36348	8.32265	6.74011	7.1051	5.09922
PC(36:1e)+Na	PC(36:1e)	PC(36:1e)+Na	PC	PC(36:1e)	1.60422	1.63355	1.95067	2.12163	1.8732	1.81565	1.5647	2.16522	2.08882	1.10483	2.11562	1.1009	1.88247	2.36109	1.45556	1.58335	2.94574	1.47126	2.06661	2.33262	1.96413	2.05953	1.74144	1.60176	1.78142		1.92822	0.693396	0.414151	1.64268	2.43225	1.35017	2.07339	2.54469	1.43177	2.38653	1.49196	2.24629	2.30133	2.40853	2.32048	2.45771	2.44676	1.66141	1.80443
PC(36:1e)+H	PC(36:1e)	PC(36:1e)+H	PC	PC(36:1e)	0.0892597	0.139114	0.109256	0.0642881	0.119031	0.0986587	0.0630521	0.0901064	0.0720882	0.06373	0.0836265	0.0863326	0.0989777	0.105483	0.0969531	0.0507232	0.0749465	0.117306	0.130858	0.117077	0.0961675	0.0906635	0.100294	0.0764681	0.0834762		0.0929788	0.0893664	0.0363521	0.0747954	0.122356	0.103853	0.126104	0.115879	0.0997091	0.0891554	0.103387	0.114945	0.0964676	0.11328	0.069495	0.103452	0.114234	0.0936071	0.103217
PC(36:2e)+Na	PC(36:2e)	PC(36:2e)+Na	PC	PC(36:2e)	6.91347	7.186	7.55244	7.69261	7.39249	6.19564	5.24857	6.00846	6.85351	4.88213	7.54654	3.0917	6.82171	8.3521	6.98122	4.37237	9.38413	6.81811	8.9697	6.75396	7.00849	6.27787	7.01192	6.14751	6.57396		6.13027	7.2477	2.3566	7.71486	7.66801	6.12469	7.65161	7.55601	6.86708	7.80679	5.57583	7.29817	7.14834	7.04265	7.87172	7.22439	7.80773	6.21132	7.16088
PC(25:0_11:3)+Na	PC(25:0_11:3)	PC(36:3)+Na	PC	PC(25:0_11:3)	3.00624	3.03909	3.67128	3.25476	4.1869	2.42508	3.02509	3.70605	1.82638	3.07373	2.86014	1.84964	2.22382	3.26502	3.91993	2.81492	3.90293	3.21465	2.71149	3.17256	3.14829	3.32201	2.96094	3.18894	2.38361		3.35277	2.08075	0.749494	4.57691	2.85107	2.96262	3.59092	2.85764	0.972018	3.74565	4.11436	3.53298	4.01121	3.69536	3.69925	3.56765	3.95017	2.62261	2.89667
PC(16:0_20:3)+Na	PC(16:0_20:3)	PC(36:3)+Na	PC	PC(16:0_20:3)	1.09773	2.95611	3.73508	4.55044	2.38353	1.30815	4.13647	2.66926	1.89179	5.6876	2.59111	4.31688	2.66337	3.83873	2.37465	1.33938	12.2475	8.00471	1.68753	2.69759	3.36711	2.98628	3.22939	2.45297	2.89153		2.20846	4.07313	1.75745	2.04369	3.90991	3.81361	1.84879	2.16284	3.32625	2.38605	2.86489	5.54203	2.81023	5.07161	2.18302	2.30626	2.39124	2.88268	1.83539
PC(25:1_11:2)+H	PC(25:1_11:2)	PC(36:3)+H	PC	PC(25:1_11:2)	0.178206	0.184935	0.232051	0.229985	0.248554	0.130365	0.146107	0.199212	0.158857	0.193406	0.242695	0.128621	0.170366	0.286652	0.189527	0.216081	0.274437	0.198058	0.239732	0.210354	0.148873	0.197387	0.248327	0.198284	0.150222		0.204087	0.247576	0.129353	0.260886	0.21789	0.222293	0.233979	0.210247	0.221249	0.260246	0.219163	0.280449	0.23168	0.244496	0.248209	0.247915	0.303189	0.242955	0.228593
PC(18:3e_18:0)+H	PC(18:3e_18:0)	PC(36:3e)+H	PC	PC(18:3e_18:0)	0.685326	0.884153	0.791476	0.628162	0.785428	0.648875	0.488485	0.876574	0.577695	0.419807	0.655801	0.653811	0.524957	0.787238	0.869263	0.660906	0.602829	0.493838	0.748482	0.769609	0.576818	0.693161	0.601232	1.15022	0.46842		0.794157	0.645893	0.328143	0.540355	0.780912	0.747707	2.20823	0.76176	0.776575	0.623276	0.663316	0.7258	0.762103	1.37135	0.777439	0.891282	0.794883	1.00763	0.565205
PC(18:2_18:2)+H	PC(18:2_18:2)	PC(36:4)+H	PC	PC(18:2_18:2)	1.5621	1.74123	1.96406	2.17002	1.75135	1.88734	1.90506	1.74215	1.69415	2.08038	1.33114	1.85573	1.91109	1.93413	1.78797	1.58416	1.55793	0.794671	2.12566	1.52601	1.75613	1.83987	1.80925	0.960465	1.2394		1.83625	1.93549	2.52244	1.77056	1.76894	1.94683	1.96413	2.04539	1.76514	1.68413	2.41017	1.68583	2.08756	1.81758	1.72964	1.95078	3.00047	2.14198	1.94596
PC(36:5)+H	PC(36:5)	PC(36:5)+H	PC	PC(36:5)	0.445631	0.472344	0.404957	0.636204	0.19828	0.2288	0.202703	0.438793	0.439108	0.516522	0.701787	0.874252	0.742411	0.187094	0.378714	0.449524	0.290541	0.649548	0.599111	0.46633	0.566526	0.482167	0.381035	0.404066	0.668952		0.417892	0.367441	0.412245	0.356094	0.429337	0.352837	0.401083	0.378041	0.215365	0.420071	0.486272	0.390137	0.405708	0.491219	0.453909	0.36818	0.6144	0.412035	0.433038
PC(16:2e_20:3)+H	PC(16:2e_20:3)	PC(36:5e)+H	PC	PC(16:2e_20:3)	1.11383	0.52277	0.0829721	1.16123	1.49924	0.500723	0.260982	0.917079	0.538792	0.401482	0.703753	0.564327	0.561778	0.540515	0.99515	0.597857	0.561088	1.5411	0.375783	0.37028	1.20451	1.23475	1.87643	0.371782	0.829651		0.440607	0.348598	0.19381	0.532802	0.37709	0.399824	0.522568	0.477181	0.480836	0.491465	0.435046	0.513701	0.415802	0.491554	0.532403	0.44331	0.53968	0.452538	0.478706
PC(22:4_14:2)+H	PC(22:4_14:2)	PC(36:6)+H	PC	PC(22:4_14:2)	0.274122	0.200659	0.443282	0.342799	0.360651	0.505716	0.333972	0.325965	0.229324	0.307246	0.294639	0.504405	0.331815	0.354905	0.541446	0.290004	0.4336	0.402334	0.515951	0.353152	0.394	0.410409	0.378902	0.267269	0.244412		0.430792	0.421409	0.217294	0.333406	0.223233	0.272417	0.37173	0.421456	0.244197	0.46993	0.415838	0.564683	0.405876	0.517637	0.395753	0.357825	0.396585	0.235014	0.391482
PC(36:6e)+H	PC(36:6e)	PC(36:6e)+H	PC	PC(36:6e)	0.12124	0.0780811	0.122902	0.1364	0.105493	0.111422	0.0369653	0.0855081	0.0876719	0.0861855	0.100193	0.0139848	0.0336866	0.122606	0.0805549	0.151727	0.17216	0.06275	0.053257	0.107194	0.0961742	0.0895767	0.0607058	0.0640872	0.0792738		0.0319306	0.0657386	0.109438	0.137493	0.0686817	0.103919	0.179329	0.0342839	0.0854659	0.117521	0.0733165	0.081517	0.104384	0.163885	0.0852059	0.117918	0.123833	0.16775	0.0700201
PC(36:6e)+H	PC(36:6e)	PC(36:6e)+H	PC	PC(36:6e)	0.403544	0.556372	0.539833	0.762369	0.294439	0.757193	0.414976	0.783619	0.449064	0.645218	0.54986	0.582335	0.860478	0.555481	0.689984	0.70952	0.490181	0.488642	0.969407	0.609137	0.780687	0.548356	0.459182	0.661261	0.678372		0.477323	0.271924	0.242559	0.391591	0.348129	0.348914	0.745727	0.425138	0.474077	0.50019	0.524822	0.316827	0.470626	0.542491	0.228778	0.295572	0.403201	0.350854	0.612516
PC(37:1)+Na	PC(37:1)	PC(37:1)+Na	PC	PC(37:1)	0.201722	0.172942	0.164352	0.214191	0.135836	0.0668029	0.187341	0.211176	0.207441	0.192365	0.221811	0.0783579	0.151068	0.260208	0.199798	0.149071	0.292292	0.143969	0.178312	0.205793	0.215065	0.205619	0.162274	0.203018	0.158542		0.166913	0.121761	0.0541104	0.152995	0.188061	0.151843	0.184111	0.152543	0.138876	0.198269	0.108254	0.217738	0.214276	0.204215	0.166542	0.229606	0.211288	0.111058	0.158546
PC(37:2)+Na	PC(37:2)	PC(37:2)+Na	PC	PC(37:2)	0.206527	0.190683	0.160996	0.282	0.19219	0.184763	0.155778	0.209349	0.201435	0.229688	0.232099	0.0671653	0.0932967	0.19547	0.158829	0.177689	0.227543	0.197183	0.175731	0.173995	0.214278	0.212453	0.167154	0.186661	0.200675		0.174029	0.263746	0.188766	0.245414	0.218147	0.213335	0.189367	0.19233	0.231003	0.214792	0.187178	0.201213	0.211291	0.199066	0.262713	0.23362	0.23912	0.238124	0.168409
PC(38:1)+Na	PC(38:1)	PC(38:1)+Na	PC	PC(38:1)	1.40908	0.942308	1.872	1.23429	1.74594	0.802657	1.67714	1.43087	1.79056	0.814516	1.84367	0.638188	0.795627	1.8992	1.45519	1.2309	2.05585	1.73925	1.18556	1.55392	1.02239	1.67247	1.35659	1.42691	1.51752		1.76235	1.0533	0.283451	1.85119	1.46611	1.0007	1.49504	1.84845	1.16961	1.84892	1.64611	1.40842	1.70228	1.79166	1.94178	2.49876	1.82479	1.59286	1.01022
PC(38:2)+Na	PC(38:2)	PC(38:2)+Na	PC	PC(38:2)	1.82904	1.61629	1.76362	1.70156	2.4122	1.20704	2.26208	1.66869	1.38922	1.27544	2.22769	1.32363	0.946081	2.84114	2.39307	2.01565	2.16348	2.249	1.88797	1.87133	1.86125	2.21563	2.03441	1.98895	1.90187		2.90057	1.77393	0.409896	1.75116	2.23484	1.58315	1.53631	2.82247	1.83803	2.59329	1.88476	2.10772	1.57125	2.40095	1.91092	2.80814	2.57599	1.6649	1.46328
PC(18:0e_20:4)+Na	PC(18:0e_20:4)	PC(38:4e)+Na	PC	PC(18:0e_20:4)	0.740366	0.789116	0.764623	0.884652	0.830792	0.545605	0.316082	0.558433	0.653786	0.899302	0.806418	0.45854	0.623765	0.818414	0.716145	0.468632	0.689422	0.628739	0.817684	0.671286	0.732437	0.791405	0.792599	0.639891	0.59117		0.548026	0.703287	0.274869	0.648463	0.708978	0.629902	0.865024	0.719311	0.657203	0.718866	0.400444	0.826568	0.479869	0.931123	0.684765	0.751907	0.816627	0.530396	0.589327
PC(18:3_20:2)+Na	PC(18:3_20:2)	PC(38:5)+Na	PC	PC(18:3_20:2)	0.379729	0.397666	0.397655	0.503259	0.378727	0.375163	0.237438	0.382389	0.293631	0.307685	0.44922	0.205001	0.262765	0.407437	0.393683	0.421703	0.461284	0.334868	0.465053	0.351504	0.343319	0.374138	0.201473	0.426801	0.176065		0.391853	0.286157	0.0885957	0.429862	0.434217	0.265916	0.477387	0.402937	0.132886	0.527308	0.216562	0.553266	0.368686	0.429661	0.503846	0.540937	0.497671	0.30202	0.297227
PC(18:3_20:3)+Na	PC(18:3_20:3)	PC(38:6)+Na	PC	PC(18:3_20:3)	0.0428025	0.061497	0.0135933	0.0268362	0.0185578	0.0111047	0.00323771	0.0297041	0.00797816	0.00676911	0.01898	0.00916515	0.00661629	0.03671	0.0441936	0.0280615	0.051372	0.0431436	0.0529291	0.0128614	0.0427962	0.0188081	0.0413304	0.0425831	0.00650372		0.0170429	0.0128188	0.0147206	0.014739	0.0176445	0.0132974	0.0204733	0.0127188	0.00681257	0.012873	0.013065	0.0204534	0.0130573	0.0164473	0.0122171	0.0147941	0.0184922	0.011447	0.0178722
PC(16:1_22:6)+Na	PC(16:1_22:6)	PC(38:7)+Na	PC	PC(16:1_22:6)	0.0311552	0.0255139	0.0187301	0.0414654	0.0387532	0.0235016	0.0145793	0.0293572	0.01948	0.0341385	0.0221318	0.019986	0.0166203	0.0356318	0.0184688	0.0176653	0.0237346	0.0216721	0.0342117	0.0234409	0.0227226	0.0205075	0.0292301	0.0198812	0.0132182		0.0272138	0.0290047	0.0252269	0.0192829	0.0396531	0.020522	0.0209425	0.0379469	0.0153944	0.0354791	0.0152728	0.0555363	0.0201435	0.0335922	0.020783	0.0231475	0.0620626	0.0341364	0.0293045
PC(20:5_18:2)+H	PC(20:5_18:2)	PC(38:7)+H	PC	PC(20:5_18:2)	0.220746	1.21507	1.6303	1.23204	1.30333	1.51265	1.15219	1.70226	1.23244	1.85115	1.52631	1.88209	1.79505	1.03395	1.56981	1.5385	1.98392	1.10314	1.6928	1.54118	1.20299	1.53318	1.07312	0.918228	1.47409		1.94711	1.46392	1.60721	1.30121	1.4672	1.30819	2.02817	1.22011	1.41344	1.27835	1.93704	1.35587	1.91672	1.66231	1.99439	0.953196	1.10782	0.939736	1.81875
PC(38:8)+H	PC(38:8)	PC(38:8)+H	PC	PC(38:8)	0.104824	0.227462	0.0931167	0.0919663	0.0844621	0.072028	0.0909522	0.113809	0.0672659	0.10002	0.0845318	0.0962314	0.122073	0.132242	0.155472	0.0738591	0.115462	0.114032	0.165675	0.110781	0.0680598	0.114169	0.0853643	0.0777811	0.0444737		0.0826409	0.0902728	0.0858467	0.102602	0.0816092	0.0865757	0.0928598	0.0351453	0.0344009	0.117084	0.0821027	0.132875	0.102567	0.116813	0.126195	0.1037	0.228497	0.102778	0.0809373
PC(38:8)+H	PC(38:8)	PC(38:8)+H	PC	PC(38:8)	0.0775069	0.0868282	0.101646	0.0912451	0.0857431	0.0900675	0.122515	0.105177	0.0654875	0.101894	0.0849139	0.0558685	0.100399	0.10321	0.0818475	0.0916472	0.101085	0.0882743	0.11265	0.111043	0.0721298	0.102368	0.0643993	0.076378	0.0577161		0.0921046	0.109551	0.0398256	0.0862927	0.0711273	0.0806539	0.0872677	0.0734975	0.0383956	0.111008	0.0589637	0.104315	0.0657064	0.113316	0.106434	0.125418	0.135811	0.0631126	0.0536938
PC(38:8)+H	PC(38:8)	PC(38:8)+H	PC	PC(38:8)	0.862899	0.69311	0.797915	0.952607	0.830014	0.739302	0.834975	0.505179	0.825492	0.941033	0.940954	0.235224	0.645688	0.827312	0.63166	0.711584	1.02295	0.799384	0.333923	0.85385	0.817148	0.610481	0.652236	0.606741	0.577448		0.40069	0.87015	1.04232	1.09914	0.757678	0.971918	0.927207	0.319611	0.515093	0.925426	0.813215	0.857941	1.08801	0.917057	0.98505	0.95801	1.0601	0.999457	0.680001
PC(28:1_11:2)+H	PC(28:1_11:2)	PC(39:3)+H	PC	PC(28:1_11:2)	0.0678443	0.0114004	0.0280797	0.0706569	0.0440196	0.0166888	0.0280224	0.0563364	0.0227848	0.0357171	0.0494314	0.0307982	0.0311858	0.05337	0.0352665	0.0485802	0.0733539	0.0271489	0.026516	0.0299486	0.0309322	0.0568205	0.0359255	0.0287718	0.0432416		0.0389206	0.0597865	0.00964207	0.0410615	0.0439397	0.0520431	0.0361586	0.033126	0.0188028	0.0524791	0.0398172	0.0440855	0.053115	0.048884	0.0586433	0.0547009	0.0505287	0.0390453	0.0410428
PC(40:3)+H	PC(40:3)	PC(40:3)+H	PC	PC(40:3)	0.0501277	0.0544452	0.0518612	0.059332	0.0717088	0.0247091	0.0536811	0.0674545	0.0497785	0.0658839	0.0725388	0.0293	0.0776463	0.0380292	0.0457471	0.0440424	0.074924	0.0544327	0.0662674	0.0614246	0.0548546	0.0441241	0.0351543	0.0530505	0.0507359		0.0727394	0.0553378	0.0147693	0.0718521	0.0587797	0.0964288	0.0935833	0.0449976	0.0665648	0.0692524	0.0864464	0.0659676	0.0910686	0.0724162	0.0670888	0.085743	0.0919039	0.0729682	0.0555562
PC(40:4)+H	PC(40:4)	PC(40:4)+H	PC	PC(40:4)	0.328518	0.34861	0.420976	0.329089	0.407407	0.170512	0.373492	0.571019	0.360244	0.22265	0.363972	0.136641	0.35243	0.356426	0.453471	0.317882	0.645716	0.438899	0.291929	0.386126	0.329218	0.363214	0.344233	0.293574	0.331339		0.417474	0.313892	0.109848	0.563984	0.567384	0.33374	0.504627	0.45237	0.349444	0.633347	0.42897	0.551535	0.527719	0.567138	0.527691	0.621586	0.712655	0.424236	0.382151
PC(28:1_12:4)+Na	PC(28:1_12:4)	PC(40:5)+Na	PC	PC(28:1_12:4)	0.0769976	0.0595462	0.0699604	0.095854	0.0796261	0.0731821	0.0671129	0.12892	0.077828	0.117049	0.102012	0.0894649	0.134729	0.123485	0.0965873	0.151302	0.0967482	0.14529	0.117257	0.111062	0.103919	0.113588	0.0770881	0.0710395	0.0575885		0.0745138	0.0706458	0.051985	0.0631731	0.0739848	0.0474759	0.0790698	0.10086	0.0827229	0.116125	0.0475503	0.092019	0.0552075	0.115872	0.0939033	0.0923045	0.148946	0.0651726	0.0853402
PC(20:3_20:3)+H	PC(20:3_20:3)	PC(40:6)+H	PC	PC(20:3_20:3)	2.79096	1.72755	4.21755	4.70603	4.49036	2.5975	4.90034	4.18615	3.7813	4.43734	3.43164	4.30364	4.66887	2.5952	2.24025	2.96161	3.83427	2.87559	3.19845	2.31558	2.65574	4.54034	3.45901	1.8727	3.64181		3.58605	3.15795	3.41548	3.2777	3.75748	3.09747	3.74912	3.74581	3.3895	3.20704	3.38922	3.53386	3.5993	3.44282	3.91775	3.74146	4.32628	3.44728	3.50666
PC(22:5_18:2)+Na	PC(22:5_18:2)	PC(40:7)+Na	PC	PC(22:5_18:2)	0.0557418	0.0547869	0.0521141	0.0575358	0.0504681	0.0488447	0.03318	0.040676	0.0509401	0.05273	0.0657976	0.0215033	0.0447348	0.069218	0.0538816	0.0516642	0.0799236	0.0622819	0.0408824	0.0604116	0.0484049	0.0460043	0.0582619	0.0439327	0.0427612		0.0510044	0.0332918	0.0135769	0.0530135	0.0533849	0.0303622	0.0493556	0.0643216	0.0220669	0.0493874	0.0190787	0.0546517	0.0411903	0.0565514	0.0526483	0.0499005	0.0555129	0.0353246	0.02836
PC(18:2e_22:5)+H	PC(18:2e_22:5)	PC(40:7e)+H	PC	PC(18:2e_22:5)	0.326647	0.378434	0.223886	0.284683	0.190756	0.241397	0.0534607	0.233476	0.173547	0.307203	0.238052	0.248593	0.148635	0.475898	0.290427	0.174103	0.147157	0.109867	0.228582	0.263205	0.21646	0.36175	0.342734	0.254281	0.187347		0.171563	0.10504	0.070937	0.054938	0.210845	0.148706	0.486581	0.28979	0.210811	0.181364	0.126617	0.149043	0.0710723	0.393639	0.143106	0.188607	0.122177	0.122939	0.15091
PC(40:8e)+H	PC(40:8e)	PC(40:8e)+H	PC	PC(40:8e)	0.674727	1.01214	1.3343	0.80306	0.755513	0.900685	0.844135	1.20063	0.801161	0.831949	0.934603	0.807972	1.09608	1.05035	1.18542	0.514185	1.47685	0.821728	1.51967	0.891055	0.982484	1.02125	0.873121	0.819494	0.870364		0.582425	0.735024	0.669537	0.691341	0.804677	0.612239	1.13497	0.718025	0.805707	0.720164	0.717312	1.1196	0.714917	1.09921	0.640667	0.600434	1.11082	0.682819	0.780641
PC(18:2e_22:6)+H	PC(18:2e_22:6)	PC(40:8e)+H	PC	PC(18:2e_22:6)	0.220354	0.232565	0.260873	0.196881	0.0952818	0.13913	0.172952	0.192282	0.151882	0.147242	0.104449	0.161976	0.166919	0.218098	0.176414	0.101112	0.129951	0.150158	0.189439	0.188506	0.159802	0.0926257	0.15604	0.153473	0.109118		0.177765	0.0693221	0.0553838	0.132459	0.20108	0.145734	0.455732	0.200635	0.220121	0.169287	0.0639012	0.199276	0.0702613	0.30824	0.110031	0.156722	0.203416	0.0719782	0.135726
PC(40:9)+H	PC(40:9)	PC(40:9)+H	PC	PC(40:9)	0.285622	0.415551	0.507938	0.524079	0.399909	0.4078	0.294183	0.432925	0.289324	0.236135	0.393372	0.333561	0.408279	0.44725	0.429817	0.404172	0.446656	0.484617	0.416562	0.420481	0.379409	0.492182	0.433107	0.393537	0.394349		0.404793	0.38344	0.144335	0.569222	0.291008	0.465216	0.449628	0.301137	0.155877	0.497564	0.415544	0.538602	0.447636	0.52551	0.486755	0.462387	0.582104	0.327502	0.371091
PC(40:9)+H	PC(40:9)	PC(40:9)+H	PC	PC(40:9)	3.0676	3.20437	3.60083	3.97839	3.03702	3.17409	3.17743	2.95294	3.36082	4.01878	3.8927	3.3205	3.58092	2.01924	3.17226	2.90577	4.23603	3.26457	3.50096	3.16057	3.43963	3.54204	3.16883	3.04293	3.04268		3.13611	3.05906	2.94249	3.32686	3.30912	3.05076	3.30776	4.64209	3.01625	4.04681	3.19735	3.56933	3.36696	4.03792	3.43763	3.48123	3.8486	3.23703	2.89589
PC(42:11)+H	PC(42:11)	PC(42:11)+H	PC	PC(42:11)	0.210301	0.172304	0.131464	0.252564	0.0953973	0.0690587	0.115893	0.116572	0.104518	0.0762662	0.1092	0.133003	0.0635259	0.175365	0.114795	0.161439	0.230324	0.111697	0.0771715	0.115191	0.105264	0.101383	0.128154	0.136851	0.155412		0.0840498	0.113608	0.0198915	0.109224	0.0276704	0.0352072	0.0764856	0.0426597	0.0366382	0.131915	0.114263	0.0894363	0.109816	0.114317	0.110905	0.138602	0.112212	0.091217	0.0979922
PC(42:2e)+H	PC(42:2e)	PC(42:2e)+H	PC	PC(42:2e)	0.0317655	0.0470312	0.0523366	0.0280002	0.0302665	0.0348367	0.0258175	0.0353012	0.0371826	0.0405327	0.0463714	0.0132917	0.037866	0.0810326	0.041688	0.0299341	0.0642839	0.0506345	0.0576365	0.0454456	0.0511124	0.026075	0.0405131	0.0327178	0.0338071		0.0447974	0.0512729	0.0404704	0.0382126	0.0458564	0.0356351	0.0467181	0.0438437	0.0452663	0.0344356	0.0435638	0.0344281	0.043816	0.03879	0.0379228	0.0389908	0.0327079	0.0472776	0.0359162
PC(42:2e)+H	PC(42:2e)	PC(42:2e)+H	PC	PC(42:2e)	0.0377013	0.0509597	0.0219957	0.0339609	0.0414669	0.0368048	0.0324164	0.0380511	0.0189512	0.0535935	0.0366779	0.0369109	0.0222233	0.0387524	0.0123834	0.0207808	0.0293862	0.035697	0.0339482	0.0486298	0.0307383	0.0356167	0.0275918	0.0473049	0.0338886		0.0314556	0.0303718	0.0346652	0.0331839	0.0271615	0.0220029	0.0358981	0.0350873	0.0296593	0.0327535	0.03684	0.0289944	0.0284569	0.028407	0.0262396	0.028694	0.0297931	0.0419969	0.0272023
PC(42:4)+H	PC(42:4)	PC(42:4)+H	PC	PC(42:4)	0.0305505	0.030712	0.0308202	0.0323512	0.0350214	0.0166659	0.0233909	0.0286263	0.0481363	0.0288321	0.0416299	0.0103013	0.02531	0.036313	0.051772	0.0212483	0.0377898	0.02342	0.0330121	0.037619	0.05349	0.0347499	0.0312326	0.0285678	0.0184318		0.0422331	0.0209715	0.00873816	0.0569076	0.0420051	0.0327121	0.0384712	0.0399322	0.0273557	0.0362801	0.033739	0.032942	0.0433219	0.0487208	0.0474089	0.0450354	0.0369276	0.042181	0.0219001
PC(20:0e_22:4)+Na	PC(20:0e_22:4)	PC(42:4e)+Na	PC	PC(20:0e_22:4)	0.0638483	0.0515931	0.0646808	0.0898273	0.068081	0.0576834	0.0166667	0.0462227	0.0495648	0.0918504	0.0775369	0.0333642	0.0825471	0.0590518	0.0793344	0.0619683	0.0446719	0.0584522	0.0809824	0.0735085	0.0591379	0.0673626	0.0563379	0.0547631	0.0287608		0.0872113	0.076886	0.0365862	0.0783306	0.074605	0.0509804	0.0883107	0.0762334	0.0833618	0.0792376	0.0343175	0.101305	0.058818	0.101795	0.0772251	0.0872369	0.110674	0.0824028	0.0476808
PC(42:5e)+Na	PC(42:5e)	PC(42:5e)+Na	PC	PC(42:5e)	0.0653302	0.055737	0.0866232	0.071653	0.0614964	0.0583376	0.0411275	0.0475147	0.0523529	0.0825083	0.0806345	0.0497605	0.0991159	0.0671898	0.0703955	0.0684712	0.0572501	0.0725005	0.069262	0.0560815	0.0647484	0.0720315	0.0672315	0.0601107	0.0667286		0.0537747	0.0491687	0.0253706	0.0395545	0.064803	0.0121928	0.0735066	0.0731235	0.0341117	0.0745105	0.0343486	0.0928297	0.0447752	0.0963297	0.076862	0.0624408	0.11055	0.0598036	0.0565799
PC(42:5e)+H	PC(42:5e)	PC(42:5e)+H	PC	PC(42:5e)	0.0971205	0.107068	0.0379193	0.0131246	0.0612885	0.0258024	0.024005	0.0642955	0.0271734	0.00835294	0.0453597	0.0259709	0.0628355	0.0632574	0.0547043	0.053916	0.041062	0.0287063	0.0585776	0.0901011	0.0651059	0.0343024	0.0361572	0.0683215	0.0480384		0.0488255	0.0594112	0.0486695	0.0504259	0.0648855	0.0153833	0.0698613	0.0661415	0.0309057	0.0735775	0.0558578	0.0573815	0.0716656	0.0638696	0.0810166	0.0942885	0.126131	0.0721067	0.0519802
PC(20:0e_22:5)+Na	PC(20:0e_22:5)	PC(42:5e)+Na	PC	PC(20:0e_22:5)	0.0523512	0.0545391	0.0807459	0.0690681	0.0665242	0.0639405	0.060699	0.0596603	0.0569072	0.0681094	0.0556688	0.0414724	0.0698415	0.063962	0.0448378	0.0492552	0.103714	0.0681242	0.0685221	0.0808227	0.0669225	0.0769206	0.0533227	0.0689415	0.0428497		0.0516111	0.056773	0.0291273	0.0824642	0.0808974	0.0532168	0.0847526	0.0557471	0.0678842	0.0728069	0.0228469	0.0732603	0.0443016	0.0708659	0.0730387	0.0772613	0.0834325	0.0413267	0.053998
PC(42:5e)+H	PC(42:5e)	PC(42:5e)+H	PC	PC(42:5e)	0.505298	0.482772	0.617781	0.276298	0.558067	0.352641	0.365324	0.34779	0.478401	0.405498	0.496429	0.183674	0.38935	0.548323	0.339312	0.37092	0.605798	0.49161	0.590811	0.419654	0.483769	0.47602	0.482487	0.492149	0.400742		0.45951	0.365263	0.154114	0.525651	0.60969	0.282879	0.560265	0.497736	0.425905	0.549907	0.226607	0.681719	0.402934	0.605881	0.520642	0.597204	0.62569	0.387002	0.305899
PC(42:6e)+H	PC(42:6e)	PC(42:6e)+H	PC	PC(42:6e)	0.384186	0.330477	0.402329	0.471671	0.364695	0.229334	0.269076	0.309534	0.336825	0.224432	0.528991	0.23794	0.345173	0.428484	0.318738	0.36096	0.474468	0.408996	0.38996	0.375398	0.392228	0.372775	0.356724	0.389058	0.403703		0.289167	0.217011	0.102456	0.358428	0.427893	0.0923009	0.439149	0.389551	0.231653	0.412769	0.34794	0.429679	0.379107	0.394243	0.431592	0.47747	0.4921	0.334234	0.296036
PC(20:1e_22:5)+Na	PC(20:1e_22:5)	PC(42:6e)+Na	PC	PC(20:1e_22:5)	0.0238746	0.0208586	0.0184112	0.0246459	0.0184063	0.0135384	0.0183782	0.014484	0.0174021	0.0195496	0.0186113	0.0170937	0.0227352	0.0235102	0.0176361	0.0200809	0.0270344	0.0183329	0.0233304	0.0106729	0.0205577	0.0169522	0.0232476	0.0189098	0.0162426		0.0152564	0.0227776	0.0165232	0.030897	0.0230159	0.0237847	0.0233312	0.0246721	0.0239742	0.0321587	0.00962083	0.0283744	0.0217181	0.0329496	0.020571	0.0306808	0.036114	0.0187284	0.0232248
PC(44:4e)+Na	PC(44:4e)	PC(44:4e)+Na	PC	PC(44:4e)	0.0419513	0.0321906	0.0332007	0.0323613	0.0372337	0.0250957	0.0313552	0.0272677	0.0248387	0.0338692	0.0350005	0.0150569	0.0372245	0.0371081	0.0305016	0.0231923	0.0323854	0.0423082	0.0268374	0.0538761	0.0372089	0.0477136	0.0277272	0.0279962	0.0581424		0.0272619	0.0535369	0.0400804	0.0532536	0.0450016	0.0144367	0.04005	0.0301041	0.027132	0.0456427	0.0421545	0.0365222	0.0467009	0.0384837	0.0550527	0.0396917	0.0492361	0.064393	0.0371007
PC(44:4e)+Na	PC(44:4e)	PC(44:4e)+Na	PC	PC(44:4e)	0.0924314	0.106482	0.076368	0.117174	0.0837262	0.0795735	0.0598127	0.0564068	0.0901453	0.144665	0.10276	0.0632311	0.111347	0.130208	0.0282837	0.0247052	0.116779	0.100481	0.113796	0.0981116	0.105922	0.0906675	0.125343	0.0961388	0.0914489		0.123723	0.122899	0.0513559	0.125919	0.107273	0.0627216	0.119127	0.154805	0.105596	0.133223	0.0977878	0.107616	0.0768332	0.141102	0.116877	0.117789	0.101738	0.123303	0.0595534
PC(44:5e)+Na	PC(44:5e)	PC(44:5e)+Na	PC	PC(44:5e)	0.108305	0.09848	0.0963114	0.105525	0.0911285	0.0577255	0.0453535	0.0492225	0.0746261	0.109018	0.0867312	0.0409576	0.0895347	0.105568	0.0898929	0.0872515	0.0584374	0.078598	0.101163	0.0530704	0.0795887	0.078887	0.0700214	0.0641405	0.0875712		0.0505677	0.0505264	0.0300981	0.035901	0.0882608	0.0143823	0.0836936	0.0959918	0.033064	0.0918769	0.0435268	0.0785297	0.0570374	0.0934912	0.100779	0.0854127	0.105144	0.0791476	0.0426429
PC(44:5e)+H	PC(44:5e)	PC(44:5e)+H	PC	PC(44:5e)	0.0303221	0.0212582	0.0422991	0.0314118	0.0399167	0.0434374	0.0278962	0.0418711	0.031785	0.0585857	0.0570364	0.0519245	0.0867585	0.0331194	0.0384351	0.0472521	0.0531417	0.0408346	0.053278	0.0377313	0.0448483	0.0246747	0.0665911	0.0737535	0.0805382		0.095913	0.0697331	0.0695344	0.0719283	0.0603476	0.0453785	0.134788	0.0729176	0.106302	0.0570549	0.11868	0.0478693	0.0957968	0.0604517	0.0834394	0.072274	0.0529208	0.0964676	0.0525128
PC(44:6e)+H	PC(44:6e)	PC(44:6e)+H	PC	PC(44:6e)	0.0792934	0.112125	0.162566	0.0889665	0.0480895	0.0565463	0.15026	0.117212	0.0893745	0.118162	0.096904	0.0494618	0.0993975	0.166655	0.0849373	0.123281	0.178736	0.112685	0.08347	0.13374	0.101341	0.0279781	0.0761135	0.109599	0.093513		0.130002	0.121307	0.108464	0.178469	0.141853	0.0594509	0.192502	0.193289	0.0945049	0.173017	0.124696	0.176166	0.222623	0.195472	0.185106	0.191856	0.19416	0.175472	0.115068
PC(44:6e)+H	PC(44:6e)	PC(44:6e)+H	PC	PC(44:6e)	0.0832231	0.0588327	0.0642301	0.0767474	0.0407251	0.0495428	0.0504164	0.0488709	0.0508293	0.0406944	0.0931296	0.0369714	0.0555626	0.0678075	0.0537137	0.042331	0.0678663	0.0761845	0.0541378	0.0689183	0.0490938	0.0609264	0.0956322	0.0503303	0.0554313		0.10876	0.0734751	0.0511217	0.13318	0.125605	0.074305	0.157999	0.123741	0.100789	0.12929	0.0651152	0.104094	0.0903305	0.136919	0.091734	0.112952	0.10169	0.106068	0.0977529
PC(8:0e_6:0)+Na	PC(8:0e_6:0)	PC(14:0e)+Na	PC	PC(8:0e_6:0)	0.00990992	0.00229972	0.00869901	0.00543029	0.00709214	0.00259056	0.00575565	0.00312763	0.00395444	0.0094822	0.00239633	0.00287675	0.00235626	0.00238224	0.00786475	0.0139537	0.0117431	0.00922478	0.00893285	0.0103672	0.00419782	0.00476442	0.00866401	0.00587413	0.00151033		0.00341652	0.0253303	0.00467614	0.0202153	0.0147287	0.00633256	0.00510198	0.0047639	0.0119174	0.00569288	0.00864577	0.00967342	0.00639354	0.0216895	0.0200888	0.0146901	0.0209684	0.023377	0.00486383
PC(8:1e_10:1)+H	PC(8:1e_10:1)	PC(18:2e)+H	PC	PC(8:1e_10:1)	12.133	12.9999	14.8936	5.82867	9.96552	11.7498	6.76064	7.22504	6.4745	4.02996	4.96123	3.19498	7.16053	8.04643	13.273	10.1002	8.66404	12.5906	13.2061	10.551	7.70599	7.85411	9.87788	12.5863	6.22921		7.7987	12.0547	4.01822	12.2666	9.04136	8.66411	12.1879	9.47611	5.6492	11.4384	9.25739	7.91386	11.0665	11.5961	11.4019	9.73103	11.7759	7.5536	7.61885
PC(8:0e_9:0)+Na	PC(8:0e_9:0)	PC(17:0e)+Na	PC	PC(8:0e_9:0)	0.0233191	0.0262755	0.0256428	0.0270572	0.021946	0.0117754	0.0177004	0.0205274	0.0166565	0.0394717	0.0156136	0.0116261	0.0161667	0.0215722	0.022189	0.0123909	0.0250566	0.0158564	0.0270738	0.0199326	0.0182123	0.0187155	0.0295657	0.0246531	0.0189521		0.0203113	0.0212104	0.0173838	0.0344551	0.0157212	0.0311574	0.0260016	0.0188938	0.0181199	0.025119	0.0169887	0.0266542	0.0167293	0.0261152	0.0345776	0.0257085	0.0291915	0.0139701	0.0186763
PC(8:1e_12:4)+H	PC(8:1e_12:4)	PC(20:5e)+H	PC	PC(8:1e_12:4)	1.02786	1.48323	2.0933	0.874456	1.45163	1.63684	1.33119	1.46359	0.989315	0.627165	0.847104	0.417782	1.07446	1.36428	1.60168	1.77806	1.33434	1.42787	1.75823	1.30151	1.09746	1.21266	1.41602	1.39525	0.956219		0.548952	1.61078	0.447714	1.66755	0.712327	0.852085	1.19004	0.77346	0.592062	1.4838	0.728242	0.893488	1.0161	1.62537	1.53317	1.14485	1.83535	0.556413	0.757256
PC(8:0e_12:0)+H	PC(8:0e_12:0)	PC(20:0e)+H	PC	PC(8:0e_12:0)	0.0502362	0.059976	0.0465755	0.0388717	0.0404011	0.0282485	0.0310133	0.0540864	0.0291424	0.0533833	0.0484036	0.0238429	0.0493306	0.0585405	0.059788	0.0498897	0.0436081	0.0556496	0.0564236	0.0502075	0.0443354	0.0466514	0.0487974	0.0569174	0.0281918		0.0370496	0.0398488	0.0181695	0.0551662	0.051565	0.0475225	0.0544852	0.0313061	0.0441168	0.057387	0.0472501	0.0613919	0.0529924	0.0557763	0.0556342	0.0572834	0.0700951	0.0424389	0.0527783
PC(12:0e_10:1)+H	PC(12:0e_10:1)	PC(22:1e)+H	PC	PC(12:0e_10:1)	0.0105274	0.0132127	0.00996311	0.0143629	0.0101772	0.00355066	0.00363495	0.00791347	0.00526365	0.010378	0.00578045	0.00305845	0.00739588	0.0106003	0.00799005	0.00609289	0.0120431	0.00753477	0.0101668	0.00938793	0.0111718	0.0047526	0.00731435	0.00988428	0.00562347		0.00849203	0.0112469	0.00475361	0.0112428	0.0112592	0.0334581	0.0139683	0.00914423	0.0123496	0.0146203	0.00474625	0.0115373	0.00851102	0.0109167	0.0112276	0.0101896	0.0129563	0.00715055	0.00967991
PC(14:1e_10:0)+H	PC(14:1e_10:0)	PC(24:1e)+H	PC	PC(14:1e_10:0)	0.0107331	0.00944343	0.0109157	0.00885868	0.0108122	0.00540161	0.0066793	0.00944662	0.00728759	0.0101495	0.00783405	0.00379984	0.00672352	0.0111462	0.011579	0.00750776	0.0101125	0.00982686	0.0148678	0.0111928	0.0118637	0.00728208	0.0103695	0.0118745	0.00711689		0.00841782	0.0139586	0.0075532	0.0135905	0.0124342	0.00798225	0.0103592	0.0107587	0.00929502	0.0127397	0.00866382	0.0142978	0.0132944	0.0124868	0.0130413	0.0137815	0.0135787	0.00907267	0.0100578
PC(26:2e)+H	PC(26:2e)	PC(26:2e)+H	PC	PC(26:2e)	0.00266537	0.0016083	0.0020687	0.000757489	0.00194264	0.00192766	0.0024055	0.00232156	0.00161786	0.000819216	0.00188025	0.00108242	0.00200511	0.00223347	0.00337604	0.00234896	0.00179791	0.00168557	0.00156913	0.00249523	0.00184038	0.00197696	0.0022194	0.00306165	0.00252997		0.00157859	0.00261011	0.00287997	0.0032572	0.00233956	0.000215522	0.0017814	0.0020587	0.00117015	0.00372536	0.00324568	0.00284659	0.00400879	0.00256444	0.00441562	0.00453667	0.00436665	0.00308157	0.00363615
PC(28:0)+H	PC(28:0)	PC(28:0)+H	PC	PC(28:0)	0.0314527	0.00442359	0.0139665	0.0131329	0.0264834	0.0164559	0.0114895	0.00631453	0.0334465	0.0470386	0.0267979	0.0226159	0.00307489	0.00845586	0.0157673	0.032014	0.0294726	0.0316641	0.024924	0.106966	0.027831	0.014217	0.0395076	0.015795	0.00920532		0.0201073	0.035475	0.00843284	0.0204488	0.00504308	0.0248492	0.0117354	0.00721977	0.00239619	0.0178332	0.0274701	0.00412222	0.0333271	0.0226984	0.0199991	0.0287525	0.0164427	0.0430133	0.00497438
PC(30:2)+H	PC(30:2)	PC(30:2)+H	PC	PC(30:2)	0.00609166	0.0010817	0.000392681	0.00222964	0.00384033	0.00217099	0.0014482	0.00196214	0.00335981	0.00608644	0.00183635	0.00864611	0.00115513	0.00228038	0.00342422	0.00648102	0.0059957	0.00777911	0.00385055	0.041359	0.00559052	0.00277914	0.00617241	0.00269113	0.00193478		0.00198304	0.00469912	0.000523891	0.00144443	0.00106447	0.00324773	0.00262722	0.00142698	0.000390788	0.003372	0.00381959	0.000982539	0.00348799	0.00183898	0.00372058	0.00403643	0.00441049	0.00427826	0.00119285
PC(30:1)+H	PC(30:1)	PC(30:1)+H	PC	PC(30:1)	0.0680382	0.00867255	0.0292339	0.0445174	0.0768431	0.038367	0.0513975	0.0170163	0.0645785	0.0792513	0.0359683	0.0336401	0.0154555	0.0400869	0.0255487	0.0779659	0.0955157	0.0833957	0.0217422	0.116487	0.0359631	0.0242272	0.0460349	0.0397789	0.0194373		0.0594933	0.0897884	0.0307392	0.0436532	0.0185099	0.0458398	0.0394883	0.0474507	0.00913425	0.0829309	0.0716982	0.019014	0.0545677	0.0535508	0.0620172	0.0821079	0.0732663	0.0758772	0.0136691
PC(20:0_11:2)+H	PC(20:0_11:2)	PC(31:2)+H	PC	PC(20:0_11:2)	0.312032	0.203509	0.403467	0.605788	0.429491	0.50762	0.422158	0.462546	0.486899	0.669329	0.522862	0.427726	0.325434	0.455257	0.345398	0.449441	0.589055	0.508275	0.452978	0.494438	0.243269	0.413299	0.499331	0.517947	0.324054		0.42717	0.522032	0.160511	0.506543	0.257295	0.173313	0.435437	0.229738	0.415728	0.352085	0.536003	0.415749	0.509445	0.515734	0.552903	0.97032	0.429704	0.501314	0.24058
PC(31:1)+H	PC(31:1)	PC(31:1)+H	PC	PC(31:1)	0.0587628	0.0391612	0.0678691	0.139855	0.157751	0.0998646	0.131978	0.159532	0.121451	0.168142	0.150943	0.0675326	0.0688619	0.134784	0.103727	0.158376	0.198101	0.163163	0.0741914	0.151058	0.0342397	0.107304	0.0928882	0.156576	0.102141		0.101789	0.18986	0.0407771	0.127526	0.101456	0.0859155	0.0566582	0.0482633	0.116799	0.0792941	0.165762	0.123845	0.143233	0.11342	0.216567	0.327338	0.113063	0.123967	0.0489501
PC(22:2_10:1)+H	PC(22:2_10:1)	PC(32:3)+H	PC	PC(22:2_10:1)	0.0268284	0.0182307	0.0358833	0.0262381	0.0265752	0.0334535	0.0116991	0.0251097	0.0267572	0.0355002	0.011936	0.0177047	0.0170686	0.0183932	0.0168315	0.0268067	0.0342723	0.0300848	0.0308028	0.0555731	0.0166497	0.0363848	0.016681	0.0239627	0.00472631		0.0223139	0.0268913	0.0295987	0.0314667	0.0187503	0.0244032	0.0261918	0.015126	0.00371042	0.0269518	0.0238867	0.0197759	0.0216431	0.0192536	0.0242373	0.0258023	0.0264685	0.0537618	0.0118636
PC(33:3)+H	PC(33:3)	PC(33:3)+H	PC	PC(33:3)	0.140694	0.21139	0.254061	0.334091	0.241055	0.244408	0.264099	0.279538	0.194765	0.32611	0.292622	0.190282	0.237809	0.336265	0.193414	0.197885	0.312147	0.256134	0.272186	0.269931	0.0675964	0.219529	0.225584	0.274704	0.120272		0.271467	0.335862	0.064043	0.345251	0.221289	0.120403	0.321993	0.081252	0.188064	0.181482	0.331131	0.322368	0.343111	0.353148	0.351066	0.72832	0.332195	0.187884	0.176572
PC(33:0)+H	PC(33:0)	PC(33:0)+H	PC	PC(33:0)	0.123968	0.0692942	0.123133	0.12452	0.091691	0.0737187	0.0719535	0.0983343	0.106813	0.144762	0.0996074	0.0455285	0.0614633	0.226216	0.103499	0.126061	0.106707	0.0911171	0.152696	0.100762	0.110787	0.0887137	0.130579	0.12509	0.0915133		0.101226	0.116758	0.0604669	0.158774	0.11938	0.117323	0.127043	0.115284	0.0925123	0.148553	0.0958905	0.135917	0.148878	0.129117	0.140595	0.142454	0.129687	0.119984	0.119239
PC(34:5)+H	PC(34:5)	PC(34:5)+H	PC	PC(34:5)	0.177775	0.119318	0.222055	0.24296	0.179897	0.203631	0.187199	0.178856	0.197926	0.239693	0.224546	0.167596	0.198744	0.190273	0.190282	0.182337	0.203606	0.172863	0.210518	0.169679	0.190153	0.203852	0.194804	0.190542	0.0826919		0.207213	0.216242	0.0851481	0.192633	0.0642452	0.131444	0.157722	0.123776	0.0328572	0.210096	0.196614	0.198828	0.12337	0.214403	0.166968	0.220566	0.259505	0.201781	0.105729
PC(36:7)+H	PC(36:7)	PC(36:7)+H	PC	PC(36:7)	0.0527703	0.022053	0.0611266	0.0603398	0.0595816	0.0314571	0.0533987	0.0277716	0.063217	0.0547134	0.0444273	0.0302798	0.0250087	0.0586401	0.0396427	0.058391	0.0651277	0.0570787	0.0430635	0.0613747	0.0492517	0.0326433	0.0419962	0.0351461	0.0155943		0.0490493	0.0624857	0.0245647	0.0615756	0.0312199	0.0512412	0.0370146	0.0325365	0.0090807	0.063539	0.0392913	0.0579537	0.035239	0.0508529	0.0696044	0.0711823	0.0792544	0.0510869	0.0244423
PC(14:1e_21:1)+Na	PC(14:1e_21:1)	PC(35:2e)+Na	PC	PC(14:1e_21:1)	0.0408666	0.0648959	0.0553022	0.033224	0.0313459	0.0480381	0.0302739	0.0311489	0.0335844	0.030556	0.0403561	0.0257647	0.028275	0.0388146	0.0448703	0.0249972	0.036831	0.0468587	0.0483304	0.0668932	0.0526983	0.0293988	0.0689911	0.0354054	0.0464272		0.049346	0.0386579	0.0263864	0.0454728	0.0471656	0.0370653	0.0486588	0.0446926	0.045305	0.042357	0.0415612	0.052088	0.044214	0.0553812	0.0566178	0.0516055	0.0469601	0.040768	0.0399859
PC(16:2e_22:6)+H	PC(16:2e_22:6)	PC(38:8e)+H	PC	PC(16:2e_22:6)	0.19745	0.134355	0.362937	0.218777	0.0643567	0.290505	0.316933	0.33801	0.401706	0.209375	0.217757	0.274009	0.243434	0.281464	0.283611	0.197713	0.313923	0.288382	0.331408	0.168658	0.300157	0.197203	0.293353	0.249282	0.378117		0.22563	0.056737	0.128541	0.230947	0.344559	0.210968	0.585824	0.345771	0.383138	0.302994	0.154421	0.209209	0.14223	0.300684	0.18556	0.180952	0.213023	0.157026	0.280945
PC(15:0_22:6)+H	PC(15:0_22:6)	PC(37:6)+H	PC	PC(15:0_22:6)	0.233095	0.0895478	0.113327	0.307722	0.301225	0.157968	0.0719522	0.165723	0.25289	0.316097	0.305974	0.196742	0.293066	0.216785	0.10668	0.197662	0.340285	0.237192	0.119456	0.156055	0.127737	0.130482	0.188137	0.17599	0.104305		0.225185	0.193385	0.112941	0.125793	0.228693	0.117367	0.14276	0.243727	0.22597	0.274797	0.10745	0.283639	0.108276	0.255578	0.279394	0.302194	0.429321	0.247212	0.0664812
PC(37:5)+H	PC(37:5)	PC(37:5)+H	PC	PC(37:5)	0.251521	0.417086	0.228117	0.636504	0.851456	0.352043	28.5158	1.89043	0.320583	2.01495	0.536825	1.81586	0.788212	28.4151	31.6681	0.663914	0.574555	21.5665	0.432201	30.6319	0.331317	0.497836	0.052259	0.80797	0.386477		0.494668	0.391981	0.415728	0.789442	0.266369	0.320085	0.480571	0.454066	0.519541	0.514384	0.74934	0.597151	0.467061	0.400538	0.544047	0.628018	0.633981	0.386123	0.531413
PC(38:9)+H	PC(38:9)	PC(38:9)+H	PC	PC(38:9)	0.0253859	0.0106957	0.0145395	0.0230158	0.0211124	0.0143536	0.0135518	0.0137933	0.015884	0.0264412	0.0161045	0.0187225	0.0143693	0.0219141	0.0103937	0.0163596	0.0239806	0.0188045	0.0157185	0.0166865	0.0157499	0.0166641	0.0176843	0.0119788	0.00725645		0.0148126	0.0145754	0.0135318	0.015476	0.0113005	0.0162386	0.0146547	0.0146342	0.00331592	0.018182	0.0065309	0.0145104	0.00712975	0.0141251	0.0160354	0.0116115	0.0250827	0.0145726	0.00710585
PC(38:0e)+H	PC(38:0e)	PC(38:0e)+H	PC	PC(38:0e)	0.0157955	0.0113245	0.0101945	0.00486191	0.0131794	0.00295601	0.00656284	0.0170262	0.0112965	0.016834	0.0200463	0.00455059	0.0186664	0.0138095	0.00819866	0.012259	0.0130215	0.00837766	0.0127646	0.0104502	0.0113435	0.0042206	0.0159067	0.0114735	0.00225444		0.0095389	0.00735077	0.00296597	0.00482802	0.0100027	0.00524676	0.0122204	0.0121053	0.0101977	0.0130756	0.00960044	0.0081245	0.00992638	0.0115655	0.0112439	0.00950102	0.00906947	0.0117964	0.00965984
PC(14:1e_23:1)+Na	PC(14:1e_23:1)	PC(37:2e)+Na	PC	PC(14:1e_23:1)	0.00714053	0.00980517	0.00967219	0.005586	0.00554712	0.00802089	0.00480674	0.00712173	0.00590214	0.00552673	0.00847303	0.00549454	0.00606763	0.00732788	0.00830918	0.00506972	0.00712376	0.00861251	0.0100376	0.0115156	0.0101478	0.00560673	0.0137793	0.00770645	0.00964762		0.00829162	0.00853531	0.00575041	0.00925916	0.00896867	0.00826773	0.0099177	0.0117511	0.0081553	0.0102969	0.0116081	0.00863056	0.0117586	0.0107353	0.0155444	0.0112065	0.00923171	0.00763166	0.0110037
PC(39:3e)+H	PC(39:3e)	PC(39:3e)+H	PC	PC(39:3e)	0.0100158	0.00902404	0.00600989	0.0109762	0.00946299	0.00728288	0.00591835	0.00884075	0.00536027	0.0108999	0.00885302	0.0115477	0.00968547	0.00830722	0.010623	0.00862066	0.0133868	0.00775574	0.0097353	0.0451053	0.00790113	0.00995492	0.00932088	0.00924124	0.00561983		0.0106825	0.00904418	0.00739594	0.0119254	0.00800032	0.00843528	0.00866799	0.00772305	0.00796754	0.0105287	0.0100692	0.0106085	0.0100224	0.00951164	0.00799352	0.026709	0.0133866	0.0103919	0.00818599
PC(39:6)+H	PC(39:6)	PC(39:6)+H	PC	PC(39:6)	0.431071	0.25149	0.187807	0.309466	0.135387	0.184071	0.167904	0.237271	0.224813	0.397205	0.522361	0.170067	0.128463	0.381046	0.253376	0.202682	0.227289	0.171378	0.179726	0.183823	0.176525	0.268626	0.312634	0.149792	0.193805		0.159462	0.164471	0.330832	0.198758	0.294985	0.208073	0.277356	0.307607	0.212982	0.332962	0.0671979	0.344856	0.102959	0.324839	0.645476	0.259319	0.201785	0.217957	0.12914
PC(40:10)+H	PC(40:10)	PC(40:10)+H	PC	PC(40:10)	0.0125964	0.00922216	0.0116152	0.0101272	0.00882477	0.0096631	0.00784372	0.0117653	0.00892608	0.0123419	0.0117753	0.00277662	0.00956291	0.00920724	0.00982354	0.010407	0.0158345	0.0114992	0.00817955	0.00861798	0.00867566	0.0106262	0.00966247	0.0072411	0.00644843		0.00506495	0.0149588	0.0150914	0.0207364	0.00995806	0.0160756	0.0144271	0.00295913	0.00284168	0.0167565	0.0117173	0.0166257	0.0173012	0.0172824	0.0158897	0.0146923	0.0215344	0.0184219	0.0121462
PC(20:1e_20:1)+H	PC(20:1e_20:1)	PC(40:2e)+H	PC	PC(20:1e_20:1)	0.0709523	0.0606353	0.0749663	0.0513486	0.0708707	0.0274166	0.045068	0.0536632	0.0621412	0.0515445	0.0884513	0.0532904	0.0645761	0.0614659	0.0851651	0.0494371	0.0605661	0.0815393	0.101809	0.0429477	0.0604023	0.0772779	0.131208	0.0975994	0.0459272		0.0708249	0.0180484	0.0269924	0.0485533	0.0569356	0.0279595	0.107501	0.0874038	0.0491254	0.067525	0.0485956	0.0694642	0.0709202	0.0836532	0.0633444	0.0552544	0.0815704	0.0822787	0.0879014
PC(40:1)+H	PC(40:1)	PC(40:1)+H	PC	PC(40:1)	0.0288296	0.00947861	0.0265508	0.0326403	0.0182131	0.0160712	0.0157466	0.0299879	0.0151138	0.0177803	0.0270177	0.0105942	0.0403145	0.0259179	0.02609	0.0101144	0.0354789	0.0231973	0.0321619	0.0188361	0.0278085	0.0223684	0.0209785	0.023887	0.0202879		0.0249777	0.015559	0.00515921	0.0321262	0.0371077	0.0352386	0.0178649	0.0197153	0.0299824	0.0173158	0.0227585	0.0210745	0.0351254	0.0367512	0.0181921	0.0179836	0.030403	0.0325189	0.0288074
PC(40:0e)+Na	PC(40:0e)	PC(40:0e)+Na	PC	PC(40:0e)	0.149046	0.197054	0.18488	0.204465	0.153375	0.121994	0.101671	0.224512	0.21585	0.156919	0.290211	0.0918449	0.287492	0.227549	0.110473	0.146671	0.21795	0.231036	0.206863	0.172967	0.182258	0.164236	0.0926071	0.359799	0.128892		0.235747	0.23511	0.177584	0.203858	0.151358	0.12228	0.217861	0.198508	0.191328	0.22336	0.201923	0.177082	0.222163	0.268919	0.243412	0.175089	0.197623	0.242381	0.183493
PC(42:7)+H	PC(42:7)	PC(42:7)+H	PC	PC(42:7)	0.143083	0.0833279	0.249093	0.156608	0.179679	0.098128	0.257319	0.182462	0.251563	0.115398	0.276835	0.0904369	0.108398	0.233267	0.168584	0.142179	0.204304	0.232803	0.141171	0.21965	0.136638	0.251414	0.164253	0.174717	0.202797		0.20259	0.161521	0.0405856	0.252914	0.156722	0.156854	0.175086	0.233995	0.203587	0.281413	0.169355	0.235798	0.1843	0.278837	0.279897	0.380171	0.308493	0.151362	0.154443
PC(42:3)+H	PC(42:3)	PC(42:3)+H	PC	PC(42:3)	0.0349728	0.0471439	0.0392027	0.040013	0.0359549	0.0236537	0.0212109	0.052559	0.0361783	0.0490884	0.0425192	0.0133232	0.0387394	0.0524588	0.0407541	0.0348019	0.0603334	0.0463957	0.0443165	0.0399922	0.0391345	0.0457651	0.0474927	0.0401964	0.0299735		0.0355846	0.0497398	0.0225837	0.0472544	0.0433703	0.0333248	0.0479918	0.042401	0.0373564	0.0382453	0.0421193	0.0497041	0.0504808	0.0501306	0.0515029	0.0454626	0.0528639	0.0514144	0.0487687
PC(42:1)+H	PC(42:1)	PC(42:1)+H	PC	PC(42:1)	0.0100531	0.0125603	0.010478	0.00438103	0.00623523	0.0074059	0.00465861	0.0122409	0.00987669	0.00852357	0.00970912	0.00490459	0.0142105	0.010902	0.00761289	0.00743102	0.00542811	0.00605074	0.0110428	0.00839902	0.00917016	0.00906417	0.016239	0.00726355	0.0119511		0.00925109	0.0096658	0.00457452	0.0100991	0.00948963	0.00577241	0.0138655	0.0135914	0.00673643	0.0112248	0.0126056	0.014603	0.0115781	0.0139461	0.0120543	0.0115398	0.0121695	0.0129631	0.0106635
PC(44:5)+H	PC(44:5)	PC(44:5)+H	PC	PC(44:5)	0.0278184	0.0192846	0.0230728	0.0279848	0.0231032	0.00906081	0.0171246	0.0302292	0.0207904	0.0263904	0.0251477	0.00753363	0.0106484	0.0298755	0.0323948	0.0167935	0.0368363	0.0147288	0.0187635	0.0299408	0.031424	0.0229866	0.0353307	0.0126856	0.0233034		0.0169305	0.0318694	0.0094939	0.0368652	0.0382671	0.0202376	0.0272037	0.0258405	0.0304267	0.0354898	0.011793	0.035461	0.027929	0.0365176	0.035951	0.0402789	0.0311401	0.0168085	0.0229744
PC(44:4)+H	PC(44:4)	PC(44:4)+H	PC	PC(44:4)	0.0187026	0.0176169	0.00759198	0.0154564	0.0125698	0.00793029	0.0180297	0.0238739	0.0230449	0.0146002	0.0225388	0.00717167	0.0277626	0.0245837	0.0236823	0.00896571	0.0329476	0.0203564	0.0246289	0.0214081	0.0259614	0.0198169	0.0244731	0.019709	0.0156532		0.0174154	0.0111505	0.00556607	0.0167075	0.0235853	0.00716968	0.0252071	0.0253657	0.0079464	0.0241448	0.0158096	0.0154762	0.0208876	0.0226979	0.0228641	0.02056	0.0204963	0.0197238	0.0246635
PC(44:1e)+Na	PC(44:1e)	PC(44:1e)+Na	PC	PC(44:1e)	0.123699	0.122286	0.128655	0.140404	0.175009	0.136803	0.0756751	0.132625	0.0960607	0.132893	0.131632	0.114902	0.0961466	0.18354	0.0989422	0.100334	0.118543	0.126264	0.1226	0.115981	0.132316	0.105331	0.140377	0.130571	0.100669		0.129717	0.0782534	0.0449173	0.0861473	0.094295	0.111948	0.132499	0.113679	0.112603	0.106421	0.102817	0.106935	0.0943797	0.11697	0.110817	0.0851031	0.0647933	0.107091	0.113123
PC(16:0_18:1)+Na	PC(16:0_18:1)	PC(34:1)+Na	PC	PC(16:0_18:1)	0.201468	0.234107	0.349172	0.199246	0.193543	0.1567	0.206478	0.15106	0.159722	0.174711	0.225914	0.108367	0.180782	0.123167	0.148627	0.153045	0.178433	0.227639	0.184439	0.134319	0.285045	0.168561	0.179928	0.189816	0.220272		0.18142	0.198216	0.179409	0.192011	0.248015	0.25301	0.193076	0.192998	0.203127	0.189819	0.156526	0.185932	0.167956	0.229715	0.17673	0.169906	0.229018	0.189249	0.151395
PC(17:1_18:4)+Na	PC(17:1_18:4)	PC(35:5)+Na	PC	PC(17:1_18:4)	0.0129836		0.0304539	0.124913	0.0224544	0.121399	0.0650158	0.0793883	0.0494384	0.158867	0.122605	0.0810656	0.105418	0.0340862	0.0083064	0.0506358	0.110538	0.0648325	0.090696	0.0999269	0.0389537	0.050893	0.0457454	0.0541108	0.0199412		0.0648067	0.0621563	0.0371911	0.0462475	0.0327801	0.0506159	0.0432237	0.0586216	0.0393566	0.063849	0.0516006	0.0896782	0.0424108	0.0536266	0.0446091	0.0939596	0.0821525	0.058413	0.0402004
PC(36:2)+H	PC(36:2)	PC(36:2)+H	PC	PC(36:2)	0.33661	0.128363	0.220987	0.142757	0.15428	0.132474	0.224547	0.494736	0.111241	0.137903	7.92494	0.118031	0.130621	0.117298	0.188923	0.298164	0.278218	0.11777	0.163131	0.162324	0.192276	0.167776	0.238639	0.151119	0.123677		0.146866	0.155121	0.0438861	0.127741	0.0795668	0.0703707	0.136301	0.0964089	0.0990134	0.186947	0.141726	0.276799	0.131795	0.139463	0.0884555	0.199482	0.387385	0.204273	0.0703124
PC(36:2e)+H	PC(36:2e)	PC(36:2e)+H	PC	PC(36:2e)	0.0974824	0.124379	0.087575	0.0623919	0.0862318	0.105044	0.0813947	0.0922267	0.0812572	0.0888937	0.098787	0.0704726	0.0711842	0.119047	0.18965	0.167238	0.231197	0.0731564	0.119738	0.0912915	0.195994	0.0534578	0.124672	0.12083	0.0579855		0.104551	0.0854115	0.0328738	0.109331	0.113095	0.118251	0.210284	0.0980295	0.0832904	0.0947367	0.0937193	0.0964054	0.119221	0.1586	0.0952188	0.103651	0.097054	0.0817867	0.0792068
PC(36:4e)+H	PC(36:4e)	PC(36:4e)+H	PC	PC(36:4e)	0.296916	0.299357	0.315952	0.325628	0.29424	0.330315	0.233016	0.346149	0.615086	0.357816	0.325951	0.235022	0.312024	0.351363	0.24533	0.149566	0.329191	0.301849	0.426248	0.306138	0.344676	0.321688	0.319973	0.265164	0.265121		0.244892	0.415808	0.170742	0.321399	0.284057	0.397426	0.309292	0.332204	0.360085	0.330867	0.301817	0.304559	0.300754	0.365768	0.321262	0.355142	0.377089	0.265787	0.326931
PC(37:1)+H	PC(37:1)	PC(37:1)+H	PC	PC(37:1)	0.0549559	0.0672884	0.0650867	0.0580275	0.0713415	0.0227833	0.0456	0.0746277	0.0557698	0.0712371	0.0795406	0.0219413	0.0430615	0.0977706	0.0388206	0.0519414	0.101861	0.0503468	0.0852705	0.0589507	0.0565708	0.0421597	0.083471	0.0520249	0.0445295		0.0820094	0.0858738	0.0368425	0.0885329	0.103976	0.0900229	0.113398	0.0810563	0.0631142	0.104189	0.0811786	0.0855056	0.107355	0.101782	0.0692451	0.107176	0.0964653	0.0852326	0.05425
PC(16:0e_22:4)+H	PC(16:0e_22:4)	PC(38:4e)+H	PC	PC(16:0e_22:4)	0.153787	0.00726723	0.00969385	0.00666187	0.00556329	0.0109028	0.00589197	0.00498258	0.0124531	0.00711507	0.00579159	0.00887281	0.00647996	0.00909192	0.02126	0.0118814	0.0086182	0.00449258	0.0113661	0.0108561	0.00830612	0.00634343	0.00732181	0.00943597	0.00580815		0.0105205	0.00568611	0.011372	0.011527	0.0347574	0.0173235	0.0216739	0.0110728	0.0152906	0.0108738	0.0103276	0.0125121	0.0174344	0.016055	0.00723181	0.0111843	0.015972	0.00924563	0.0131778
PC(39:5)+H	PC(39:5)	PC(39:5)+H	PC	PC(39:5)	0.0453392	0.0498308	0.0571324	0.0744635	0.0411411	0.0371414	0.048256	0.0552286	0.0446097	0.0685779	0.0523251	0.0521524	0.0510486	0.0544734	0.0479985	0.0637971	0.0529108	0.0482962	0.0708409	0.0439977	0.0437667	0.0651788	0.0549815	0.0434183	0.050134		0.0633358	0.0613953	0.0255717	0.0695635	0.0412282	0.062363	0.0714211	0.0347895	0.0507542	0.0790848	0.0599333	0.0921992	0.0569911	0.0820941	0.0802149	0.0776071	0.0947276	0.342714	0.0741212
PC(40:1e)+Na	PC(40:1e)	PC(40:1e)+Na	PC	PC(40:1e)	0.282726	0.305821	0.338906	0.157436	0.400999	0.231863	0.175853	0.136531	0.154644	0.289977	0.248434	0.170928	0.259691	0.142783	0.257314	0.275429	0.392421	0.222518	0.179855	0.139225	0.353081	0.247927	0.252501	0.297481	0.30126		0.374217	0.310121	0.223843	0.32559	0.18157	0.0588049	0.435408	0.301951	0.153178	0.224296	0.360632	0.221111	0.288441	0.228369	0.210287	0.230505	0.297893	0.319146	0.196602
PC(20:0_22:4)+H	PC(20:0_22:4)	PC(42:4)+H	PC	PC(20:0_22:4)	0.0298116	0.044846	0.0369264	0.0449381	0.0196111	0.0243273	0.0434268	0.0567704	0.0411253	0.0398847	0.0662583	0.0152323	0.0507724	0.0471192	0.0358969	0.0303618	0.0725937	0.0335714	0.0396932	0.0441539	0.0459247	0.0606915	0.0791216	0.0479338	0.0301244		0.0406213	0.0198011	0.0153936	0.059031	0.0447743	0.0339353	0.0558402	0.042124	0.0352684	0.0574123	0.0316456	0.0547398	0.0438909	0.0582898	0.0546052	0.0467468	0.0507858	0.03927	0.0474522
PC(19:2)+H	PC(19:2)	PC(19:2)+H	PC	PC(19:2)	0.0134625	0.0465576	0.0483207	0.0587502	0.0632126	0.0330154	0.0324046	0.026574	0.0550655	0.0570532	0.0339096	0.0218014	0.0971879	0.0648392	0.0189565	0.0377136	0.0315136	0.0181753	0.0223933	0.0275326	0.0220636	0.0453844	0.0211443	0.0225509	0.0379684		0.0322837	0.0375197	0.0281256	0.0344956	0.0228188	0.0274885	0.0289962	0.0268259	0.0237346	0.0311303	0.0468561	0.0282286	0.0405402	0.0296192	0.0315271	0.0276035	0.0351072	0.0385765	0.0370062
PC(31:0)+H	PC(31:0)	PC(31:0)+H	PC	PC(31:0)	0.253794	0.14757	0.177912	0.223127	0.208521	0.162608	0.0942752	0.145108	0.233822	0.327972	0.186106	0.0860567	0.0864691	0.204374	0.165181	0.228196	0.220932	0.207392	0.325314	0.215766	0.21366	0.198015	0.258462	0.229813	0.192403		0.187583	0.161542	0.140291	0.254907	0.17359	0.197296	0.211151	0.224089	0.153709	0.240602	0.136877	0.235308	0.187234	0.270375	0.245427	0.183321	0.225566	0.143961	0.137212
PC(33:0e)+H	PC(33:0e)	PC(33:0e)+H	PC	PC(33:0e)	0.0203445	0.0246143	0.018725	0.0385611	0.030195	0.0183742	0.0120168	0.026354	0.010396	0.0167404	0.0163009	0.0130565	0.0155638	0.01564	0.0211786	0.0212368	0.0188914	0.0185694	0.0247048	0.00891143	0.0176748	0.0171648	0.0225513	0.0253025	0.0128374		0.01627	0.0121528	0.00602633	0.021948	0.0185559	0.0203809	0.0304667	0.0195662	0.0136295	0.0240676	0.0168191	0.0176712	0.0262412	0.0291007	0.0215692	0.0161978	0.0287608	0.0185314	0.0250247
PC(36:0e)+H	PC(36:0e)	PC(36:0e)+H	PC	PC(36:0e)	0.0131498	0.0170197	0.0184981	0.0137127	0.0144958	0.0114085	0.0147582	0.0109425	0.0171205	0.0108629	0.010266	0.00897593	0.00660795	0.0203407	0.0136382	0.011022	0.00990116	0.021019	0.0179696	0.0167871	0.0112305	0.0124745	0.010913	0.0201558	0.0116484		0.0148947	0.0114061	0.00802251	0.0125027	0.017321	0.0126595	0.0182422	0.0132	0.013764	0.0192701	0.0153174	0.0221077	0.0178682	0.0127608	0.0142212	0.0131085	0.013369	0.016615	0.0190638
PC(37:4e)+H	PC(37:4e)	PC(37:4e)+H	PC	PC(37:4e)	0.222164	0.271738	0.135576	0.160677	0.129803	0.120932	0.122475	0.19341	0.156706	0.0949359	0.138018	0.0983429	0.101758	0.280889	0.233083	0.133231	0.110404	0.222749	0.192715	0.105713	0.111026	0.27523	0.134827	0.140782	0.145298		0.145786	0.870644	0.0299853	0.139999	0.127948	0.185264	0.237786	0.139439	0.118351	0.132082	0.069866	0.131541	0.139861	0.242748	0.161624	0.108034	0.112918	0.118754	0.142801
PC(40:3e)+H	PC(40:3e)	PC(40:3e)+H	PC	PC(40:3e)	0.0289883	0.0360086	0.0304371	0.027299	0.0287266	0.0244888	0.0235569	0.0296841	0.0253275	0.030028	0.0370304	0.0259783	0.0292048	0.0325098	0.0289339	0.0241783	0.0348719	0.0275438	0.0358811	0.0360789	0.0316944	0.025935	0.0626334	0.0287257	0.0404509		0.0362512	0.0214919	0.0222477	0.0567004	0.0310187	0.0546321	0.0388954	0.0249414	0.0291359	0.0375378	0.0291886	0.0355158	0.0637124	0.0368983	0.0333647	0.039376	0.0419693	0.0367076	0.0266299
PC(22:5_20:4)+Na	PC(22:5_20:4)	PC(42:9)+Na	PC	PC(22:5_20:4)	0.0515222	0.044232	0.0553841	0.0615	0.0462391	0.0420921	0.0446376	0.0411677	0.0296592	0.0337127	0.0837474	0.0313348	0.045326	0.0518187	0.0456681	0.0364592	0.069927	0.0484501	0.04838	0.0461157	0.0347027	0.0443731	0.0437193	0.0421579	0.0432758		0.0250688	0.0514276	0.00985567	0.0387921	0.0314069	0.0327212	0.0429707	0.016424	0.0225243	0.0508567	0.0341785	0.0616658	0.0488849	0.0557206	0.0544813	0.055814	0.0513022	0.0232349	0.0447716
PC(16:0_14:0)+HCOO	PC(16:0_14:0)	PC(30:0)+HCOO	PC	PC(16:0_14:0)	1.09716	0.276976	0.829787	0.877321	0.981631	0.955848	0.682174	0.517413	1.34978	1.70131	0.842287	0.587643	0.40215	0.580294	0.727235	1.5087	1.44159	1.00634	1.01146	1.48629	0.967448	0.876924	0.881264	0.809299	0.817897		0.917767	0.89975	0.757353	1.24021	0.450971	1.66829	0.757064	0.625866	0.34894	0.849431	1.91883	0.302215	0.97704	0.671988	0.896164	1.81601	1.11795	1.98966	0.635485
PC(16:0_16:0)+HCOO	PC(16:0_16:0)	PC(32:0)+HCOO	PC	PC(16:0_16:0)	10.0119	10.76	10.4055	8.50789	12.3931	10.77	8.03107	8.93916	10.2836	12.6617	10.3985	6.18214	8.1807	9.92033	10.5166	9.40827	9.92208	10.3298	13.4342	9.82743	9.85861	9.39148	10.0935	10.3588	10.8593		10.7193	9.74702	8.21228	8.69656	9.30322	10.3725	9.04413	10.2743	10.7759	10.3073	11.0853	9.2709	9.57606	10.198	9.77896	11.3868	11.3648	10.4035	11.7651
PC(16:0e_16:0)+HCOO	PC(16:0e_16:0)	PC(32:0e)+HCOO	PC	PC(16:0e_16:0)	1.7156	2.26252	2.13496	1.48891	4.01352	2.2053	1.78348	1.73479	1.81513	2.28271	1.68801	1.56254	1.76462	1.5852	3.66405	1.71127	1.89497	2.20205	3.26612	1.61137	2.30992	1.96759	2.11867	2.71483	2.79796		2.13065	1.00857	1.08709	1.22779	1.71396	1.83483	2.24209	2.18786	1.8143	1.34864	2.68933	1.78108	2.80679	1.9421	1.6031	1.90819	1.95546	2.15607	3.17256
PC(16:0_16:1)+HCOO	PC(16:0_16:1)	PC(32:1)+HCOO	PC	PC(16:0_16:1)	3.90348	2.22206	2.92529	6.6361	7.81536	5.9056	6.88447	2.72472	5.13715	5.53368	4.79427	2.93981	2.01344	2.79267	3.74559	4.94102	8.17605	6.78998	3.2352	4.81594	5.81574	4.5207	5.2543	6.27611	5.63383		7.50787	8.46102	6.32035	5.06177	2.04695	5.27106	4.78712	6.92873	3.88263	3.48519	14.909	2.69237	4.90979	4.9169	7.19399	11.6647	6.50946	11.6742	4.09493
PC(17:1_16:0)+HCOO	PC(17:1_16:0)	PC(33:1)+HCOO	PC	PC(17:1_16:0)	1.47184	1.07168	1.32811	1.29428	1.72394	1.14391	1.48865	1.08512	1.6046	2.21223	1.50506	0.548021	0.600379	1.40265	1.09327	1.64654	2.22975	1.39902	1.7938	1.41889	1.52066	1.23416	1.24303	1.4368	1.35974		1.45847	1.35814	0.817773	1.66507	1.07373	2.58264	0.987655	1.3263	1.33587	0.804444	2.68683	0.726705	1.23809	1.57127	2.16361	2.03509	1.7112	1.73461	0.966333
PC(15:0_18:2)+HCOO	PC(15:0_18:2)	PC(33:2)+HCOO	PC	PC(15:0_18:2)	1.93662	1.90067	2.06603	2.11714	3.00772	2.06464	1.10791	1.51744	1.8298	3.24983	1.65145	1.28605	1.27389	1.55227	2.13981	2.5235	2.19516	2.20197	3.70867	1.92415	1.7288	1.90782	1.79974	2.20967	1.2262		2.47803	1.03993	0.896234	1.84983	1.17859	2.07898	1.63946	1.83669	1.05194	1.41211	2.6974	1.31586	1.36061	1.82821	1.95358	1.5244	2.07011	1.78433	1.62625
PC(18:0e_16:0)+HCOO	PC(18:0e_16:0)	PC(34:0e)+HCOO	PC	PC(18:0e_16:0)	0.211135	0.232316	0.119406	0.113334	0.406531	0.228889	0.105688	0.188629	0.185941	0.179573	0.163049	0.133512	0.135141	0.1835	0.216535	0.178154	0.135999	0.188837	0.27851	0.160459	0.118004	0.212156	0.236005	0.288488	0.213211		0.284537	0.0912833	0.0897483	0.087475	0.169356	0.236339	0.288391	0.239671	0.262212	0.120589	0.234259	0.22688	0.300794	0.210238	0.133667	0.229338	0.228397	0.23443	0.366919
PC(16:0_18:1)+HCOO	PC(16:0_18:1)	PC(34:1)+HCOO	PC	PC(16:0_18:1)	131.399	133.96	123.895	128.649	161.891	129.688	127.192	99.4151	133.083	159.585	132.606	84.8515	116.333	120.998	126.537	124.785	162.635	136.519	155.803	114.874	126.712	127.351	125.276	127.097	130.473		145.631	135.297	125.258	126.059	121.401	139.035	106.232	126.868	135.325	109.803	213.345	118.905	111.053	128.439	128.321	170.007	134.244	135.351	131.829
PC(18:1e_16:0)+HCOO	PC(18:1e_16:0)	PC(34:1e)+HCOO	PC	PC(18:1e_16:0)	4.13055	6.4964	4.36891	3.54651	8.14818	4.07092	3.33244	4.15383	4.01842	5.42325	3.91141	3.60848	4.63862	4.07838	5.80607	3.58635	4.53765	4.7608	7.67761	3.83983	4.90987	3.83791	5.41247	7.44217	5.10055		4.03876	2.76089	1.96891	2.18205	3.7391	4.64423	5.81401	5.05036	4.47093	2.98996	4.47353	3.9013	5.12166	4.06087	2.71717	3.8667	4.24741	3.85713	6.5334
PC(16:1_18:1)+HCOO	PC(16:1_18:1)	PC(34:2)+HCOO	PC	PC(16:1_18:1)	326.892	346.458	415.913	188.427	682.178	356.122	316.119	337.467	308.362	380.842	456.136	311.22	308.683	340.662	325.01	305.11	404.918	505.996	421.474	281.733	287.152	365.775	261.119	287.758	327.366		342.807	290.173	245.869	226.777	251.118	279.82	378.224	240.119	277.54	262.984	259.16	271.893	299.965	355.737	222.051	267.64	262.351	245.936	256.312
PC(16:0e_18:2)+HCOO	PC(16:0e_18:2)	PC(34:2e)+HCOO	PC	PC(16:0e_18:2)	7.83053	9.37311	6.59199	6.00209	8.30393	6.52308	5.21501	5.63204	5.77616	6.51487	5.30498	4.81559	5.98358	5.84536	8.91399	7.09656	6.18197	5.82942	11.1277	5.75936	7.10746	5.89166	6.69449	8.78848	6.16788		5.10927	3.30959	2.98335	4.14433	4.36433	5.5944	11.2463	6.11818	6.6544	4.60365	9.55403	3.94087	7.69109	5.21076	3.8236	5.2396	5.24105	6.48007	9.21868
PC(16:1e_18:2)+HCOO	PC(16:1e_18:2)	PC(34:3e)+HCOO	PC	PC(16:1e_18:2)	3.35256	6.5547	3.68411	4.36628	4.01915	5.26564	3.40341	4.31195	3.96301	4.27456	3.22369	3.93378	3.41863	5.28294	5.97786	4.22134	4.51199	3.94283	6.91637	3.46258	6.03568	4.14911	5.57752	7.79197	4.06942		3.72699	2.55527	2.69924	3.96798	3.10478	3.70074	7.56771	4.19715	3.81519	3.80815	4.23456	3.33317	3.60638	3.70006	3.18812	3.32369	4.18315	4.06414	5.25255
PC(17:0_18:2)+HCOO	PC(17:0_18:2)	PC(35:2)+HCOO	PC	PC(17:0_18:2)	8.19584	9.53487	6.89479	10.8358	9.66817	8.25322	4.15534	8.60606	6.38047	9.7992	6.93612	5.39033	5.00201	5.99739	6.50987	8.45154	9.18466	5.95623	9.56094	5.25589	7.22638	8.07749	7.94044	7.0709	4.87605		8.39774	3.73884	3.88121	6.46408	4.9018	9.79317	8.55869	6.96996	6.29956	6.24439	8.30767	5.95935	6.86035	10.4804	7.09798	6.68426	8.50356	6.7122	8.25065
PC(15:0_20:4)+HCOO	PC(15:0_20:4)	PC(35:4)+HCOO	PC	PC(15:0_20:4)	0.8018	0.389077	0.459765	0.480266	0.586698	0.298096	0.472593	0.25158	0.646319	0.679607	0.480049	0.190803	0.226498	0.588996	0.513427	0.457456	0.790069	0.403753	0.418729	0.509411	0.526579	0.407203	0.521134	0.425858	0.300367		0.570839	0.201873	0.208229	0.585552	0.500656	0.622006	0.351709	0.499619	0.246421	0.393454	0.396139	0.348467	0.340283	0.488066	0.882301	0.46123	0.414323	0.269024	0.287897
PC(18:0_18:1)+HCOO	PC(18:0_18:1)	PC(36:1)+HCOO	PC	PC(18:0_18:1)	30.5525	30.7679	29.0431	31.4795	44.6071	18.2147	31.5077	31.3173	29.4865	34.5335	31.525	15.3429	27.9741	28.2215	25.6491	29.6915	41.4293	31.8039	35.8424	29.1975	28.2735	33.7028	30.8814	29.7143	31.2004		33.096	33.8345	22.9317	32.0088	30.0373	53.3546	31.8919	31.8361	33.9339	23.4996	52.3247	22.5359	38.0244	32.634	32.2373	67.0542	34.2885	32.5595	34.0911
PC(18:1_18:1)+HCOO	PC(18:1_18:1)	PC(36:2)+HCOO	PC	PC(18:1_18:1)	220.123	218.606	194.283	220.137	225.417	210.124	150.343	220.634	196.004	223.117	231.362	163.816	200.8	204.96	213.513	207.04	275.476	212.435	266.34	185.203	174.552	220.83	213.104	206.3	211.308		248.432	185.374	175.953	198.105	211.443	221.149	258.121	205.069	233.078	225.697	236.495	222.37	223.536	222.853	219.175	216.909	235.137	220.608	231.894
PC(16:0_20:3)+HCOO	PC(16:0_20:3)	PC(36:3)+HCOO	PC	PC(16:0_20:3)	46.8105	58.7657	38.2991	40.4291	45.0174	31.0266	20.8166	50.8873	24.6761	39.4682	98.4681	31.9918	82.0059	46.1037	47.4819	45.474	65.031	57.2093	61.1161	61.7493	26.2531	55.4706	49.9013	86.5938	36.4353		9.57054	34.8738	16.2902	21.9491	81.3317	45.3186	89.1101	76.4525	29.1138	38.0075	39.7745	38.299	32.3835	29.7624	22.7525	40.2072	51.1035	36.4523	71.7574
PC(16:0_20:4)+HCOO	PC(16:0_20:4)	PC(36:4)+HCOO	PC	PC(16:0_20:4)	126.76	140.427	131.167	127.989	144.368	120.051	116.333	95.1289	121.391	112.915	127.693	66.8708	99.2112	118.589	143.058	115.736	161.494	127.172	120.91	119.051	119.05	125.643	122.636	134.453	122.285		132.322	83.3906	75.2343	116.248	132.145	129.265	111.348	114.956	111.886	129.587	141.944	116.038	115.03	136.895	117.467	124.685	130.714	121.636	143.802
PC(16:0e_20:4)+HCOO	PC(16:0e_20:4)	PC(36:4e)+HCOO	PC	PC(16:0e_20:4)	10.7544	10.3662	13.5893	9.83366	12.4706	9.18456	8.15313	7.85391	10.5837	7.99759	8.08635	5.36867	7.45168	8.92943	11.8605	7.63018	11.563	7.38534	11.2758	7.90587	10.999	9.4959	12.6599	9.3819	8.20111		9.3652	3.75432	3.51362	6.16042	8.35904	8.40057	13.9041	10.4477	9.9223	7.07828	9.45546	7.39575	9.36603	12.0575	6.88409	8.65344	9.56768	9.63481	11.5588
PC(16:0_20:5)+HCOO	PC(16:0_20:5)	PC(36:5)+HCOO	PC	PC(16:0_20:5)	13.9538	6.42619	5.5414	8.69278	9.25813	7.15265	8.87065	4.29974	7.5031	14.2397	10.3736	1.52092	4.1927	6.8522	5.17115	6.87404	18.9785	7.55398	3.5629	7.67988	7.73344	5.07601	6.05056	4.94273	4.35416		4.8314	6.02534	14.779	9.24761	6.66332	10.9547	6.74275	4.21127	3.93098	7.03898	7.77525	5.78846	8.93797	8.52001	8.93759	8.83256	9.86462	15.7248	6.48998
PC(17:0_20:4)+HCOO	PC(17:0_20:4)	PC(37:4)+HCOO	PC	PC(17:0_20:4)	2.50617	2.06919	1.75545	2.06775	1.83146	1.18827	2.0738	1.73553	1.69449	1.97605	1.80085	0.914328	1.11943	2.34085	1.79404	1.56739	2.01848	1.16699	1.61519	1.52053	1.65257	1.83427	1.76007	1.70075	1.6595		1.96379	0.954904	1.12572	2.72486	2.48132	3.18302	1.8454	2.55666	1.95813	1.89491	1.93692	1.74195	1.48167	2.02579	3.69424	1.94165	1.7777	1.22237	1.72454
PC(20:1_18:1)+HCOO	PC(20:1_18:1)	PC(38:2)+HCOO	PC	PC(20:1_18:1)	4.0896	2.94411	3.1141	2.0955	3.05612	2.2444	2.70123	1.72923	1.90881	4.77693	6.21543	1.47751	4.6824	3.59398	3.14763	1.84773	5.91343	2.92865	4.09262	1.79401	1.61954	2.46944	1.29479	2.93043	1.668		4.33064	3.38326	2.30258	3.63107	2.27956	5.08752	2.9473	4.36788	4.25047	3.66698	5.73405	1.90811	3.90585	2.82762	4.62653	5.19671	4.3289	6.51803	2.46635
PC(18:0_20:3)+HCOO	PC(18:0_20:3)	PC(38:3)+HCOO	PC	PC(18:0_20:3)	30.8572	37.745	30.4533	33.2318	46.2673	29.2178	32.8083	28.5536	30.8495	39.6984	60.5119	22.5593	40.3382	41.8116	40.2854	30.1268	56.4794	51.4401	34.8278	27.9375	40.074	59.4604	39.2804	26.1481	31.9224		46.5191	33.1462	29.0889	42.0847	44.1762	46.1779	32.8888	47.0773	36.5048	41.7904	79.4559	31.9605	67.7259	39.8678	47.0716	61.1396	47.1398	60.0452	43.6185
PC(18:0_20:4)+HCOO	PC(18:0_20:4)	PC(38:4)+HCOO	PC	PC(18:0_20:4)	84.3469	84.5064	73.3113	70.8079	89.9117	55.9181	76.6804	68.5873	75.6757	66.1751	75.8569	48.2702	68.4462	94.8715	76.696	75.2233	101.639	73.6552	62.0942	73.4737	71.2153	78.3605	69.9594	66.8119	78.7667		78.3255	48.4741	55.6501	75.4739	105.999	82.2611	67.4755	102	79.7172	78.77	69.794	75.4444	74.3762	78.4228	88.6987	81.3586	81.0143	71.4742	82.6204
PC(18:0_20:5)+HCOO	PC(18:0_20:5)	PC(38:5)+HCOO	PC	PC(18:0_20:5)	37.28	33.5565	21.919	37.5498	36.327	23.2007	34.2031	19.969	37.2448	32.2789	32.4078	11.8759	19.2293	33.8922	34.9683	24.3574	49.4223	35.6386	24.9438	32.7	32.3652	32.6338	32.7644	32.2259	27.7618		36.3854	24.8148	30.7441	30.718	31.6408	35.2959	26.1353	36.5737	33.104	34.8291	30.1504	28.4341	33.2935	32.0577	28.6729	36.3836	33.1294	36.2743	33.1226
PC(16:0_22:6)+HCOO	PC(16:0_22:6)	PC(38:6)+HCOO	PC	PC(16:0_22:6)	62.8191	38.5903	36.9833	63.2802	57.5178	40.102	34.564	24.761	41.7584	61.4145	45.5628	30.573	33.8499	53.895	37.3478	35.6148	47.1401	42.8684	43.3727	34.6661	39.8335	40.7403	57.4191	36.4602	33.9744		55.7267	22.057	30.1825	18.9226	50.0083	31.7271	44.685	61.2631	41.223	40.9507	21.1272	38.1689	22.2012	41.0106	31.9977	37.267	38.8675	34.3083	34.5451
PC(20:0e_20:4)+HCOO	PC(20:0e_20:4)	PC(40:4e)+HCOO	PC	PC(20:0e_20:4)	0.328393	0.82488	0.6102	0.332004	0.604786	0.441086	0.303088	0.301644	0.62248	0.444492	0.525748	0.323842	0.357829	0.533172	0.59973	0.379139	0.443719	0.552575	0.906971	0.502508	0.712328	0.424172	0.813917	0.602194	0.659825		0.550289	0.15202	0.246284	0.336829	0.520472	0.511023	0.700617	0.502807	0.571316	0.424397	0.385189	0.512608	0.508106	0.547755	0.35268	0.459235	0.585351	0.525634	0.561403
PC(18:0_22:5)+HCOO	PC(18:0_22:5)	PC(40:5)+HCOO	PC	PC(18:0_22:5)	9.54801	6.71863	6.90003	8.22078	11.679	6.63823	8.4286	7.357	10.8693	8.14584	9.15726	3.51843	4.72534	11.1509	8.42481	8.20883	11.8934	11.6633	6.9593	8.04749	8.21377	10.7247	7.59156	7.90764	9.64243		14.287	7.89483	7.30284	7.94911	9.26464	9.84507	7.34657	13.9069	9.56181	9.03275	10.6658	7.117	11.1898	7.61063	9.49987	14.5242	9.52372	13.294	9.00549
PC(18:0_22:6)+HCOO	PC(18:0_22:6)	PC(40:6)+HCOO	PC	PC(18:0_22:6)	26.781	13.6163	14.301	20.402	21.3079	15.1826	15.4392	11.3389	20.3873	25.972	18.1213	11.8548	9.12691	20.8326	12.7666	15.8938	19.8956	20.1367	12.3158	13.7954	12.7002	17.5695	18.7746	13.917	10.6006		19.2567	10.631	13.3275	9.70067	20.4702	16.4472	19.3874	28.311	15.857	17.6044	9.0501	16.8504	10.7385	17.4151	21.8799	25.1813	17.347	16.4074	11.9761
PC(18:1e_22:5)+HCOO	PC(18:1e_22:5)	PC(40:6e)+HCOO	PC	PC(18:1e_22:5)	1.75748	1.42943	1.25764	1.00601	1.51026	1.12702	1.00981	1.20322	1.23816	1.3871	1.07108	0.639007	1.21864	0.508151	1.41908	0.901451	1.98708	1.90604	1.38477	1.11072	1.326	1.10603	1.13594	1.15681	1.10033		1.64035	0.65161	0.594867	0.318363	0.76766	0.723296	1.29282	1.02977	1.91349	0.761244	0.719391	1.15415	2.18319	1.0599	1.27473	2.05494	1.47307	1.03067	2.32405
PC(18:1_22:6)+HCOO	PC(18:1_22:6)	PC(40:7)+HCOO	PC	PC(18:1_22:6)	7.04433	7.16717	4.62121	7.17198	6.28584	5.56543	4.86615	5.56556	5.30109	7.33185	4.86895	5.66422	6.00755	7.47641	5.49599	5.30674	6.32488	5.14236	7.83928	5.10947	5.19272	6.65006	6.40741	5.12197	4.95863		5.78152	5.89542	4.82346	4.49521	6.49728	5.29935	5.99526	8.55244	6.08044	6.51294	4.70944	6.39288	3.98899	6.2224	5.22031	5.89199	6.81305	4.44948	6.44999
PC(24:0_18:2)+HCOO	PC(24:0_18:2)	PC(42:2)+HCOO	PC	PC(24:0_18:2)	0.0966627	0.185761	0.0664586	0.0570538	0.0639315	0.0620462	0.0567377	0.18733	0.0534043	0.0747248	0.27814	0.0621715	0.249409	0.086955	0.123316	0.063638	0.0717628	0.109341	0.152109	0.0882204	0.0744643	0.0965564	0.215542	0.138091	0.0599153		0.068077	0.0301233	0.0364574	0.0339233	0.0670626	0.0594929	0.14478	0.0635958	0.0630022	0.0975349	0.105072	0.0568984	0.103377	0.0760512	0.0538039	0.0495041	0.10093	0.0940579	0.204281
PC(18:2e_24:2)+HCOO	PC(18:2e_24:2)	PC(42:4e)+HCOO	PC	PC(18:2e_24:2)	0.495381	0.758299	0.497989	0.376819	0.690012	0.391679	0.370305	0.367973	0.55938	0.491749	0.494791	0.242668	0.374975	0.591791	0.526671	0.435276	0.545367	0.614846	0.794193	0.506233	0.649094	0.381534	0.955971	0.560624	0.665698		0.475751	0.197817	0.247902	0.352747	0.490106	0.456575	0.686336	0.501083	0.488737	0.414026	0.359572	0.465108	0.429757	0.48704	0.308794	0.429339	0.546409	0.527039	0.57693
PC(16:1e_16:0)+HCOO	PC(16:1e_16:0)	PC(32:1e)+HCOO	PC	PC(16:1e_16:0)	0.809332	1.14398	1.02482	0.663202	1.41715	1.22078	0.756167	0.679607	1.11278	1.03995	0.864761	0.834275	0.798555	0.995237	1.35045	0.742494	0.958928	1.12393	1.58081	0.978417	1.44653	0.846585	1.31817	1.60189	1.45264		1.16328	0.65564	0.976483	0.743535	1.14389	1.19631	1.5351	1.59393	1.28719	0.973455	0.891994	0.903789	1.0613	0.99213	0.684405	1.13784	0.960512	1.08025	1.62347
PC(16:1_16:1)+HCOO	PC(16:1_16:1)	PC(32:2)+HCOO	PC	PC(16:1_16:1)	1.87382	1.25868	1.86202	2.16911	3.69747	1.52198	1.36779	1.42727	1.64529	2.24353	1.45221	1.8449	1.43285	1.43187	1.51903	2.67716	3.28879	3.03104	2.86874	1.96759	1.42554	1.51532	1.4419	1.56813	0.996377		2.3798	1.66296	1.18545	1.16265	1.03674	2.32404	2.00832	2.20955	0.512394	2.29187	2.40792	1.17033	2.07876	1.337	1.01156	1.80974	2.45243	2.42019	2.05688
PC(16:1_18:2)+HCOO	PC(16:1_18:2)	PC(34:3)+HCOO	PC	PC(16:1_18:2)	5.14579	3.26366	3.53369	5.94922	7.22228	6.7113	4.2042	8.12481	3.18801	4.39034	2.73621	6.39345	4.07016	5.32178	3.21175	2.5294	5.17814	5.64365	6.42438	3.43539	4.19958	3.90816	4.58809	4.40252	2.84116		6.81697	4.48191	3.01348	1.83958	3.57778	4.44801	3.5231	6.24869	3.48158	4.18624	6.21277	4.3491	4.33037	5.04762	2.46267	4.1012	6.17076	5.18873	4.95134
PC(16:1_18:3)+HCOO	PC(16:1_18:3)	PC(34:4)+HCOO	PC	PC(16:1_18:3)	0.265107	0.167989	0.120391	0.0988808	0.304134	0.139002	0.1302	0.116462	0.108984	0.158353	0.0632286	0.0721839	0.0827114	0.243328	0.0573662	0.255507	0.264846	0.231243	0.209887	0.0663537	0.111999	0.115647	0.137389	0.133494	0.0648478		0.152378	0.10815	0.197746	0.0856244	0.0898027	0.148279	0.0541548	0.124728	0.0470489	0.105208	0.101304	0.107662	0.137597	0.0899933	0.0559238	0.0966693	0.160289	0.120041	0.130423
PC(17:0_18:1)+HCOO	PC(17:0_18:1)	PC(35:1)+HCOO	PC	PC(17:0_18:1)	2.22211	2.61834	2.06813	2.27662	2.57952	1.5155	1.69436	1.95643	2.09304	2.67755	2.28649	0.848846	1.2479	1.95935	1.63568	2.34719	2.59708	1.5753	2.7937	1.65548	1.97756	1.84843	2.55622	2.08056	2.08715		2.43671	1.51063	1.16472	2.19998	1.88579	7.58735	2.3605	2.27601	2.41843	1.3807	3.03295	1.4709	2.13059	2.31186	2.6937	2.95032	2.26179	2.59644	2.0702
PC(18:0e_18:1)+HCOO	PC(18:0e_18:1)	PC(36:1e)+HCOO	PC	PC(18:0e_18:1)	0.166301	0.264827	0.50156	0.261098	0.320884	0.311648	0.214934	0.428241	0.308489	0.251747	0.316381	0.181546	0.254814	0.324741	0.238344	0.204546	0.232301	0.313475	0.47907	0.181731	0.353582	0.432338	0.485729	0.303268	0.305277		0.305017	0.152149	0.170415	0.0977064	0.259044	0.185944	0.27168	0.262181	0.293118	0.189207	0.264866	0.290304	0.275564	0.297934	0.0977623	0.285777	0.301029	0.28326	0.31229
PC(18:1e_18:2)-CH3	PC(18:1e_18:2)	PC(36:3e)-CH3	PC	PC(18:1e_18:2)	0.20121	0.271102	0.193609	0.13318	0.274312	0.316098	0.134735	0.30233	0.134034	0.235594	0.175284	0.172273	0.158468	0.118125	0.270705	0.169833	0.179185	0.179979	0.535171	0.360431	0.218286	0.188455	0.265851	0.303538	0.198905		0.243854	0.167181	0.261457	0.184078	0.234786	0.270669	0.413534	0.209015	0.228006	0.237668	0.697437	0.232703	0.337296	0.224117	0.210578	0.219701	0.221673	0.232784	0.439638
PC(16:0_20:4)-CH3	PC(16:0_20:4)	PC(36:4)-CH3	PC	PC(16:0_20:4)	8.899	4.85462	5.31358	12.0062	11.7559	4.92908	6.63038	7.17185	9.72205	12.2496	9.91095	5.71943	8.46186	11.1594	4.8959	8.8388	18.2016	9.32449	5.72842	7.59755	7.56855	6.98664	9.41885	7.9172	6.34939		13.899	5.2546	4.55643	4.98313	8.38231	6.48677	7.07716	8.9057	9.18216	5.20766	8.8307	11.7062	8.76606	9.16768	9.24196	11.5608	14.6681	9.18712	9.1154
PC(18:3_18:2)+HCOO	PC(18:3_18:2)	PC(36:5)+HCOO	PC	PC(18:3_18:2)	1.44652	3.19493	0.912075	0.893081	1.3527	1.10713	0.586898	2.1281	0.901376	1.04147	0.892304	0.754473	0.831938	1.58087	1.99058	1.09674	1.96048	1.29043	2.83861	0.792518	1.03348	1.88646	0.946647	0.938185	0.745779		1.3768	0.746054	1.13212	1.04474	1.0831	1.30519	1.05133	0.497034	0.337153	1.16246	1.2646	1.17809	2.09568	1.05623	0.630605	1.18711	1.48951	1.39236	1.30034
PC(16:0_20:5)-CH3	PC(16:0_20:5)	PC(36:5)-CH3	PC	PC(16:0_20:5)	1.3158	0.947548	0.623055	2.40123	1.69953	0.584044	0.950626	1.37855	1.19704	1.55598	1.19866	0.731498	1.33922	2.28362	0.786862	1.10865	3.07604	1.28202	0.848152	1.01295	0.853446	0.985297	1.42816	1.30872	0.787346		1.58486	1.1429	0.555828	0.745156	1.32915	0.986645	1.30056	1.18849	1.60971	0.80563	1.34763	1.54758	1.50221	1.40355	1.30335	2.06177	2.35076	1.43038	1.5769
PC(16:1e_20:4)+HCOO	PC(16:1e_20:4)	PC(36:5e)+HCOO	PC	PC(16:1e_20:4)	4.9729	6.81016	7.9195	4.6627	4.47001	5.75501	3.44495	3.79471	5.44634	3.70031	3.53507	3.14286	3.21572	6.67135	6.9006	3.91554	6.08201	4.54695	5.78644	4.62859	6.68173	3.91999	6.2926	6.46706	6.03615		5.48067	2.16943	2.83369	3.56111	5.72878	4.65627	9.19255	6.57863	6.71551	3.93243	3.69571	3.08187	3.5001	5.05647	3.34653	4.89692	3.69299	3.68683	6.03784
PC(14:0_22:6)+HCOO	PC(14:0_22:6)	PC(36:6)+HCOO	PC	PC(14:0_22:6)	0.42038	0.149366	0.143826	0.414518	0.307383	0.158497	0.142803	0.146608	0.236233	0.457362	0.172248	0.14018	0.146449	0.283191	0.152014	0.266175	0.412717	0.277031	0.189226	0.208827	0.151686	0.165301	0.203885	0.142249	0.0923916		0.209988	0.131337	0.156098	0.104857	0.175031	0.186057	0.181846	0.18677	0.0506793	0.191496	0.0969636	0.161764	0.126495	0.178387	0.148845	0.164631	0.197457	0.217539	0.103285
PC(19:0_18:1)+HCOO	PC(19:0_18:1)	PC(37:1)+HCOO	PC	PC(19:0_18:1)	0.110918	0.106821	0.0272364	0.0438552	0.0498929	0.0293692	0.0672197	0.102477	0.110131	0.0560111	0.0565679	0.0981812	0.0803926	0.0989972	0.0903973	0.0377475	0.110871	0.0891126	0.093546	0.0792581	0.0958204	0.115822	0.0842362	0.103285	0.111939		0.13	0.0877012	0.0642002	0.0679322	0.161138	0.09184	0.110096	0.139888	0.139969	0.136751	0.135139	0.131835	0.112306	0.0949711	0.0962698	0.0977288	0.13345	0.130677	0.143691
PC(18:0_20:1)+HCOO	PC(18:0_20:1)	PC(38:1)+HCOO	PC	PC(18:0_20:1)	0.19384	0.770014	0.457931	0.634541	0.857004	0.273588	0.335377	0.512216	0.352526	0.51588	0.8342	0.297666	0.448163	0.612677	0.518784	0.518854	0.815144	0.550116	0.860166	0.512775	0.505956	0.58424	0.679628	0.328938	0.373437		0.527837	0.421198	0.255078	0.429368	0.575748	1.49926	0.985888	0.423927	0.692198	0.456521	0.563804	0.441095	0.580793	0.490796	0.403085	0.758309	0.619836	0.45276	0.671876
PC(20:0e_18:2)+HCOO	PC(20:0e_18:2)	PC(38:2e)+HCOO	PC	PC(20:0e_18:2)	0.250216	0.367199	0.465218	0.41178	0.453874	0.291098	0.245932	0.221791	0.301121	0.28956	0.170027	0.177984	0.197862	0.502945	0.412935	0.274321	0.333419	0.417165	0.392661	0.305133	0.323679	0.392102	0.235084	0.303673	0.371613		0.317496	0.243934	0.332213	0.171444	0.288232	0.208477	0.331145	0.278656	0.478353	0.211207	0.333335	0.361781	0.25498	0.288611	0.146582	0.389274	0.394057	0.279273	0.318435
PC(20:1e_18:2)-CH3	PC(20:1e_18:2)	PC(38:3e)-CH3	PC	PC(20:1e_18:2)	0.0396965	0.0569516	0.0248181	0.0345609	0.0623344	0.0722776	0.0326124	0.0726218	0.0302284	0.0563263	0.0468387	0.0365456	0.0401318	0.0351093	0.0564425	0.0319384	0.0405563	0.0385062	0.116753	0.0771517	0.0406449	0.0366862	0.0554473	0.0735515	0.0425852		0.0660558	0.0463598	0.0743038	0.0503671	0.0569719	0.059358	0.087993	0.0616197	0.0583728	0.0598301	0.189224	0.067517	0.0920183	0.0541835	0.0612499	0.0618738	0.0647059	0.054365	0.122196
PC(18:1e_20:4)+HCOO	PC(18:1e_20:4)	PC(38:5e)+HCOO	PC	PC(18:1e_20:4)	8.46998	11.1101	9.96671	7.64741	10.3091	8.07864	6.59393	7.85526	9.04898	8.39912	7.91161	5.08438	6.69252	9.05454	10.5913	5.66155	10.0389	8.13655	10.5359	7.06057	8.50542	8.33276	9.87647	7.98682	7.07483		7.10194	5.03438	3.61171	5.81578	8.92759	8.28591	12.4958	9.67019	9.03227	6.47356	7.11422	8.76591	7.40399	9.51307	6.2147	7.70452	9.1801	6.33912	11.0518
PC(18:1e_20:4)+HCOO	PC(18:1e_20:4)	PC(38:5e)+HCOO	PC	PC(18:1e_20:4)	1.85741	2.59884	2.56298	1.31139	1.07077	1.09923	0.893012	1.03938	1.23155	1.0709	0.851146	0.869911	0.826056	3.22013	1.98653	1.09779	1.02426	1.1355	1.78545	1.48421	1.68708	0.857578	1.89397	1.76971	1.11488		1.1055	0.40562	0.561539	0.858034	1.09066	0.914024	3.15372	1.43497	1.34971	0.858145	0.846815	0.939621	0.65433	1.12952	0.70309	0.913416	1.01658	0.844034	0.904356
PC(18:2_20:4)+HCOO	PC(18:2_20:4)	PC(38:6)+HCOO	PC	PC(18:2_20:4)	9.15168	6.56094	7.04586	4.96424	5.96546	5.55196	4.96241	6.34719	4.67652	4.86169	4.80752	3.86396	4.05208	6.90222	6.8225	5.09408	9.92867	6.30302	5.87455	5.97632	5.43611	5.63287	5.61671	5.00026	5.29966		6.03599	2.44088	1.82592	6.24103	5.38593	6.201	5.41832	5.86708	2.61177	5.4433	6.07958	4.94549	5.50932	5.76589	4.03264	5.43201	6.00721	4.41675	6.74978
PC(16:0_22:6)-CH3	PC(16:0_22:6)	PC(38:6)-CH3	PC	PC(16:0_22:6)	1.9123	1.06134	0.809061	2.89748	4.34368	1.20093	0.723014	1.18575	1.68723	4.19536	2.2307	1.27622	1.6464	2.4059	0.739981	1.70875	3.85053	1.6829	1.05962	1.02037	1.07095	1.11383	2.01729	1.01464	0.882946		2.47767	0.878044	1.18597	0.655092	1.59785	0.950452	1.2447	1.75275	1.64925	0.972825	1.07097	2.07253	0.839267	1.38834	1.93688	2.18223	3.36304	1.94464	0.798167
PC(18:2e_20:4)+HCOO	PC(18:2e_20:4)	PC(38:6e)+HCOO	PC	PC(18:2e_20:4)	1.91716	2.61596	2.01546	2.53547	2.41571	1.84969	1.03694	1.1658	1.43496	1.68915	1.08233	1.2019	1.62228	2.5719	2.23218	0.986644	1.85274	1.45138	2.6026	1.54925	1.89276	1.1437	2.81748	2.10151	1.52612		1.49175	0.985969	1.19207	1.295	2.23758	1.93866	2.93018	2.04915	2.77373	1.46095	1.1059	1.61824	1.06833	1.87346	1.21311	1.71056	1.70092	1.20738	1.92282
PC(16:1e_22:5)+HCOO	PC(16:1e_22:5)	PC(38:6e)+HCOO	PC	PC(16:1e_22:5)	0.43737	0.818156	0.511737	0.507076	0.456131	0.347629	0.208049	0.304245	0.346676	0.428079	0.232259	0.300875	0.299013	0.691888	0.45161	0.318428	0.34554	0.259181	0.622327	0.399062	0.450261	0.250341	0.579375	0.50185	0.305567		0.289712	0.132285	0.147652	0.281916	0.280978	0.316551	0.451737	0.481868	0.421172	0.298225	0.361874	0.220754	0.23341	0.330994	0.176259	0.278885	0.255671	0.336921	0.307711
PC(16:1_22:6)+HCOO	PC(16:1_22:6)	PC(38:7)+HCOO	PC	PC(16:1_22:6)	0.491973	0.304641	0.190057	0.234349	0.229485	0.210728	0.209353	0.204576	0.191553	0.271799	0.204898	0.0717959	0.149637	0.268408	0.204238	0.224985	0.681182	0.239795	0.21516	0.224753	0.195666	0.205609	0.159199	0.17495	0.154638		0.149242	0.157434	0.360225	0.299406	0.210779	0.377961	0.309471	0.0993223	0.0700538	0.313381	0.354895	0.292096	0.325504	0.310223	0.219208	0.329552	0.402954	0.387028	0.371462
PC(18:0_22:4)+HCOO	PC(18:0_22:4)	PC(40:4)+HCOO	PC	PC(18:0_22:4)	1.96188	1.37124	2.2351	1.82484	3.16965	1.44067	2.75497	1.90645	3.09731	1.4701	2.52355	1.1118	1.259	2.19003	2.27427	1.82966	3.72471	2.98325	2.0142	2.11986	1.67749	2.4934	2.00992	1.87323	2.39708		3.49789	1.23275	0.71337	2.55832	2.21053	2.38808	1.89499	3.25196	2.37536	1.75187	4.78039	1.35709	4.96315	1.61582	3.00516	6.69828	1.90982	3.1922	2.64816
PC(20:1e_20:4)+HCOO	PC(20:1e_20:4)	PC(40:5e)+HCOO	PC	PC(20:1e_20:4)	0.75103	0.927864	0.683408	0.45493	0.725811	0.647923	0.466002	0.587304	0.599189	0.617989	0.469055	0.3791	0.61121	0.680825	0.928566	0.488687	0.566232	0.648933	0.975369	0.657537	0.600708	0.654788	0.692001	0.644776	0.702413		0.579979	0.267204	0.221386	0.323368	0.575015	0.554692	0.968878	0.646254	0.59185	0.40303	0.455364	0.428403	0.520601	0.627416	0.537787	0.548098	0.53911	0.429093	0.876317
PC(20:1e_20:4)+HCOO	PC(20:1e_20:4)	PC(40:5e)+HCOO	PC	PC(20:1e_20:4)	1.19872	1.67201	1.40705	1.06588	1.89937	0.921225	0.946318	0.877193	1.29123	1.03086	0.962666	0.696505	0.844989	1.14399	1.35109	0.925879	1.29083	1.39991	1.90552	1.32926	2.42914	1.07497	2.40329	1.13855	1.26065		1.05634	0.505748	0.527329	0.810403	1.32633	1.44234	1.64309	1.10577	1.01239	0.694555	0.649525	1.15815	0.974156	1.09881	0.670759	1.10306	1.18949	1.03231	1.1807
PC(20:1e_20:4)-CH3	PC(20:1e_20:4)	PC(40:5e)-CH3	PC	PC(20:1e_20:4)	0.0506619	0.0856622	0.0656781	0.0290218	0.0375416	0.0680073	0.0271027	0.0407704	0.0356437	0.0373723	0.0521994	0.0287305	0.0316859	0.0405654	0.0560367	0.0310327	0.0418623	0.0536	0.0810048	0.0867198	0.0673286	0.0353834	0.102558	0.0503165	0.0704623		0.0600148	0.0556426	0.0636671	0.0584795	0.0577999	0.0630863	0.0559858	0.064038	0.062993	0.0602059	0.0556084	0.0526739	0.0537606	0.0634072	0.0634191	0.0597231	0.0703183	0.0553649	0.0622695
PC(18:0e_22:6)+HCOO	PC(18:0e_22:6)	PC(40:6e)+HCOO	PC	PC(18:0e_22:6)	1.05597	0.941904	0.616306	0.749725	0.683291	0.620174	0.201206	0.572977	0.789363	0.826154	0.821613	0.469528	0.513107	0.818425	0.855854	0.505245	0.261883	0.574486	1.03867	0.4795	0.696262	0.827212	1.16713	0.497437	0.412015		0.738269	0.200604	0.239193	0.233355	0.634485	0.554208	1.11302	1.03904	0.472313	0.532431	0.339275	0.407621	0.372416	0.97786	0.338982	0.494197	0.478054	0.460376	0.55064
PC(18:1_22:6)+HCOO	PC(18:1_22:6)	PC(40:7)+HCOO	PC	PC(18:1_22:6)	0.457885	0.250757	0.296119	0.30802	0.441165	0.298126	0.311322	0.236645	0.11208	0.3485	0.389336	0.233884	0.217501	0.442364	0.328838	0.317934	0.630522	0.282197	0.264619	0.265125	0.29015	0.331532	0.258683	0.280394	0.320954		0.534126	0.206324	0.227741	0.324977	0.362483	0.480166	0.241813	0.340516	0.241323	0.40954	0.442731	0.342382	0.691342	0.392248	0.3308	0.388335	0.435117	0.428751	0.537609
PC(18:1e_22:6)+HCOO	PC(18:1e_22:6)	PC(40:7e)+HCOO	PC	PC(18:1e_22:6)	1.47678	1.2004	0.938737	1.05945	1.27269	0.810731	0.44847	0.77473	0.861536	1.38412	0.967066	0.602981	0.818436	1.43515	0.986416	0.796329	0.934119	0.829405	1.24673	0.766185	0.870798	0.875126	1.35845	0.769699	0.771014		0.717084	0.457229	0.429536	0.435085	0.975736	0.779115	1.52457	1.27718	0.943437	0.681662	0.434452	0.907923	0.464088	1.08875	0.553457	0.751768	0.947427	0.515134	0.797075
PC(20:4e_22:0)+HCOO	PC(20:4e_22:0)	PC(42:4e)+HCOO	PC	PC(20:4e_22:0)	0.189235	0.315378	0.294968	0.26848	0.213114	0.350279	0.278631	0.260423	0.0970155	0.17189	0.147901	0.278921	0.514419	0.145456	0.381006	0.494006	0.178564	0.360381	0.231379	0.215334	0.351031	0.22539	0.230663	0.320751	0.350098		0.283467	0.0670144	0.283163	0.148693	0.225785	0.0812475	0.279787	0.259547	0.204326	0.290739	0.402191	0.271945	0.340737	0.346372	0.24086	0.221562	0.381541	0.443623	0.374122
PC(20:0e_22:6)+HCOO	PC(20:0e_22:6)	PC(42:6e)+HCOO	PC	PC(20:0e_22:6)	0.232116	0.51749	0.283782	0.173511	0.297159	0.212565	0.135173	0.144482	0.218718	0.275608	0.247221	0.13473	0.219135	0.38714	0.342828	0.192269	0.367462	0.28354	0.364738	0.0598487	0.525683	0.277783	0.414216	0.251757	0.316904		0.260586	0.152529	0.194279	0.185119	0.244865	0.234878	0.384115	0.240373	0.251977	0.249043	0.18406	0.212581	0.194513	0.25548	0.147541	0.223543	0.233519	0.215335	0.244285
PC(20:3e_24:2)+HCOO	PC(20:3e_24:2)	PC(44:5e)+HCOO	PC	PC(20:3e_24:2)	1.69322	2.4283	2.40102	1.09559	2.33741	1.21581	1.21539	1.13241	1.51446	1.32816	1.16834	0.800058	1.07119	1.44126	1.60018	1.44061	1.33232	2.10817	1.46552	1.42488	1.89951	1.1212	1.19319	1.79846	2.09241		1.1801	0.653916	0.586666	1.11787	1.08545	1.15401	1.49678	1.21951	1.24646	1.00872	0.710296	1.15849	1.02213	1.1666	0.68502	1.07439	1.22723	1.19948	1.21439
PC(20:4e_24:2)+HCOO	PC(20:4e_24:2)	PC(44:6e)+HCOO	PC	PC(20:4e_24:2)	0.910911	1.25097	1.18477	0.648086	0.80647	0.722516	0.861983	0.652176	0.78928	0.904536	0.645889	0.60382	1.27736	0.878264	1.40149	1.00187	0.808723	0.796278	0.818852	0.735242	1.10152	0.708793	1.13566	1.08102	1.58742		0.710936	0.354878	0.402573	0.468871	0.9903	0.382001	0.838815	1.09789	0.744121	0.990112	1.05442	0.933514	0.912444	1.00581	0.88733	0.793643	1.05603	1.0041	1.04057
PC(20:4e_24:2)+HCOO	PC(20:4e_24:2)	PC(44:6e)+HCOO	PC	PC(20:4e_24:2)	0.198178	0.336242	0.141679	0.125186	0.290577	0.12953	0.139691	0.131192	0.134391	0.144878	0.207541	0.110901	0.143838	0.238641	0.17495	0.15859	0.22956	0.153051	0.212054	0.19412	0.268184	0.171394	0.427261	0.168461	0.290887		0.170376	0.122217	0.162881	0.186777	0.140375	0.165307	0.24952	0.15429	0.136144	0.127656	0.166684	0.142973	0.144137	0.129365	0.127802	0.170431	0.153711	0.198898	0.175397
PC(14:1e_18:2)-CH3	PC(14:1e_18:2)	PC(32:3e)-CH3	PC	PC(14:1e_18:2)	1.33726	2.40079	1.70144	1.05915	2.35783	2.28147	0.981442	1.68075	0.930788	1.14282	0.884948	1.02645	0.871619	0.762773	2.28571	1.4142	1.21084	1.22973	1.62063	1.59475	1.47611	1.22183	0.894053	1.09195	1.07506		1.21995	0.680016	0.631976	1.09637	0.813334	1.32513	2.43055	0.791869	1.81221	0.997044	4.16358	1.00615	1.99056	0.990139	1.18381	1.04199	1.09971	1.09009	2.55302
PC(18:0_18:0)+HCOO	PC(18:0_18:0)	PC(36:0)+HCOO	PC	PC(18:0_18:0)	0.324945	0.183057	0.268382	0.253357	0.267187	0.167295	0.189489	0.291703	0.307287	0.25367	0.297688	0.143285	0.21692	0.221709	0.178885	0.234709	0.378628	0.263417	0.379555	0.296702	0.298473	0.389883	0.343562	0.211497	0.149872		0.271005	0.197616	0.12506	0.171644	0.277466	0.364525	0.334468	0.264523	0.230407	0.286453	0.245648	0.252354	0.293934	0.247286	0.200358	0.342428	0.299582	0.252999	0.293345
PC(18:2_22:6)+HCOO	PC(18:2_22:6)	PC(40:8)+HCOO	PC	PC(18:2_22:6)	1.42921	0.892348	0.690337	0.934132	0.990116	0.630754	0.547671	0.836209	0.679356	0.666889	0.779396	0.518907	0.634427	1.28765	0.743352	0.756366	1.35747	0.663195	0.856017	0.83865	0.633816	0.709695	0.989704	0.629339	0.631476		0.64119	0.371759	0.263976	0.580231	0.692161	0.755466	0.62796	0.683787	0.398478	0.737265	0.578101	0.693442	0.66873	0.619958	0.530742	0.764631	0.805921	0.536448	0.782429
PC(22:0_18:2)+HCOO	PC(22:0_18:2)	PC(40:2)+HCOO	PC	PC(22:0_18:2)	0.132192	0.276387	0.0888477	0.136904	0.102968	0.109422	0.0865563	0.248232	0.0986161	0.130927	0.286627	0.0813242	0.303308	0.123974	0.138785	0.067188	0.147001	0.10516	0.294769	0.101744	0.0694203	0.109996	0.270718	0.207156	0.0892567		0.0955162	0.0496296	0.0183036	0.070379	0.0910728	0.160008	0.204571	0.0875462	0.0889439	0.145652	0.131219	0.0915402	0.130768	0.100505	0.0620855	0.135339	0.132741	0.112596	0.307041
PC(20:3e_22:0)+HCOO	PC(20:3e_22:0)	PC(42:3e)+HCOO	PC	PC(20:3e_22:0)	0.337627	0.480875	0.182157	0.248081	0.591008	0.117452	0.175114	0.236451	0.15073	0.348777	0.150998	0.188814	0.271463	0.16719	0.367711	0.207955	0.324254	0.515782	0.493425	0.324092	0.426718	0.274931	0.277925	0.250724	0.342513		0.327981	0.157658	0.191006	0.215113	0.339291	0.192278	0.346118	0.269763	0.269954	0.147348	0.200734	0.316507	0.209986	0.288329	0.132945	0.207388	0.308449	0.333361	0.247309
PC(20:4_23:1)+HCOO	PC(20:4_23:1)	PC(43:5)+HCOO	PC	PC(20:4_23:1)	0.133975	0.154019	0.183188	0.155263	0.169225	0.184683	0.159937	0.216854	0.175701	0.124811	0.144792	0.0577008	0.107786	0.169272	0.0987485	0.166584	0.0826162	0.17384	0.211104	0.134898	0.195536	0.195508	0.178049	0.181341	0.19306		0.173584	0.110085	0.19817	0.061634	0.211894	0.155691	0.189934	0.172853	0.187266	0.172179	0.151735	0.150649	0.222498	0.157663	0.0814401	0.188627	0.215268	0.167885	0.351807
PC(30:1_20:4)-CH3	PC(30:1_20:4)	PC(50:5)-CH3	PC	PC(30:1_20:4)	0.045111	0.0754648	0.0839443	0.0315963	0.0614344	0.0967802	0.0413221	0.036056	0.0772587	0.049322	0.0350432	0.0363397	0.0326495	0.0463075	0.0674167	0.0329328	0.039469	0.0699457	0.059288	0.0507226	0.0706123	0.0370663	0.0738842	0.0864226	0.0891804		0.0493969	0.0226688	0.0279917	0.0357528	0.0292787	0.0441983	0.0303012	0.034127	0.033948	0.0309351	0.0633553	0.0320055	0.0317419	0.032407	0.0467946	0.0344062	0.0413302	0.0442933	0.0316527
PC(18:0_16:0)+HCOO	PC(18:0_16:0)	PC(34:0)+HCOO	PC	PC(18:0_16:0)	2.71581	3.62995	3.69362	3.49034	3.18591	2.99006	2.29267	3.29804	2.6952	3.39019	2.83734	2.11053	2.50866	3.89065	2.7896	3.07907	5.07583	2.29497	4.39109	2.88172	2.64434	2.86697	3.9751	2.77892	2.63291		3.0765	2.45153	1.64165	1.93079	2.54943	3.52269	3.04765	2.87847	2.93305	2.82817	2.95699	2.58139	2.80076	2.76484	2.19364	4.98731	3.11534	2.99849	3.21377
PC(14:0_20:4)+HCOO	PC(14:0_20:4)	PC(34:4)+HCOO	PC	PC(14:0_20:4)	0.937282	0.314986	0.718328	0.799795	0.874004	0.452246	0.698853	0.451003	0.736975	0.757612	0.547456	0.419155	0.383382	0.612577	0.488154	0.711753	1.54994	0.899539	0.527531	1.02534	0.687046	0.472528	0.571075	0.414308	0.245271		0.679415	0.427893	0.317743	0.56478	0.51011	0.789446	0.608964	0.668317	0.137831	0.650967	0.629767	0.346906	0.552301	0.420797	0.527308	0.7217	0.752782	0.707548	0.44762
PC(18:0e_18:2)+HCOO	PC(18:0e_18:2)	PC(36:2e)+HCOO	PC	PC(18:0e_18:2)	2.56191	3.95057	1.38344	0.67233	1.83583	1.5458	1.38843	1.74945	1.04123	1.27931	1.25251	1.06856	1.709	1.70272	2.22721	1.71394	1.52736	1.06803	2.52654	0.657021	1.81689	1.48211	2.7602	1.82337	1.08691		1.59756	0.447199	0.786935	0.661174	1.27964	1.90805	2.43127	1.39174	1.25853	0.871842	1.73006	1.09919	1.73622	1.59279	1.18816	1.13022	1.35283	1.98332	2.10068
PC(20:1e_22:5)+HCOO	PC(20:1e_22:5)	PC(42:6e)+HCOO	PC	PC(20:1e_22:5)	0.552851	0.637725	0.610911	0.460508	0.535688	0.40966	0.515186	0.379213	0.565109	0.40501	0.443958	0.362103	0.754417	0.511817	0.591354	0.606556	0.463073	0.534746	0.594048	0.488806	0.652768	0.411671	0.593761	0.405889	0.840632		0.36154	0.197241	0.192718	0.257515	0.524182	0.172361	0.494756	0.735096	0.399972	0.52248	0.539009	0.72083	0.518923	0.50952	0.531224	0.474853	0.849325	0.462488	0.559864
PC(20:4e_24:1)+HCOO	PC(20:4e_24:1)	PC(44:5e)+HCOO	PC	PC(20:4e_24:1)	0.167698	0.234937	0.228752	0.107884	0.151034	0.139856	0.163219	0.13266	0.164371	0.15562	0.120054	0.102484	0.24487	0.154845	0.229241	0.200934	0.156686	0.144859	0.176629	0.145796	0.210059	0.135518	0.238073	0.222582	0.313271		0.12376	0.0673707	0.0679377	0.0829504	0.154312	0.0689453	0.166545	0.191022	0.130706	0.169265	0.164968	0.172483	0.156133	0.175523	0.146731	0.15218	0.189769	0.185622	0.204781
PC(17:1_18:2)+HCOO	PC(17:1_18:2)	PC(35:3)+HCOO	PC	PC(17:1_18:2)	0.853121	0.555083	0.473318	0.604429	0.597215	0.435283	0.313074	0.485051	0.349677	0.420588	0.281206	0.335372	0.56301	0.497356	0.400294	0.637668	0.564688	0.470481	0.599106	0.443372	0.389762	0.442891	0.565086	0.413596	0.263504		0.61451	0.361857	0.289851	0.281413	0.338637	1.16909	0.586369	0.506714	0.394331	0.438256	0.650206	0.469436	0.47834	0.527173	0.366794	0.401024	0.903935	0.408082	0.568337
PC(18:1e_18:1)+HCOO	PC(18:1e_18:1)	PC(36:2e)+HCOO	PC	PC(18:1e_18:1)	0.23818	0.375001	0.446777	0.171847	0.259649	0.234229	0.122966	0.136522	0.174436	0.0742441	0.168865	0.0742113	0.116499	0.503435	0.260556	0.181589	0.161588	0.352605	0.362606	0.25111	0.486022	0.128401	0.411651	0.587409	0.239903		0.266693	0.163074	0.149177	0.152923	0.269656	0.263152	0.525999	0.313558	0.296295	0.155896	0.283586	0.174551	0.302329	0.24856	0.126086	0.200396	0.184584	0.181476	0.27844
PC(19:1_18:0)+HCOO	PC(19:1_18:0)	PC(37:1)+HCOO	PC	PC(19:1_18:0)	0.17774	0.197328	0.143435	0.144463	0.324664	0.0890166	0.126546	0.209671	0.186253	0.230865	0.246033	0.114538	0.0806783	0.182179	0.121463	0.186578	0.225983	0.114851	0.205839	0.163726	0.122179	0.173251	0.179564	0.167083	0.141713		0.227582	0.127596	0.0895202	0.146313	0.193054	0.477147	0.198081	0.185381	0.170116	0.155152	0.189802	0.128711	0.17339	0.212321	0.162988	0.240695	0.176564	0.163389	0.164974
PC(16:0_22:0)+HCOO	PC(16:0_22:0)	PC(38:0)+HCOO	PC	PC(16:0_22:0)	0.0990398	0.127658	0.143609	0.102624	0.148068	0.0718288	0.0479411	0.0427864	0.0606646	0.0956458	0.171063	0.0611887	0.109909	0.0874717	0.0978864	0.0562831	0.113944	0.0880331	0.119994	0.0769841	0.0844897	0.135112	0.102151	0.143501	0.0917101		0.0301421	0.0639365	0.013468	0.0218103	0.0350793	0.168389	0.104652	0.0322385	0.0451592	0.0296356	0.0231742	0.0478844	0.072393	0.0303412	0.0144454	0.0875727	0.0678387	0.0603791	0.0713538
PC(20:2e_18:2)-CH3	PC(20:2e_18:2)	PC(38:4e)-CH3	PC	PC(20:2e_18:2)	0.168392	0.144603	0.107957	0.0952898	0.152451	0.110539	0.249071	0.104574	0.0875628	0.0805683	0.137056	0.0749143	0.112957	0.086455	0.11473	0.0904309	0.136211	0.101388	0.152365	0.185377	0.148817	0.0951558	0.150261	0.125655	0.0986		0.142794	0.0753207	0.0597304	0.0894338	0.105819	0.149675	0.130451	0.107561	0.105363	0.103136	0.163117	0.10008	0.0986643	0.102683	0.0797491	0.114414	0.096617	0.0863851	0.139322
PC(20:0e_20:4)-CH3	PC(20:0e_20:4)	PC(40:4e)-CH3	PC	PC(20:0e_20:4)	0.11486	0.125711	0.0693187	0.0534187	0.163849	0.0750694	0.0596513	0.0811931	0.0706413	0.0799918	0.104238	0.0592624	0.0697627	0.0497191	0.0715257	0.0533299	0.0784544	0.0758341	0.119612	0.168473	0.071809	0.0594788	0.0948762	0.107576	0.0872652		0.0701989	0.0648495	0.0796009	0.0626368	0.0582142	0.0783809	0.0701803	0.0687118	0.0774049	0.0826127	0.0895078	0.0651331	0.0733673	0.0688467	0.0786231	0.0685653	0.080353	0.0794568	0.08568
PC(18:3e_24:2)+HCOO	PC(18:3e_24:2)	PC(42:5e)+HCOO	PC	PC(18:3e_24:2)	1.07468	1.5249	1.00125	0.614056	1.30767	0.580016	0.539159	0.565504	0.885224	0.819915	0.63917	0.325536	0.682302	0.894151	0.942635	0.552389	0.834279	0.616156	1.06761	0.794153	0.773786	0.686439	1.04228	0.972689	1.06123		0.866334	0.416207	0.337959	0.7168	0.928882	0.996798	1.22014	0.788743	0.914441	0.615473	0.433358	0.891909	0.705553	0.89307	0.451054	0.880727	0.958762	0.805772	0.895541
PC(38:1e)+HCOO	PC(38:1e)	PC(38:1e)+HCOO	PC	PC(38:1e)	0.171324	0.197936	0.529226	0.246247	0.351232	0.278898	0.194056	0.276067	0.2825	0.17599	0.276904	0.134897	0.199562	0.333679	0.229455	0.163905	0.193876	0.318332	0.393412	0.154116	0.319661	0.448716	0.403687	0.34553	0.330811		0.322363	0.133906	0.272592	0.10037	0.272822	0.173215	0.231673	0.408892	0.30365	0.183566	0.361079	0.361656	0.270443	0.348802	0.117932	0.333865	0.287043	0.427299	0.311442
PC(37:0)+HCOO	PC(37:0)	PC(37:0)+HCOO	PC	PC(37:0)	0.0839318	0.0591423	0.102794	0.0683031	0.133277	0.105093	0.0674103	0.0789473	0.0519027	0.0604392	0.0703233	0.0414458	0.0966389	0.134068	0.0610818	0.0648066	0.080799	0.064176	0.126352	0.0450333	0.0980399	0.0425514	0.125032	0.103173	0.102192		0.0724341	0.0517667	0.0414202	0.0378465	0.0838401	0.0968356	0.0737149	0.0414064	0.0578574	0.0779476	0.0734613	0.0559439	0.0333308	0.0745202	0.0282447	0.0406658	0.0491104	0.076791	0.073637
PC(19:0_20:4)+HCOO	PC(19:0_20:4)	PC(39:4)+HCOO	PC	PC(19:0_20:4)	0.342543	0.255894	0.19897	0.259084	0.201557	0.100839	0.231778	0.258489	0.271628	0.256542	0.258402	0.106982	0.193473	0.477737	0.25325	0.218551	0.304986	0.197998	0.250709	0.240016	0.284047	0.318061	0.357261	0.275445	0.214281		0.223871	0.12253	0.125001	0.175671	0.385183	0.36918	0.26114	0.250771	0.250605	0.290702	0.16927	0.250508	0.242302	0.313427	0.250929	0.246968	0.296071	0.18727	0.306963
PE(18:0_18:1)+H	PE(18:0_18:1)	PE(36:1)+H	PE	PE(18:0_18:1)	0.556742	0.577877	0.7613	1.0328	0.934207	0.840202	0.810317	1.15423	0.8763	1.18616	1.219	0.462373	0.613181	0.92651	0.840374	0.933198	1.20817	0.830481	0.950938	1.18085	0.375156	0.9907	0.815356	0.925775	0.494858		1.07605	1.07132	0.429727	0.835762	0.435412	0.609873	0.464726	0.168579	0.388115	0.324193	1.03817	1.09157	0.72571	1.06171	1.00989	1.42648	0.94438	0.667212	0.475705
PE(18:0p_18:1)+H	PE(18:0p_18:1)	PE(36:1p)+H	PE	PE(18:0p_18:1)	0.275252	0.58359	0.233942	0.285131	0.290421	0.252321	0.246761	0.264053	0.241416	0.25435	0.253352	0.277339	0.256954	0.225159	0.4022	0.234422	0.209542	0.191951	0.336588	0.274339	0.238023	0.28518	0.270993	0.255399	0.217615		0.298601	0.177669	0.0975664	0.191629	0.272126	0.331129	0.340264	0.2869	0.32576	0.208878	0.202335	0.191471	0.17949	0.215108	0.21978	0.182556	0.171876	0.223525	0.32048
PE(14:1e_22:1)+Na	PE(14:1e_22:1)	PE(36:2e)+Na	PE	PE(14:1e_22:1)	8.35608	6.75172	6.21822	5.43272	4.65833	4.38467	2.7496	4.56102	3.36027	2.75723	3.43143	2.80585	2.41561	4.97903	5.37985	4.89935	4.22664	4.0183	3.70385	6.22602	4.62877	2.92775	3.26655	2.65886	3.51832		4.69663	1.55873	1.18242	3.49623	3.66092	4.57937	7.67303	4.54774	5.01056	3.25935	4.10192	3.22679	4.2306	7.31077	3.36409	4.62592	3.12695	4.47568	6.08383
PE(18:1e_18:1)+Na	PE(18:1e_18:1)	PE(36:2e)+Na	PE	PE(18:1e_18:1)	0.054053	0.105966	0.0482457	0.0461167	0.0366397	0.0445823	0.0475016	0.0524054	0.0478305	0.049243	0.0569016	0.0519651	0.0668308	0.0376361	0.0725339	0.0444876	0.0402751	0.0365942	0.0633239	0.059129	0.0396935	0.058418	0.0516003	0.0418419	0.0359993		0.0718068	0.044201	0.0247711	0.0451449	0.0499204	0.0697278	0.0447952	0.0639057	0.0780406	0.0531813	0.0519729	0.0544045	0.0577902	0.0378366	0.0593976	0.0415651	0.0480903	0.048519	0.0999031
PE(37:2e)+Na	PE(37:2e)	PE(37:2e)+Na	PE	PE(37:2e)	16.3054	22.4404	23.5653	21.6147	14.6777	22.3688	16.9309	18.93	24.4807	11.6265	20.3211	13.9497	11.394	23.0793	21.8644	18.516	18.0204	16.9171	21.9172	18.6097	25.5594	19.2917	20.8166	23.2794	17.619		20.6364	8.99643	10.7623	16.9513	19.2775	20.1434	33.0933	21.9499	31.4874	22.4469	13.7553	15.2636	16.1026	24.0468	15.1164	20.7433	15.3506	17.9738	27.851
PE(10:0e_6:0)+H	PE(10:0e_6:0)	PE(16:0e)+H	PE	PE(10:0e_6:0)	0.38219	0.323934	0.318468	0.425333	0.330505	0.484698	0.484922	0.359109	0.337323	0.493367	0.226213	0.195892	0.23812	0.388411	0.351527	0.403996	0.295682	0.409842	0.418966	0.489017	0.348888	0.374512	0.459395	0.426243	0.251068		0.367944	0.453388	0.298958	0.377913	0.240459	0.296465	0.260163	0.324829	0.534447	0.354591	0.359093	0.233268	0.329095	0.305474	0.371186	0.414027	0.25622	0.427285	0.351829
PE(18:3e)+H	PE(18:3e)	PE(18:3e)+H	PE	PE(18:3e)	0.0387282	0.0468181	0.0474789	0.0302058	0.0467954	0.0457912	0.0450988	0.053997	0.0236461	0.0267006	0.0115299	0.0114219	0.0208497	0.0419238	0.0445579	0.0669917	0.0519484	0.065735	0.0728393	0.0458015	0.0162694	0.0364028	0.0216781	0.0671421	0.0113768		0.0341037	0.0566385	0.0561247	0.0755974	0.0440927	0.0552873	0.0301353	0.0474883	0.0239045	0.0468051	0.04726	0.0325148	0.0215331	0.050774	0.0854761	0.0695694	0.0431017	0.0643288	0.0485326
PE(8:0p_12:3)+H	PE(8:0p_12:3)	PE(20:3p)+H	PE	PE(8:0p_12:3)	2.18776	1.97387	1.62432	1.72026	1.97066	2.22926	2.39157	1.59774	2.08425	1.06608	1.0482	0.859711	1.51752	2.16579	1.63514	2.5101	1.83308	2.15281	1.61023	1.99375	1.95173	1.68456	1.97967	2.63927	1.52865		1.20729	1.79518	0.770691	1.51005	1.55424	1.82432	1.35654	1.87072	1.9682	1.61463	0.811518	1.22291	1.29197	1.51255	1.83088	1.95478	1.63679	1.31771	1.99928
PE(8:1e_12:3)+Na	PE(8:1e_12:3)	PE(20:4e)+Na	PE	PE(8:1e_12:3)	0.0325319	0.036656	0.0433619	0.0241427	0.0356456	0.0112545	0.0441876	0.0609337	0.0290019	0.0233915	0.0364624	0.0146241	0.0180098	0.0326355	0.033364	0.052206	0.0378543	0.045011	0.0479731	0.0468644	0.0184591	0.0252453	0.0245988	0.043778	0.0252104		0.0251829	0.0504277	0.0198695	0.0412659	0.0353612	0.0594653	0.0402568	0.0290601	0.0471737	0.0382364	0.0413075	0.0369187	0.0415731	0.0385356	0.0438777	0.0383879	0.0429891	0.0254276	0.0448003
PE(8:1e_12:2)+Na	PE(8:1e_12:2)	PE(20:3e)+Na	PE	PE(8:1e_12:2)	0.0609447	0.0560536	0.0620045	0.0689743	0.0544627	0.0404773	0.0620037	0.0612047	0.0557683	0.0717543	0.0342408	0.0319288	0.0261299	0.0581155	0.0515055	0.0725261	0.0468498	0.0553256	0.0874012	0.0640021	0.0600359	0.0589121	0.0551845	0.066847	0.0338215		0.0574624	0.0647226	0.0562081	0.0688894	0.0316108	0.0419092	0.0436607	0.0418998	0.0895822	0.0634684	0.0424396	0.0595025	0.0556325	0.0627817	0.0647966	0.0548735	0.0601882	0.0567483	0.0620619
PE(16:0p_18:2)+H	PE(16:0p_18:2)	PE(34:2p)+H	PE	PE(16:0p_18:2)	0.701151	1.14855	0.902146	1.02052	1.14084	1.49574	0.513951	1.09912	0.847765	1.01988	0.909232	1.1113	0.756826	0.519784	1.06357	0.834036	0.741967	0.941917	0.991973	1.09128	1.01892	1.10408	0.685122	0.975573	0.841711		1.09364	0.328535	0.347231	0.961741	0.521829	0.927643	1.46434	0.601291	1.68188	0.726206	2.26418	0.641677	1.17626	1.02427	0.814716	0.742829	0.730236	1.19127	1.87155
PE(16:0p_18:1)+H	PE(16:0p_18:1)	PE(34:1p)+H	PE	PE(16:0p_18:1)	0.2597	0.61933	0.32491	0.350695	0.397896	0.342396	0.254355	0.348068	0.31327	0.370244	0.373246	0.29532	0.278611	0.29838	0.413272	0.299425	0.282651	0.285062	0.440586	0.367164	0.313133	0.308902	0.297228	0.385267	0.299762		0.324157	0.258254	0.194727	0.294781	0.270247	0.320507	0.337967	0.287347	0.428633	0.268368	0.387243	0.280411	0.331522	0.256803	0.264325	0.2527	0.26918	0.339782	0.463125
PE(16:0p_20:4)+H	PE(16:0p_20:4)	PE(36:4p)+H	PE	PE(16:0p_20:4)	3.50397	3.79927	4.58728	3.9368	3.38613	3.6165	2.67593	2.44376	2.95924	3.20648	2.83574	2.5359	2.02958	2.4952	3.42705	2.46468	2.74816	2.83248	2.97526	4.86502	3.00455	3.18443	2.71334	2.34633	2.7853		3.4712	1.03483	0.888387	2.96979	2.44978	2.5742	2.90467	2.74304	3.79722	2.26831	3.1788	2.03575	2.74265	3.19187	2.32514	2.42072	2.03567	3.41371	3.88883
PE(16:0p_22:6)+H	PE(16:0p_22:6)	PE(38:6p)+H	PE	PE(16:0p_22:6)	1.93432	2.2762	1.22654	1.68424	1.61384	1.77752	1.35784	1.21613	1.52909	1.59081	1.41097	1.61732	1.43629	1.29605	1.61617	1.26053	1.27878	1.33969	1.62411	1.42228	1.38437	1.61525	1.42472	1.33359	1.22318		1.94032	0.552215	0.754035	1.32192	1.25637	1.58773	1.97499	1.66817	1.70838	1.41214	1.5602	1.23706	1.43945	2.06906	1.34133	1.2307	1.59301	1.8429	2.18576
PE(20:0p_18:2)+H	PE(20:0p_18:2)	PE(38:2p)+H	PE	PE(20:0p_18:2)	0.129376	0.209254	0.158742	0.140052	0.152235	0.193234	0.125689	0.200896	0.113142	0.193401	0.191838	0.206313	0.179071	0.110358	0.138981	0.125202	0.114612	0.137683	0.271987	0.175646	0.182041	0.18629	0.169772	0.210736	0.146666		0.166149	0.083567	0.121473	0.073924	0.137999	0.175329	0.21163	0.128272	0.148761	0.184116	0.301623	0.18435	0.169132	0.161164	0.220022	0.15986	0.192702	0.248446	0.285501
PE(14:1e_23:0)+Na	PE(14:1e_23:0)	PE(37:1e)+Na	PE	PE(14:1e_23:0)	42.347	52.0902	40.6651	61.8417	43.6064	49.2712	43.9442	47.8566	49.0031	26.5461	49.287	26.1413	35.6557	43.5068	42.579	29.2603	52.9402	31.6642	46.831	43.4315	49.2462	53.118	37.9501	35.1266	43.6551		48.8293	24.7805	16.46	34.5844	35.1752	37.3563	33.0502	41.6303	55.5695	32.8761	40.4124	26.4938	42.2657	35.1447	34.0748	31.7552	24.9919	45.0314	58.356
PE(18:1p_22:6)+H	PE(18:1p_22:6)	PE(40:7p)+H	PE	PE(18:1p_22:6)	1.28389	1.6644	0.89986	1.00039	0.862198	1.1354	0.730824	1.02305	0.833919	1.0493	0.964091	0.920369	0.938609	1.12517	0.734952	0.861778	0.69114	0.733233	1.13187	0.880941	0.881086	0.746911	0.916112	0.910176	0.714767		0.654159	0.5286	0.309357	0.619991	0.892025	0.864868	1.21374	0.792762	1.36065	0.64553	0.557054	0.681481	0.602689	1.27424	0.560944	0.662822	0.78071	0.608491	1.17139
PE(17:1_21:0)+H	PE(17:1_21:0)	PE(38:1)+H	PE	PE(17:1_21:0)	7.98594	7.98727	7.77049	9.41654	7.47199	5.09837	6.49527	8.31666	8.32062	8.10489	9.20191	3.23553	4.70515	8.1028	5.58769	9.43314	7.42352	5.30556	10.4129	6.59779	6.79135	7.10722	7.49804	8.10105	6.13667		10.2997	5.92939	4.64289	6.49009	6.43575	9.40354	8.428	9.33738	10.7598	7.24519	6.74863	7.31177	8.31352	7.25684	7.08778	6.89422	7.22064	8.24163	7.29038
PE(18:0p_22:6)+H	PE(18:0p_22:6)	PE(40:6p)+H	PE	PE(18:0p_22:6)	3.57455	2.77351	1.95427	1.77502	1.40269	1.60565	1.3459	1.79892	1.45123	1.6795	1.70604	1.61623	1.6254	1.84613	1.79607	1.37022	1.1649	1.18295	1.89155	1.90886	1.44772	1.60865	1.52895	1.2903	1.28031		1.55204	0.516536	0.456037	0.94431	1.25829	1.50967	2.92818	1.76911	1.81621	1.08643	1.07608	0.976709	1.25539	2.38907	1.17228	1.12238	1.00893	1.29332	1.82323
PE(18:0_20:4)+Na	PE(18:0_20:4)	PE(38:4)+Na	PE	PE(18:0_20:4)	0.428786	0.359073	0.338007	0.801584	0.309934	0.491607	0.61597	0.54297	0.678378	0.801759	0.723453	0.617006	0.831407	0.620704	0.283954	0.574278	0.545586	0.427798	0.444801	0.509269	0.554191	0.526848	0.536282	0.547544	0.537759		0.489459	0.310121	0.496359	0.263144	0.390611	0.194616	0.248719	0.409702	0.627841	0.285451	0.386796	0.450906	0.36982	0.015656	0.317847	0.454578	0.542494	0.497318	0.595752
PE(41:5e)+H	PE(41:5e)	PE(41:5e)+H	PE	PE(41:5e)	4.31924	6.4927	5.88167	4.37901	2.97451	3.57868	3.85781	4.53184	4.24309	2.95597	4.17011	2.74584	2.44922	5.65626	4.46046	3.21637	3.3217	2.9772	5.06015	4.54313	3.92717	3.36708	6.07044	4.41419	2.78676		5.3856	1.56713	1.52189	2.83747	4.64964	5.50835	12.1656	4.9717	6.22134	3.7128	3.1202	3.53577	3.70451	7.7244	3.24402	5.32819	3.94371	3.94987	4.84068
PE(20:0p_22:6)+H	PE(20:0p_22:6)	PE(42:6p)+H	PE	PE(20:0p_22:6)	0.0806658	0.0918722	0.0380274	0.0444607	0.0408613	0.0599685	0.0224251	0.0374401	0.0344114	0.0619116	0.0516535	0.0463993	0.0402822	0.0594756	0.0380393	0.0326379	0.0327175	0.0408553	0.0639016	0.0626196	0.0638264	0.0350874	0.0898658	0.0473975	0.0407453		0.065959	0.0439665	0.0514121	0.0461866	0.0580117	0.0642725	0.0705764	0.0775429	0.0859216	0.0529554	0.0600272	0.0495273	0.060818	0.087046	0.0582277	0.0499484	0.0615501	0.0721949	0.108519
PE(20:0p_22:5)+H	PE(20:0p_22:5)	PE(42:5p)+H	PE	PE(20:0p_22:5)	0.107277	0.105147	0.053274	0.0714092	0.0734305	0.0537609	0.0402837	0.0553276	0.049091	0.0604168	0.0950465	0.0409095	0.0567153	0.0710236	0.0564543	0.0479849	0.0540717	0.0579515	0.0837097	0.12255	0.0618226	0.0669449	0.0836039	0.0674558	0.0770476		0.087359	0.0563274	0.0569629	0.0684208	0.0776473	0.0952051	0.0736183	0.057147	0.0792305	0.0636531	0.0682329	0.0751739	0.0752006	0.0676765	0.0528375	0.0538569	0.0780348	0.0785253	0.104905
PE(42:7e)+Na	PE(42:7e)	PE(42:7e)+Na	PE	PE(42:7e)	0.667149	0.640689	0.606644	0.876093	0.751005	0.640669	0.890455	1.27891	0.516705	1.39827	0.810475	0.930248	0.900492	0.49544	0.614273	0.740658	1.44712	0.613631	0.820796	0.869523	0.625352	0.879314	1.0125	0.696538	0.696973		0.829816	0.577478	0.897371	0.534329	0.722319	0.674311	0.572603	0.731614	0.911217	0.509958	0.697738	0.554469	0.554926	0.493672	0.582763	0.728224	0.490598	0.741657	1.05848
PE(41:3)+Na	PE(41:3)	PE(41:3)+Na	PE	PE(41:3)	4.92929	5.78202	3.04667	6.52738	3.87055	3.94903	4.8775	7.46054	10.2113	6.12377	7.11277	2.76056	5.90758	5.61414	4.16423	4.47049	4.47882	4.62415	7.83041	7.24722	5.92668	12.0091	4.19967	4.85145	4.63474		5.57595	5.92127	8.91519	4.7337	5.11884	6.96589	5.15316	5.10503	7.76705	5.4481	5.22206	5.24002	4.89732	4.18892	4.96122	4.73705	5.11968	4.95454	8.44923
PE(20:2e_22:1)+Na	PE(20:2e_22:1)	PE(42:3e)+Na	PE	PE(20:2e_22:1)	0.0486879	0.0646388	0.0328986	0.0325916	0.0441325	0.0336712	0.0220588	0.036085	0.0290248	0.0282455	0.0610811	0.022436	0.029801	0.0357274	0.0333476	0.0225535	0.0322044	0.0320509	0.0465676	0.0756847	0.0361704	0.0346486	0.0569703	0.0479414	0.0543831		0.0491813	0.0367075	0.0398379	0.0459143	0.0391565	0.0476807	0.0424142	0.0329355	0.0505404	0.0435968	0.0510918	0.0381556	0.0481355	0.0480078	0.0394945	0.0393185	0.0253292	0.0378243	0.0645516
PE(47:5)+H	PE(47:5)	PE(47:5)+H	PE	PE(47:5)	1.55526	3.7237	1.0927	1.60242	1.13316	1.46896	1.53466	2.75859	2.31663	1.61409	2.23526	1.44573	4.88124	2.77091	2.21214	1.55563	2.03439	1.47257	2.71612	1.19945	2.57924	1.8431	1.90405	2.01972	1.74924		2.12821	1.32746	1.92901	1.10348	1.4047	1.8155	0.880592	1.53593	2.10759	2.07966	1.52937	1.65068	1.40077	1.1116	1.08375	0.924598	2.01794	1.4777	2.31003
PE(8:0e_10:1)+H	PE(8:0e_10:1)	PE(18:1e)+H	PE	PE(8:0e_10:1)	0.332427	0.499398	0.445128	0.292219	0.394475	0.346269	0.42234	0.591121	0.324985	0.264929	0.366957	0.134639	0.172619	0.461115	0.44278	0.541223	0.338194	0.440876	0.485478	0.589162	0.207446	0.378817	0.339449	0.614719	0.30037		0.28388	0.482324	0.204395	0.57615	0.449269	0.725419	0.421411	0.27069	0.380975	0.360163	0.468241	0.337343	0.440827	0.513684	0.545988	0.53239	0.484736	0.273316	0.441198
PE(12:0e_6:0)+Na	PE(12:0e_6:0)	PE(18:0e)+Na	PE	PE(12:0e_6:0)	0.0889768	0.0876728	0.137769	0.0731852	0.102235	0.05719	0.0643519	0.0613891	0.0586616	0.134818	0.0361699	0.026784	0.0297883	0.064309	0.0997703	0.0983617	0.0721902	0.069581	0.17481	0.0947549	0.0432685	0.0694977	0.103417	0.0858667	0.0365934		0.0567598	0.0753488	0.0548605	0.135444	0.0506264	0.100047	0.0403979	0.0438923	0.0489344	0.0871511	0.0626498	0.0487579	0.0415511	0.0777367	0.132289	0.0911479	0.106672	0.0426342	0.0554125
PE(18:0p_18:2)+H	PE(18:0p_18:2)	PE(36:2p)+H	PE	PE(18:0p_18:2)	2.35753	3.20694	1.86605	1.91617	1.83281	2.01155	1.24775	2.56456	1.43076	1.77457	1.96384	1.87779	1.58788	1.42392	2.09895	1.99108	1.68602	1.62696	2.64646	2.06348	1.97257	1.63344	1.52514	1.94969	1.51353		1.93382	0.814014	0.563461	1.21534	1.42096	1.73423	4.11461	1.69627	2.36232	1.64138	3.03372	1.43443	1.78949	2.42686	1.26978	2.02471	1.33239	1.68017	2.70983
PE(18:0p_20:3)+H	PE(18:0p_20:3)	PE(38:3p)+H	PE	PE(18:0p_20:3)	1.35206	1.0291	0.586407	0.783031	0.681628	0.769398	0.593725	0.808952	0.755007	0.511115	0.659039	0.549829	0.555072	0.889574	0.861678	0.867195	1.07369	0.646975	0.762337	0.611967	0.780784	0.490706	0.642898	0.61655	0.704679		1.39909	0.154064	0.115957	0.289668	0.58143	0.729405	0.449253	0.686999	0.414497	0.526923	0.566471	0.401269	0.544327	0.682162	0.420509	0.704227	0.338382	0.572035	0.655751
PE(18:0p_22:5)+H	PE(18:0p_22:5)	PE(40:5p)+H	PE	PE(18:0p_22:5)	1.0734	0.520675	0.45461	0.508915	0.48369	0.419237	0.349144	0.404412	0.439139	0.429518	0.408681	0.353193	0.458815	0.88348	0.345763	0.415067	0.367073	0.36425	0.492748	0.678237	0.368388	0.361347	0.332686	0.374904	0.272262		0.458635	0.225745	0.215933	0.430492	0.334791	0.727136	0.64084	0.422325	0.526562	0.386824	0.461016	0.419301	0.552716	0.439771	0.359291	0.366389	0.463337	0.685992	0.767225
PE(44:3e)+H	PE(44:3e)	PE(44:3e)+H	PE	PE(44:3e)	0.0193509	0.0165666	0.0111984	0.0284867	0.0223491	0.0153781	0.0256043	0.0136552	0.00876759	0.0312955	0.0136405	0.0402016	0.0160059	0.0146869	0.0126049	0.0132621	0.0228458	0.0102146	0.0171752	0.102895	0.0105344	0.0160537	0.0105998	0.0156776	0.0132446		0.0257123	0.019429	0.00380149	0.0169532	0.0149644	0.0174035	0.0228192	0.0163716	0.0124668	0.0186979	0.0244256	0.0216169	0.0242145	0.0209023	0.0164247	0.0497958	0.00981896	0.0300937	0.0387896
PE(16:1e_18:1)-H	PE(16:1e_18:1)	PE(34:2e)-H	PE	PE(16:1e_18:1)	0.237696	0.675344	0.31119	0.239162	0.528774	0.354226	0.224243	0.2872	0.2395	0.230616	0.250955	0.199782	0.231515	0.286718	0.413418	0.247735	0.341702	0.256813	0.456232	0.466704	0.239344	0.206815	0.244717	0.345031	0.259011		0.231038	0.327711	0.212984	0.308857	0.26944	0.301553	0.5102	0.259919	0.325108	0.270669	0.586466	0.284807	0.280015	0.266588	0.29592	0.259757	0.299524	0.257708	0.313021
PE(18:1_18:1)-H	PE(18:1_18:1)	PE(36:2)-H	PE	PE(18:1_18:1)	3.84229	2.65056	4.90462	5.47026	8.90112	5.27221	4.42498	5.30946	4.30531	6.24502	6.8301	3.33145	4.00144	4.93506	2.76654	5.24479	9.02936	6.48846	6.32731	6.01766	2.52897	4.31775	4.52676	5.70738	2.77845		8.96662	6.09932	2.63965	3.8714	2.87357	3.75559	4.39267	2.61622	4.18591	2.47906	7.93254	6.988	5.00053	7.30846	6.18192	13.8897	8.57789	6.17708	3.33296
PE(16:0_20:4)-H	PE(16:0_20:4)	PE(36:4)-H	PE	PE(16:0_20:4)	1.39648	0.574903	0.833336	1.54085	1.76265	0.812934	1.17553	0.87541	1.37075	1.38903	1.38298	0.840516	1.51905	1.54612	0.70778	1.56717	2.67868	1.5573	0.789503	1.73103	0.820031	0.9153	1.44497	1.67583	1.3021		2.33533	1.36524	0.628854	1.0026	1.35349	0.897499	1.05053	1.37316	1.58513	0.679001	1.78228	1.33152	1.35663	1.72921	1.90575	2.69349	1.50659	1.48543	0.940851
PE(16:1e_20:4)-H	PE(16:1e_20:4)	PE(36:5e)-H	PE	PE(16:1e_20:4)	3.11893	3.70147	4.54301	2.94822	4.19279	3.79378	1.96708	1.6401	2.80197	2.09263	1.84061	1.80909	1.7803	2.50711	3.8516	2.78489	3.12301	3.0247	2.31356	4.94509	2.57567	2.20553	1.99918	1.89226	2.81308		3.64097	1.33661	1.10203	2.80233	2.16075	2.08125	3.65201	2.04572	3.77475	2.44511	3.5703	2.40241	1.8573	2.68942	3.02321	1.96331	2.06713	2.10875	2.04653
PE(18:1e_20:4)-H	PE(18:1e_20:4)	PE(38:5e)-H	PE	PE(18:1e_20:4)	9.21701	8.06707	7.19434	4.14686	4.7012	4.16154	2.53708	2.7112	3.3307	2.78836	2.88053	2.39584	3.10123	3.53903	6.88539	4.38435	4.07059	4.09364	3.95703	6.83585	4.64898	2.83285	3.39509	3.12091	2.87695		3.99979	1.83137	1.30574	3.39073	3.2107	3.23834	8.84079	2.86356	3.51817	3.5813	2.73794	3.19414	2.44272	5.12434	3.68279	2.92232	3.25665	3.02766	2.87066
PE(16:0_22:6)-H	PE(16:0_22:6)	PE(38:6)-H	PE	PE(16:0_22:6)	1.5443	1.47691	0.721298	3.49904	2.51774	1.63823	0.596767	1.07661	1.6931	3.50713	1.69345	1.41567	1.89117	2.76622	0.781688	1.64647	3.58102	1.64263	1.31669	1.63303	1.29842	1.00216	2.83323	1.86482	1.02394		2.24469	0.959084	0.7538	0.562706	1.34297	0.704131	1.23812	1.67561	2.4785	0.805635	0.918549	1.27013	0.744275	1.50614	1.73873	1.93269	1.87513	1.38548	0.769046
PE(18:2e_20:4)-H	PE(18:2e_20:4)	PE(38:6e)-H	PE	PE(18:2e_20:4)	3.47019	4.92947	5.73945	3.13709	5.19389	3.39418	2.09296	2.0976	3.07805	1.89389	1.92816	1.80722	2.39592	4.01708	3.38616	3.7853	3.70561	3.13316	2.8302	4.75279	2.56687	1.75098	2.19296	2.25979	2.83692		2.45949	2.09624	1.33505	2.49134	2.34275	2.59121	4.08678	2.1432	4.65809	2.49077	2.92297	2.44713	1.92342	3.16766	1.98622	2.40955	2.63624	2.0901	2.8795
PE(20:1e_20:4)-H	PE(20:1e_20:4)	PE(40:5e)-H	PE	PE(20:1e_20:4)	0.210288	0.312219	0.232878	0.120916	0.129738	0.274684	0.110948	0.111411	0.129518	0.109008	0.153931	0.0942308	0.10414	0.159558	0.189665	0.112074	0.133521	0.23337	0.290043	0.306974	0.255004	0.110785	0.319147	0.171216	0.188485		0.182875	0.183493	0.207861	0.215368	0.191932	0.203675	0.202915	0.170378	0.207173	0.209157	0.172293	0.208059	0.143155	0.20996	0.187386	0.183273	0.169255	0.173734	0.159494
PE(18:0_18:1)-H	PE(18:0_18:1)	PE(36:1)-H	PE	PE(18:0_18:1)	0.472201	0.681979	0.802019	0.805559	1.56979	0.817378	0.745172	0.887763	0.755581	0.809067	1.54321	0.359964	0.525109	0.915096	0.7363	0.815604	2.37181	1.00756	1.03679	1.88973	0.352624	0.781089	0.67994	0.862624	0.491686		1.03616	1.40213	0.42461	0.642207	0.681486	0.998531	0.830217	0.304213	0.401298	0.314986	1.06682	1.06251	0.922224	1.2416	1.24486	2.1552	1.08543	0.686293	0.508342
PE(18:1_18:1)-H	PE(18:1_18:1)	PE(36:2)-H	PE	PE(18:1_18:1)	2.25171	2.6315	3.12172	2.75981	4.91116	2.93255	2.279	2.29062	2.24523	2.20699	2.30712	2.22159	1.99549	2.50191	2.98507	2.73474	2.77443	4.0254	2.89604	2.60151	2.0268	1.94579	3.21859	2.59282	2.2214		2.35906	2.01668	2.4863	1.85367	1.82185	2.37219	2.94574	2.36985	1.88343	1.83661	3.08049	2.04447	2.371	2.75495	1.97765	2.11296	1.94273	1.76971	1.73083
PE(18:1e_18:1)-H	PE(18:1e_18:1)	PE(36:2e)-H	PE	PE(18:1e_18:1)	0.275082	0.637583	0.2782	0.188533	0.367011	0.230936	0.20504	0.258652	0.220204	0.185085	0.198363	0.174045	0.206425	0.21371	0.325015	0.195293	0.282541	0.253386	0.417891	0.371513	0.1966	0.198832	0.228384	0.241296	0.193477		0.229788	0.248877	0.165111	0.244915	0.250578	0.28081	0.617319	0.223329	0.223069	0.237929	0.221106	0.238829	0.17236	0.241098	0.269496	0.21793	0.207276	0.208205	0.195451
PE(18:1e_20:3)-H	PE(18:1e_20:3)	PE(38:4e)-H	PE	PE(18:1e_20:3)	0.243181	0.146542	0.13241	0.101261	0.279007	0.11713	0.054909	0.100405	0.0992345	0.0728619	0.0903838	0.0926109	0.0796201	0.118333	0.203202	0.167805	0.198075	0.124404	0.175014	0.210757	0.115248	0.0799698	0.126221	0.112381	0.116904		0.225116	0.149205	0.124145	0.176688	0.176394	0.242854	0.30327	0.171622	0.133848	0.17382	0.219547	0.161927	0.188145	0.217228	0.183922	0.179341	0.15636	0.18126	0.158638
PE(16:1e_22:4)-H	PE(16:1e_22:4)	PE(38:5e)-H	PE	PE(16:1e_22:4)	0.571112	0.469451	0.431323	0.277205	0.506057	0.296713	0.333575	0.209068	0.287249	0.192593	0.217152	0.188149	0.218909	0.258345	0.493272	0.301001	0.322886	0.420728	0.404018	0.448441	0.265162	0.232763	0.211848	0.36374	0.404381		0.33127	0.2462	0.200453	0.355094	0.238045	0.270005	0.293875	0.320517	0.290452	0.294424	0.487018	0.288206	0.282959	0.317367	0.329719	0.319395	0.267295	0.280104	0.291916
PE(18:0_22:5)-H	PE(18:0_22:5)	PE(40:5)-H	PE	PE(18:0_22:5)	0.22567	0.171897	0.0805661	0.310338	0.411692	0.155889	0.195542	0.209425	0.313756	0.297743	0.26708	0.108679	0.229492	0.280831	0.121246	0.361173	0.658752	0.377319	0.170279	0.159779	0.165718	0.173771	0.210529	0.201304	0.183656		0.248835	0.271956	0.222676	0.213452	0.107899	0.071836	0.0701092	0.192207	0.300907	0.141269	0.30573	0.327854	0.336226	0.0958453	0.319714	0.476636	0.366048	0.487428	0.181356
PE(18:0_22:5)-H	PE(18:0_22:5)	PE(40:5)-H	PE	PE(18:0_22:5)	0.093414	0.0900364	0.0992999	0.256692	0.54578	0.0838065	0.224571	0.11186	0.306294	0.145294	0.193744	0.122464	0.141479	0.359237	0.111368	0.153282	0.658313	0.223777	0.136701	0.159947	0.122495	0.146554	0.179085	0.167891	0.151197		0.618525	0.101964	0.0261969	0.145152	0.142018	0.372437	0.430677	0.327625	0.169138	0.0807045	0.306323	0.253079	0.179337	0.322403	0.237832	0.514812	0.191408	0.13713	0.404371
PE(18:1e_16:0)-H	PE(18:1e_16:0)	PE(34:1e)-H	PE	PE(18:1e_16:0)	0.102506	0.154524	0.113255	0.112715	0.111574	0.123002	0.0685161	0.115354	0.0700953	0.093706	0.11799	0.0631045	0.102135	0.0922776	0.131194	0.150029	0.185547	0.0688653	0.134849	0.080607	0.0898512	0.0897766	0.154315	0.186268	0.155414		0.114321	0.0699642	0.0519832	0.0356813	0.0912927	0.132421	0.102547	0.108261	0.116355	0.0899387	0.221168	0.0493603	0.107504	0.100696	0.0483719	0.0341982	0.0824918	0.0654901	0.123842
PE(16:0_18:2)-H	PE(16:0_18:2)	PE(34:2)-H	PE	PE(16:0_18:2)	1.44933	0.879899	1.65412	2.16626	2.64461	2.30193	1.57194	1.96621	1.6885	2.13809	1.92447	1.31868	1.3384	1.86284	1.21469	1.9247	3.23062	2.28208	2.05667	2.18661	0.760824	1.46644	1.7753	2.17614	1.18726		3.04097	2.17887	0.81781	1.218	0.979023	0.861973	1.42025	0.948591	1.65108	0.675257	3.44663	2.10935	1.78414	2.46393	2.46857	5.34435	2.11944	2.04266	1.06064
PE(16:0_18:1)-H	PE(16:0_18:1)	PE(34:1)-H	PE	PE(16:0_18:1)	0.421591	0.305416	0.379943	0.85689	0.954409	0.581449	0.666282	0.784732	0.774743	0.840855	0.888492	0.410824	0.400907	0.844231	0.468616	0.846633	1.12201	0.955381	0.442168	1.09226	0.284607	0.493794	0.597306	0.802033	0.734084		0.767959	1.20891	0.328998	0.468799	0.477763	0.646974	0.579539	0.353239	0.906577	0.273889	1.4213	0.633336	0.630303	0.733061	1.17655	1.92471	0.655702	0.662956	0.415392
PE(18:0_16:0)-H	PE(18:0_16:0)	PE(34:0)-H	PE	PE(18:0_16:0)	0.011002	0.00786589	0.019726	0.0162515	0.0120423	0.00464591	0.0136951	0.0168807	0.0150291	0.0149448	0.0131202	0.0049918	0.00855411	0.0153292	0.0130929	0.0198367	0.022472	0.0154481	0.0120561	0.0351148	0.00899444	0.0123293	0.0196508	0.0164617	0.00658626		0.0145293	0.0608362	0.0136191	0.0140589	0.018701	0.0204244	0.0173478	0.0148469	0.0110991	0.0114393	0.0164523	0.0185823	0.0174457	0.0241971	0.0263503	0.0392741	0.0221192	0.0135656	0.0112238
PE(18:1e_18:2)-H	PE(18:1e_18:2)	PE(36:3e)-H	PE	PE(18:1e_18:2)	2.61264	3.00502	2.02498	1.32173	2.15853	1.78382	1.1589	2.41748	1.15493	1.07619	1.25473	1.10881	1.35972	1.17828	2.6062	1.52774	1.42584	1.49803	2.90644	2.38678	1.59218	1.21252	1.27257	1.48599	1.33393		1.43633	1.16247	0.743698	1.57568	1.41245	1.76576	4.26432	1.21689	1.94528	1.66938	3.1709	1.4945	1.74078	1.78864	1.65051	1.36935	1.34655	1.23556	2.31599
PE(17:0_18:1)-H	PE(17:0_18:1)	PE(35:1)-H	PE	PE(17:0_18:1)	0.0175038	0.0166692	0.0130447	0.0265296	0.0536444	0.0201953	0.019748	0.0289504	0.0302313	0.042509	0.0347649	0.00967857	0.0141257	0.0227456	0.0126761	0.0472288	0.0592075	0.0283394	0.0165773	0.0421559	0.00749178	0.0169113	0.0198356	0.0254876	0.0101736		0.0452637	0.0332717	0.00710992	0.0259199	0.0140509	0.0466352	0.020199	0.0122618	0.0212881	0.0119749	0.0521086	0.0227841	0.0285284	0.029496	0.0970868	0.0835037	0.0313925	0.0214333	0.0125932
PE(18:2e_22:6)-H	PE(18:2e_22:6)	PE(40:8e)-H	PE	PE(18:2e_22:6)	0.997637	1.25948	0.916508	0.798494	0.969428	0.866267	0.422562	0.529784	0.489729	0.560554	0.534188	0.554703	0.593758	1.06461	0.708639	0.555706	0.621144	0.558552	0.748753	0.82609	0.471719	0.480094	0.818848	0.685009	0.471915		0.437934	0.594464	0.39049	0.542077	0.566889	0.560177	1.05759	0.667159	0.771529	0.592136	0.4605	0.651382	0.370717	0.761954	0.589395	0.495328	0.54471	0.428285	0.579768
PE(18:1e_22:6)-H	PE(18:1e_22:6)	PE(40:7e)-H	PE	PE(18:1e_22:6)	3.21014	2.47573	1.54367	1.40873	1.43012	1.61744	0.734725	0.911689	0.809988	0.797533	0.865	0.658317	0.696297	1.6418	1.49793	1.28841	1.05997	1.11424	1.30982	1.72011	0.927369	0.838747	1.45408	1.15284	1.02426		0.950837	0.566723	0.640649	0.962278	0.885125	0.884802	2.59284	1.29283	1.05711	0.97438	0.706774	0.805751	0.685914	1.21291	1.10688	0.927585	0.686986	0.571842	0.723993
PE(18:1e_22:5)-H	PE(18:1e_22:5)	PE(40:6e)-H	PE	PE(18:1e_22:5)	1.23776	0.633491	0.522221	0.960515	0.534175	0.635878	0.309111	0.277502	0.345362	0.336599	0.382451	0.284277	0.395269	0.468113	0.447631	0.391507	0.914544	0.507748	0.470151	1.01972	0.420594	0.263276	0.321845	0.352131	0.383598		0.354445	0.480466	0.317188	0.480092	0.348451	0.499805	0.625307	0.312506	0.373982	0.435674	0.379241	0.442797	0.359887	0.413393	0.448352	0.383109	0.435046	0.433431	0.39508
PE(18:0e_18:2)-H	PE(18:0e_18:2)	PE(36:2e)-H	PE	PE(18:0e_18:2)	0.185943	0.140666	0.127293	0.116347	0.0921948	0.130947	0.0738801	0.138652	0.0626919	0.0963644	0.115506	0.0795835	0.0940938	0.142548	0.14201	0.142145	0.252373	0.129684	0.155795	0.165393	0.0974955	0.0940582	0.144483	0.0919301	0.0649925		0.200186	0.028937	0.0355671	0.0437303	0.0715569	0.102314	0.0896462	0.131161	0.0915958	0.0896245	0.0919309	0.0674865	0.139758	0.085091	0.069939	0.0955713	0.0708553	0.121697	0.126437
PE(18:2e_18:2)-H	PE(18:2e_18:2)	PE(36:4e)-H	PE	PE(18:2e_18:2)	0.50892	1.43004	1.03417	0.652954	1.04737	0.890183	0.539238	0.649906	0.50432	0.466757	0.581677	0.454429	0.701174	0.71876	0.837819	0.681186	0.694113	0.726348	0.948092	0.63424	0.594072	0.447602	0.935529	0.634809	0.416831		0.453841	0.604232	0.307186	0.656373	0.733699	0.706998	1.21593	0.585754	1.43744	0.708124	1.53754	0.914914	0.841127	0.998677	0.788553	0.650885	0.646131	0.885473	1.48983
PE(18:1e_20:3)-H	PE(18:1e_20:3)	PE(38:4e)-H	PE	PE(18:1e_20:3)	1.90389	1.0368	0.731801	0.861504	0.48087	0.438428	0.479064	0.347031	0.469871	0.499535	0.549042	0.387618	0.504375	1.62425	0.602982	0.594409	2.04573	0.849318	0.628107	0.737977	0.753102	0.487419	0.859167	0.450889	0.534479		1.76061	0.214572	0.160596	0.291049	0.91426	0.664098	0.524071	1.17072	0.443059	0.614511	0.614457	0.494366	0.663366	0.903806	0.419126	0.616843	0.342942	0.549049	0.562167
PE(16:0_20:3)-H	PE(16:0_20:3)	PE(36:3)-H	PE	PE(16:0_20:3)	0.269004	0.223611	1.12377	0.440035	0.603742	1.33835	0.221999	0.384416	0.34646	0.615008	0.458408	0.234258	0.286617	1.53312	0.292372	0.867942	2.68685	0.295472	0.465701	1.96525	0.141165	1.02337	0.264997	1.93699	0.670804		0.604212	0.48701	0.299563	0.362362	0.975421	0.295045	0.327248	0.168902	0.284475	0.15585	2.0016	0.40995	0.45927	2.24523	0.489777	0.862069	0.445993	0.518578	0.245238
PE(20:1e_18:1)-H	PE(20:1e_18:1)	PE(38:2e)-H	PE	PE(20:1e_18:1)	0.0254547	0.054348	0.0252856	0.0162219	0.0393485	0.0190805	0.0160099	0.0190232	0.0153962	0.0160654	0.0210728	0.0162339	0.0163496	0.0178255	0.0231145	0.0140908	0.0201981	0.0172562	0.0573138	0.0435062	0.0172441	0.0177741	0.024864	0.0320622	0.0177963		0.0226066	0.042127	0.0291481	0.0247916	0.0295128	0.0250877	0.0471317	0.0216415	0.0233509	0.0244695	0.027427	0.0257744	0.0176514	0.0264755	0.0349324	0.026479	0.0232902	0.0264523	0.0201923
PE(18:0_20:5)-H	PE(18:0_20:5)	PE(38:5)-H	PE	PE(18:0_20:5)	0.457419	0.244064	0.179214	0.664165	0.642496	0.243723	0.333925	0.28067	0.459929	0.595161	0.486408	0.229027	0.331558	0.753989	0.218508	0.402278	1.24913	0.425941	0.244584	0.338899	0.246715	0.251623	0.487934	0.446416	0.249465		0.727279	0.378756	0.378512	0.278597	0.303779	0.368159	0.287585	0.456992	0.449011	0.198439	0.565045	0.374965	0.532543	0.519111	0.581706	0.978891	0.533112	0.588854	0.27357
PG(28:0_16:0)+H	PG(28:0_16:0)	PG(44:0)+H	PG	PG(28:0_16:0)	0.837452	0.171567	0.433267	0.796616	0.453656	0.62391	0.652938	0.832038	0.925699	0.318983	0.863953	0.254021	0.61267	0.711805	0.672167	0.196523	0.852668	0.587696	0.85136	0.487642	0.203335	0.707377	0.765188	0.58586	0.0544685		0.511184	0.701662	0.51669	0.4224	0.309815	0.255172	0.462989	0.0736361	0.355866	0.454377	0.611969	1.00068	0.462711	0.626936	0.430408	3.92809	2.16189	0.733418	0.800552
PG(29:2e)+NH4	PG(29:2e)	PG(29:2e)+NH4	PG	PG(29:2e)	32.2513	27.3962	27.5493	37.1911	38.9598	31.8064	1.00594	36.8742	29.4067	49.666	46.1038	38.9306	33.9314	26.3823	29.6021	27.2397	41.7214	39.822	50.9286	33.483	42.0345	29.5729	29.225	33.0015	32.6785		37.1424	34.8651	39.3185	33.3878	33.5073	37.6163	32.4624	33.9565	39.0744	31.6782	35.5508	29.0443	30.5427	27.624	27.7554	28.7326	30.5905	36.6138	43.3068
PG(36:0_8:0)+H	PG(36:0_8:0)	PG(44:0)+H	PG	PG(36:0_8:0)	0.139268	0.0732554	0.117067	0.259119	0.263163	0.291021	0.150216	0.119091	0.0953751	0.431405	0.395725	0.368419	0.301739	0.279923	0.197002	0.38445	0.375875	0.307388	0.297117	0.200576	0.224972	0.297669	0.312904	0.256025	0.239482		0.383316	0.143316	0.983526	0.268951	0.714587	0.497199	0.2914	0.431863	0.998395	1.0197	0.38307	0.851391	0.218011	0.0940953	0.294966	0.577079	0.33729	0.0925752	0.333253
PG(31:2e)+NH4	PG(31:2e)	PG(31:2e)+NH4	PG	PG(31:2e)	5.22307	4.06466	3.01941	7.80219	6.94664	5.12628	7.71147	6.39934	4.71821	9.76166	6.26404	7.43999	4.41931	4.91589	2.89361	5.33115	7.76308	7.77576	7.58208	7.44112	5.74176	4.14462	4.0554	4.25114	4.96812		6.60442	7.25232	6.37551	6.41014	11.7656	7.61027	4.71549	5.88813	6.78504	4.26477	5.87115	3.70758	4.55473	4.04115	6.63408	6.16165	0.96908	8.46468	8.0374
PG(32:2e)+NH4	PG(32:2e)	PG(32:2e)+NH4	PG	PG(32:2e)	1.81701	1.82787	1.67608	2.57321	2.32652	2.50642	2.23004	2.67715	2.34383	3.11803	2.09276	3.08535	2.99179	1.66285	1.78112	1.73549	2.90454	1.89653	2.46804	2.04949	2.18313	1.70849	1.31715	1.27643	2.94951		3.54249	3.22147	3.39006	3.36942	5.31621	3.01841	2.50079	3.82862	2.43413	2.1287	2.07546	1.33914	1.97385	1.60631	2.55058	1.12137	0.681489	3.85299	2.86935
PG(26:1_11:0)+H	PG(26:1_11:0)	PG(37:1)+H	PG	PG(26:1_11:0)	6.00753	7.13674	8.15277	7.34421	6.30627	7.6919	6.40027	9.40817	7.37147	4.96727	7.64273	6.08976	5.67531	5.60053	7.49957	5.16781	8.60288	7.1459	8.75111	6.44327	8.24471	7.67509	7.49521	5.27967	6.23216		6.07502	4.40745	4.99068	3.96574	4.32482	4.99573	4.32757	4.15737	4.99455	3.96087	4.75425	3.95937	4.63456	5.18313	3.41206	3.14461	4.11697	5.24601	5.51592
PG(18:0_19:0)+H	PG(18:0_19:0)	PG(37:0)+H	PG	PG(18:0_19:0)	7.7718	7.71456	5.36479	7.71289	7.22872	9.8747	5.45215	10.4436	7.69609	4.87348	8.38332	4.55546	3.6158	7.5042	4.93265	4.92248	8.25173	7.36311	7.72103	6.47353	8.98764	5.71656	7.42782	10.2477	4.99134		5.80112	5.35108	4.07471	6.93623	10.7252	10.8135	11.8212	6.06775	11.2959	8.82062	8.78358	7.73526	5.18442	9.04861	5.55763	10.4115	9.05666	11.5445	8.05772
PG(28:0_18:2)+H	PG(28:0_18:2)	PG(46:2)+H	PG	PG(28:0_18:2)	0.370208	0.565781	0.332774	0.8471	0.293136	0.425581	0.247905	0.532146	0.144495	0.346224	0.400322	0.389097	0.255244	0.991443	0.539728	0.555169	0.42943	0.152093	0.409735	0.0607673	0.361344	1.26719	0.5703	0.459223	0.590056		0.30573	0.0402742	0.0546524	0.100596	0.177577	0.1256	0.361009	0.20307	0.366484	0.21066	0.0897101	0.506879	0.213331	0.180215	0.144736	0.0696117	0.763802	0.0945988	0.602947
PG(43:5)-H	PG(43:5)	PG(43:5)-H	PG	PG(43:5)	1.58886	2.47203	2.28715	1.88781	1.24725	2.08808	2.61426	2.76349	2.37715	1.9196	2.23399	3.35714	3.05401	2.3525	1.86809	2.51469	1.64932	2.38856	2.37335	2.58309	2.44459	2.48143	2.30526	2.16517	2.35385		1.77735	2.43622	2.21638	1.98557	2.17698	1.71862	1.95005	1.95775	1.9191	2.12567	1.86706	2.27011	1.74822	2.02633	1.83451	1.83009	1.98461	1.72693	1.84391
phSM(t36:0)+H	phSM(t36:0)	phSM(t36:0)+H	phSM	phSM(t36:0)	0.181522	0.209795	0.217015	0.245081	0.193202	0.123157	0.127447	0.236173	0.161642	0.227031	0.234958	0.12809	0.147025	0.186542	0.204534	0.207193	0.15658	0.144768	0.277686	0.174088	0.141451	0.264645	0.191137	0.143858	0.160172		0.231856	0.154394	0.116189	0.149603	0.195208	0.194686	0.166158	0.194066	0.243715	0.155643	0.217452	0.171765	0.197394	0.143119	0.17295	0.142902	0.13833	0.231238	0.238766
phSM(t41:6)+H	phSM(t41:6)	phSM(t41:6)+H	phSM	phSM(t41:6)	0.191729	0.265036	0.243704	0.219882	0.194943	0.329309	0.288697	0.440675	0.303559	0.378536	0.31526	0.274252	0.429735	0.516959	0.257933	0.213943	0.197392	0.164063	0.328677	0.276171	0.291943	0.288281	0.258182	0.314456	0.183138		0.260388	0.254807	0.274676	0.273217	0.224124	0.316585	0.231697	0.163025	0.270396	0.24534	0.231088	0.211753	0.265634	0.216897	0.268324	0.200683	0.174629	0.351863	0.362603
phSM(t18:1_16:1)+HCOO	phSM(t18:1_16:1)	phSM(t34:2)+HCOO	phSM	phSM(t18:1_16:1)	0.128931	0.152496	0.138176	0.117912	0.110063	0.198678	0.152717	0.177469	0.170161	0.166642	0.1458	0.202409	0.195397	0.133167	0.160073	0.18276	0.165929	0.161599	0.191845	0.168954	0.16586	0.153755	0.109833	0.184126	0.192224		0.14194	0.16481	0.145418	0.13153	0.143677	0.15304	0.105981	0.144882	0.130277	0.131786	0.154261	0.133383	0.12881	0.149854	0.150062	0.147834	0.13709	0.133836	0.118471
phSM(d20:0_18:1)+HCOO	phSM(d20:0_18:1)	phSM(d38:1)+HCOO	phSM	phSM(d20:0_18:1)	0.0475169	0.0594514	0.0453737	0.0411522	0.0389168	0.0508273	0.0476745	0.0504616	0.0538015	0.0483518	0.0537262	0.0488513	0.0820272	0.0559807	0.0583424	0.0409613	0.0627205	0.0660979	0.0206765	0.0410106	0.0404625	0.053826	0.108636	0.04687	0.050663		0.0473191	0.0484405	0.0240167	0.0447619	0.0499795	0.0507014	0.0548732	0.0427723	0.0355222	0.0589985	0.039647	0.0525942	0.0453937	0.0672884	0.0568384	0.0496924	0.0545184	0.0448713	0.0632812
phSM(t18:1_21:3)+HCOO	phSM(t18:1_21:3)	phSM(t39:4)+HCOO	phSM	phSM(t18:1_21:3)	1.12051	0.766422	0.973319	0.930145	1.05425	1.00474	0.804826	1.46806	0.88918	1.05641	0.852875	1.02842	0.799398	1.00313	0.785082	1.03916	0.77302	0.938341	1.21875	0.830688	0.58425	0.982932	0.609243	0.694447	0.760312		1.18802	0.843749	0.831542	0.96609	0.850311	1.44173	0.598056	0.722309	0.833814	0.799328	0.84826	0.865445	0.696026	0.969731	0.845951	0.61932	0.798495	0.71928	0.662946
phSM(t42:1)+HCOO	phSM(t42:1)	phSM(t42:1)+HCOO	phSM	phSM(t42:1)	0.054662	0.0763082	0.05651	0.0383251	0.0567353	0.0332948	0.0360234	0.035623	0.0368457	0.0442815	0.0284052	0.0231684	0.0426792	0.0451946	0.0412008	0.0260584	0.0335717	0.0333011	0.0694384	0.0360614	0.0407891	0.0419149	0.040344	0.0472086	0.0401932		0.038976	0.0317101	0.0197104	0.0279518	0.0540176	0.0630402	0.0589128	0.0413227	0.0691414	0.0448936	0.0179281	0.0416779	0.0282806	0.0443751	0.0295595	0.0477835	0.0406313	0.0230487	0.0392034
PI(18:0_18:1)+Na	PI(18:0_18:1)	PI(36:1)+Na	PI	PI(18:0_18:1)	6.93348	5.28361	7.23485	7.27414	6.19839	5.629	6.13348	5.36157	6.19425	6.19869	4.71348	4.11243	3.8875	6.36725	5.61234	5.92847	7.45181	6.95907	6.87502	5.3622	4.44105	5.83824	5.34418	5.18502	5.47731		7.1079	5.95965	5.4283	6.72214	7.40465	8.05788	7.72747	7.4548	7.3154	5.34415	5.9194	5.31971	6.17804	5.16653	5.45434	4.25602	5.8438	6.87758	7.98397
PI(18:1_18:1)+Na	PI(18:1_18:1)	PI(36:2)+Na	PI	PI(18:1_18:1)	0.334318	0.232408	0.175882	0.225192	0.163019	0.15413	0.204611	0.221141	0.173859	0.219332	0.167212	0.130002	0.166888	0.256448	0.136684	0.184375	0.276398	0.185328	0.118056	0.197616	0.204059	0.162537	0.180672	0.191311	0.154699		0.204935	0.219639	0.0903335	0.215532	0.229855	0.28855	0.247848	0.0987684	0.230997	0.195551	0.168355	0.205438	0.258653	0.203354	0.1665	0.265602	0.234742	0.161473	0.26231
PI(18:0_20:3)+NH4	PI(18:0_20:3)	PI(38:3)+NH4	PI	PI(18:0_20:3)	2.86592	0.917873	3.11431	3.92244	2.28264	2.4688	2.80853	3.23489	3.62993	4.21978	2.87411	3.01768	2.7261	3.23259	2.79677	3.67812	2.32661	2.91935	3.25706	2.51388	1.47856	3.08192	2.62759	2.55208	3.87965		3.38923	2.79537	3.52209	0.399772	3.50452	4.47061	3.93092	3.28623	4.20027	2.40053	2.78273	2.81348	2.75583	2.33557	2.87101	2.28012	2.68876	3.14043	4.4101
PI(18:3_20:3)+Na	PI(18:3_20:3)	PI(38:6)+Na	PI	PI(18:3_20:3)	0.215509	0.306412	0.29272	0.460299	0.139014	0.205523	0.202785	0.313343	0.139319	0.179244	0.259976	0.202898	0.266941	0.273561	0.281377	0.152311	0.215618	0.224284	0.392519	0.24692	0.128954	0.277104	0.260243	0.289813	0.154096		0.145614	0.273133	0.205795	0.225571	0.276406	0.306079	0.420596	0.114252	0.221034	0.302006	0.226905	0.262632	0.319539	0.232206	0.172514	0.373785	0.385418	0.123387	0.481232
PI(16:1)+H	PI(16:1)	PI(16:1)+H	PI	PI(16:1)	0.470127	0.331148	0.238473	0.140394	0.319898	0.666129	0.183707	0.247342	0.0968984	0.192933	0.163027	0.167828	0.201121	0.166639	0.196631	0.156036	0.225981	0.293664	0.216262	0.102446	0.569276	0.595464	0.461248	0.379214	0.261289		0.162572	0.0434572	0.117485	0.155288	0.0779463	0.0508501	0.176948	0.175474	0.0895081	0.108341	0.071927	0.128161	0.0206721	0.0870427	0.105503	0.0556012	0.140977	0.102738	0.107229
PI(16:0_18:2)-H	PI(16:0_18:2)	PI(34:2)-H	PI	PI(16:0_18:2)	16.3493	12.5019	20.3209	16.2041	19.1342	16.7388	23.349	12.7294	13.7296	20.0419	15.5616	9.3003	10.7367	15.5425	34.0887	15.5661	19.3081	19.8798	16.1071	15.785	11.9495	30.0074	15.6414	18.9156	15.1933		25.1641	24.4239	8.12176	14.1265	9.26366	13.9766	21.1403	16.5684	12.7643	21.606	38.2246	13.3684	26.3696	13.4794	19.3583	44.7447	26.8591	25.526	27.9927
PI(18:0_18:1)-H	PI(18:0_18:1)	PI(36:1)-H	PI	PI(18:0_18:1)	9.7304	23.6557	15.4962	15.25	17.929	8.87438	12.3731	14.2403	14.5347	21.218	16.4617	6.42924	8.39439	17.3696	23.6951	14.56	18.9188	12.805	19.7875	24.653	8.21704	20.0204	22.4517	17.1582	13.3194		14.82	15.4719	8.84144	8.10239	14.955	19.6187	24.3249	8.961	17.3582	13.9677	19.2719	7.22928	16.1246	15.9523	8.5985	22.739	14.034	13.4307	20.7132
PI(18:0_18:2)-H	PI(18:0_18:2)	PI(36:2)-H	PI	PI(18:0_18:2)	48.1692	51.2525	53.0646	75.2527	89.2925	42.2405	49.1478	37.9866	44.8375	87.7599	52.2461	31.0919	45.4977	59.3549	102.729	49.2988	59.0139	54.9773	74.8943	58.0094	31.1764	101.092	47.3155	65.2639	39.2396		64.2362	48.5506	39.4666	32.2362	47.6371	42.0642	72.3363	52.2093	57.4365	60.8845	70.2089	51.8358	71.4597	41.0644	35.3873	75.3514	87.61	67.6843	118.503
PI(16:0_20:4)-H	PI(16:0_20:4)	PI(36:4)-H	PI	PI(16:0_20:4)	20.3228	9.33444	17.4102	15.7975	17.0301	12.8358	25.7696	10.3588	15.3225	17.8531	17.1644	6.59487	6.8356	16.7435	19.8575	15.1824	23.0227	17.6115	10.2504	15.2814	10.5633	24.3863	18.558	14.5909	15.3329		26.0494	22.3531	8.8502	22.2633	11.8835	21.6945	16.4901	16.1418	17.5576	18.1723	37.6446	13.2267	26.2714	19.0857	23.6425	56.9628	23.9902	24.9032	17.4379
PI(18:0_20:4)-H	PI(18:0_20:4)	PI(38:4)-H	PI	PI(18:0_20:4)	150.119	155.828	141.976	148.151	178.903	193.271	142.09	143.835	151.369	196.299	129.391	111.955	147.286	153.516	150.905	149.363	164.254	156.309	216.63	144.51	112.222	196.706	145.405	149.617	147.98		237.262	99.6294	140.409	98.7542	137.091	161.686	154.249	147.93	181.286	144.202	155.496	160.373	130.601	160.085	150.786	164.156	181.662	151.35	156.095
PI(16:0_22:6)-H	PI(16:0_22:6)	PI(38:6)-H	PI	PI(16:0_22:6)	2.57421	1.38047	1.3558	2.58293	1.42323	1.27317	1.72741	1.13935	2.03308	2.77302	1.22934	0.935256	1.09728	2.90932	2.7443	1.97912	1.54377	1.52828	1.25019	2.23248	1.17253	2.74423	2.81572	1.51004	1.98113		2.55912	2.31586	1.24474	1.17962	2.39144	1.4937	2.47551	2.54238	2.25577	2.52073	2.27826	2.62167	1.88476	2.57323	2.5212	4.00463	2.75177	2.36914	1.95802
PI(18:0_20:3)-H	PI(18:0_20:3)	PI(38:3)-H	PI	PI(18:0_20:3)	0.747601	1.87222	3.75588	3.72549	5.65686	1.95928	4.05893	2.77304	3.92444	4.64996	0.51726	2.49254	2.79409	4.45555	3.71133	3.82043	3.21404	2.7842	3.95683	3.29515	1.8102	4.09231	4.06727	4.02883	3.36389		7.68437	3.31892	2.55131	3.90543	3.25262	7.11036	4.25422	2.60177	4.32139	4.51762	8.62089	2.86125	5.71859	5.47447	3.22443	5.16682	4.87433	5.22605	3.79143
PI(16:0_16:1)-H	PI(16:0_16:1)	PI(32:1)-H	PI	PI(16:0_16:1)	0.614607	0.22272	0.617224	0.709956	1.1596	0.453725	1.51722	0.194679	0.651036	1.1598	0.561928	0.225278	0.186215	0.546926	0.833244	0.701659	0.962823	0.841951	0.157725	0.824015	0.446768	0.725393	0.827143	0.631476	0.77714		1.30148	2.24677	0.589279	0.994627	0.162609	0.986375	0.350133	0.758572	0.853976	0.297532	3.98802	0.134595	1.0583	0.684149	1.24669	3.32972	0.51933	2.21312	0.348181
PI(16:0_16:0)-H	PI(16:0_16:0)	PI(32:0)-H	PI	PI(16:0_16:0)	0.599029	0.101378	0.602713	0.506528	0.736894	0.581934	0.742405	0.26706	0.4378	1.27895	0.428248	0.117089	0.200843	0.648732	0.561607	0.441439	0.43374	0.742801	0.274697	0.497184	0.45669	0.477389	0.769952	0.538594	0.922596		0.843326	0.643517	0.796451	0.792407	0.448456	0.688939	0.255148	0.635854	1.32715	0.52537	0.984959	0.393545	0.513872	0.784353	0.621234	2.66527	0.338258	1.53323	0.617796
PI(16:0_18:1)-H	PI(16:0_18:1)	PI(34:1)-H	PI	PI(16:0_18:1)	8.23217	9.73927	10.5993	10.8194	11.3975	6.49516	12.012	9.30232	11.5066	12.4513	8.93593	4.41953	5.43138	10.0151	17.994	10.1117	12.5277	11.1628	9.72844	15.1893	6.2013	13.7146	12.3515	11.9369	11.7064		13.3367	13.8612	8.17139	6.97807	9.86992	14.144	14.2391	7.81948	11.7795	10.9014	20.2873	5.99529	13.2743	13.4753	8.70234	21.7493	11.9091	12.3564	14.5312
PI(17:0_20:4)-H	PI(17:0_20:4)	PI(37:4)-H	PI	PI(17:0_20:4)	1.71724	1.0807	1.36242	1.42992	1.6319	1.24427	1.80681	0.868374	1.48615	2.03785	1.28288	0.535944	0.748651	1.51283	1.11301	1.73999	1.54147	1.22504	1.1075	1.26848	0.791212	1.50217	1.42389	1.35172	1.09026		1.60053	1.34862	1.11501	2.4122	1.13494	2.5056	1.17159	1.20464	1.63755	1.49115	2.49582	1.21247	1.42379	1.47565	2.98302	2.96752	1.8691	1.49269	1.28439
PI(18:0_22:6)-H	PI(18:0_22:6)	PI(40:6)-H	PI	PI(18:0_22:6)	5.96168	3.95033	3.95405	6.17276	4.15469	3.97615	3.03057	2.6371	4.95375	7.30012	4.42439	2.51112	3.15544	6.40433	5.44018	4.15145	3.95832	4.00843	4.95887	4.32037	3.27182	7.30049	6.71941	4.14629	4.65398		5.76585	4.07407	3.92323	2.44309	4.87996	3.45959	4.7756	5.15064	4.62172	4.91569	4.26578	4.68735	3.20181	5.29693	4.35712	6.62027	5.05711	5.00984	3.95899
PI(18:0_22:5)-H	PI(18:0_22:5)	PI(40:5)-H	PI	PI(18:0_22:5)	2.6729	3.51133	3.53184	4.04232	3.03137	2.96002	3.28958	2.57097	3.00816	4.33536	2.43468	0.930919	2.92325	2.68059	3.38219	3.6747	3.32451	2.72445	3.173	2.77574	2.51425	4.08846	3.16793	2.84289	3.9806		3.8358	3.29054	3.36721	1.9224	1.85496	2.95364	2.38487	2.43928	3.54723	2.47945	2.5501	2.98863	2.56645	2.58425	2.27617	2.4141	3.25595	6.35159	2.47572
PI(18:0_18:3)-H	PI(18:0_18:3)	PI(36:3)-H	PI	PI(18:0_18:3)	7.10619	15.14	11.7689	6.74245	8.26852	6.27985	6.17694	8.7309	6.01231	7.76288	4.72532	5.25083	6.21051	12.3635	17.1573	6.12577	9.16484	6.45819	12.7258	8.81623	3.95359	13.7909	11.5056	11.1542	4.99403		8.95372	9.99395	2.74404	5.59329	8.88836	10.5533	13.8633	5.47684	7.52908	9.99128	11.4296	9.55641	10.9453	9.42075	6.92061	13.6401	13.673	6.46143	25.649
PI(18:1_20:4)-H	PI(18:1_20:4)	PI(38:5)-H	PI	PI(18:1_20:4)	8.14247	10.5685	8.70659	11.315	6.97536	5.87747	10.35	6.68456	6.18334	7.08597	6.22695	3.77952	5.03368	12.6002	9.77151	6.275	8.89281	7.2881	9.44583	8.38166	5.39692	12.394	10.2222	9.43755	6.15336		7.77027	9.74139	4.0829	6.66747	8.73009	10.8282	7.92085	7.48916	9.28453	9.87277	10.3535	8.70172	9.52483	9.00459	7.37237	17.8886	12.8326	8.52891	11.9154
PI(18:0_18:3)-H	PI(18:0_18:3)	PI(36:3)-H	PI	PI(18:0_18:3)	0.702874	0.557436	0.619322	0.6319	0.791398	0.708819	1.15024	0.408526	0.714636	1.13555	0.934757	0.268831	0.378219	0.683566	1.18876	0.338924	1.02138	0.639231	0.689555	0.702254	0.408066	1.30971	0.738974	0.947255	0.465432		0.756009	1.5873	0.416271	1.77348	0.528368	1.42177	1.25868	0.45715	0.605064	0.967667	3.5364	0.563874	1.85705	1.09103	1.12976	4.09402	1.65031	1.98574	1.38671
PIP(33:1)+H	PIP(33:1)	PIP(33:1)+H	PIP	PIP(33:1)	0.53324	0.312815	0.500513	0.715535	0.447177	0.473016	0.693161	0.43118	0.514303	0.616106	0.760335	0.409418	0.290159	0.620519	0.420001	0.514041	0.880253	0.576548	0.333535	0.501631	0.409479	0.60256	0.535378	0.512402	0.655867		0.793264	0.551049	0.588159	0.652028	0.46273	0.678383	0.632851	0.537056	0.722187	0.440822	0.5896	0.630396	0.591476	0.498844	0.566155	1.01652	0.506974	0.72061	0.548637
PIP(14:0e_18:0)-H	PIP(14:0e_18:0)	PIP(32:0e)-H	PIP	PIP(14:0e_18:0)	0.547035	0.719694	0.538996	0.568162	0.682692	0.6406	0.563848	0.595226	0.589566	0.619175	0.430413	0.590788	0.57388	0.505923	0.666186	0.484809	0.618202	0.684003	0.796495	0.555253	0.72198	0.642543	0.566134	0.578829	0.587354		0.662625	0.564585	0.488556	0.521734	0.711304	0.895146	0.721096	0.815113	0.590175	0.730933	0.59926	0.534772	0.60726	0.5963	0.463691	0.578885	0.767938	0.746876	0.794807
PIP(40:9e)-H	PIP(40:9e)	PIP(40:9e)-H	PIP	PIP(40:9e)	1.46654	1.11477	1.92185	1.41607	1.77483	1.65202	1.93561	1.23391	1.16305	1.75423	1.68666	1.04607	1.01181	1.51578	2.11663	1.63133	1.53477	1.81826	1.36617	1.74144	1.03936	2.40179	1.6916	1.74947	1.90335		2.0725	2.37639	0.945841	1.92737	1.1285	1.63583	1.62972	1.87139	1.7469	2.17275	2.39719	1.6623	2.18385	1.91803	2.16077	4.35153	2.26785	2.06202	2.19973
PIP2(37:3e)-H	PIP2(37:3e)	PIP2(37:3e)-H	PIP2	PIP2(37:3e)	1.12918	1.4159	0.882731	1.38994	0.967598	0.732431	1.29387	0.965606	0.680959	1.03197	0.995616	0.742037	0.676442	1.28061	0.979754	0.866273	1.61809	0.982142	1.13051	1.01576	0.697126	1.41677	1.07646	1.16155	0.947451		0.783056	1.3182	1.03501	0.798094	0.6052	1.39064	0.976963	0.634572	1.26374	1.12135	1.2577	0.843736	0.913617	1.01806	0.675353	1.53282	1.31866	1.18226	1.31645
PIP2(35:2e)-H	PIP2(35:2e)	PIP2(35:2e)-H	PIP2	PIP2(35:2e)	1.51655	0.638299	1.57279	1.59748	1.25462	1.05561	1.74692	0.952689	1.25538	1.6087	1.82105	0.695031	0.589775	1.37361	1.0917	1.50721	2.04047	1.55224	0.812597	1.43628	0.853776	1.83564	1.55159	1.09292	1.62103		1.89348	1.84803	0.885583	1.98185	1.01542	1.42672	1.22454	1.44471	1.55865	1.65499	2.3338	1.48662	1.65881	1.76056	2.08188	4.66607	1.73661	1.67386	1.2016
PS(38:7e)-H	PS(38:7e)	PS(38:7e)-H	PS	PS(38:7e)	23.3311	29.8954	36.3103	27.795	29.6888	39.0878	25.5361	24.1256	27.3215	28.7688	23.2579	24.0588	16.8188	18.5546	32.2756	24.192	31.9991	29.0828	22.1853	39.8885	29.3552	30.4481	21.6235	18.7964	31.2855		37.658	9.14088	8.87994	28.0796	24.7326	21.5552	28.3532	20.2075	36.4646	15.0596	37.8837	18.1604	22.3442	29.1107	18.9037	23.8386	15.8928	24.9573	26.1617
PS(16:1e_22:4)-H	PS(16:1e_22:4)	PS(38:5e)-H	PS	PS(16:1e_22:4)	15.7354	17.7624	13.4768	10.1577	12.4787	19.3225	7.46433	19.3027	15.8654	14.1781	11.3791	16.1876	11.0766	5.00379	18.271	15.4069	11.4312	9.55813	16.4564	16.7578	15.1438	17.1626	10.6926	18.7586	12.3293		14.0861	4.68136	4.77709	9.82728	8.09617	14.6608	29.487	9.7461	24.7747	9.37457	26.6094	7.74398	15.7865	16.8956	7.61292	12.0027	9.55862	11.276	23.7929
PS(40:8e)-H	PS(40:8e)	PS(40:8e)-H	PS	PS(40:8e)	23.3017	30.5473	38.766	23.5901	30.2556	28.675	26.3395	24.7941	25.366	22.376	19.5976	22.3019	19.5212	27.655	24.985	27.6155	33.4264	27.3558	21.2987	33.634	22.1721	20.3324	18.8874	17.709	28.2073		24.0458	11.8332	7.99356	21.6841	26.0297	21.9749	27.2506	19.2653	43.7099	14.7502	24.8516	17.5394	20.1844	32.8598	11.9328	23.3543	16.6629	19.1561	31.5511
PS(40:7e)-H	PS(40:7e)	PS(40:7e)-H	PS	PS(40:7e)	71.1702	64.6166	63.148	43.5186	44.6367	43.47	33.844	34.3835	34.4951	42.4505	31.5572	33.6133	33.9368	31.4486	64.6357	41.4043	42.7754	39.0468	38.1527	59.0139	48.5203	35.2621	34.2766	28.1242	32.7267		40.0689	15.158	12.5351	31.9927	31.545	31.5224	73.1599	30.1804	36.5305	32.7626	31.5306	31.2393	25.7992	44.4096	31.1252	32.1038	29.5769	29.3894	32.0598
PS(16:1e_20:3)-H	PS(16:1e_20:3)	PS(36:4e)-H	PS	PS(16:1e_20:3)	1.59565	4.69508	2.58854	1.81392	3.87927	3.29862	2.37907	3.03146	2.18013	3.12561	2.16515	2.16994	2.4072	1.94756	3.3473	2.07589	2.82188	2.24312	3.48182	3.2492	2.26545	2.35945	2.05458	2.88103	2.61114		2.32948	2.51085	2.06554	2.52996	1.99449	3.16225	4.52003	2.07029	3.32906	2.91516	6.47972	2.46632	2.78772	2.38222	2.30137	2.14146	2.55584	2.84016	3.44304
PS(38:4e)-H	PS(38:4e)	PS(38:4e)-H	PS	PS(38:4e)	1.97103	3.95941	1.92303	1.35358	2.6931	1.90992	1.61446	2.32318	1.8909	1.76181	1.73784	1.63823	1.62859	1.36928	2.60074	1.59773	2.10566	1.5133	2.7331	2.57379	1.57588	1.56007	1.86003	1.55284	1.32629		1.6369	1.50982	1.20116	1.99604	1.67315	2.18069	4.25164	1.66512	1.67585	1.59021	1.95644	1.71389	1.45406	1.75528	1.94818	1.76465	1.70011	1.66783	1.796
PS(18:1_20:4)-H	PS(18:1_20:4)	PS(38:5)-H	PS	PS(18:1_20:4)	5.81915	7.45955	12.3101	15.3867	13.4872	15.1235	18.0951	21.8926	10.8125	19.1687	18.2158	16.2212	17.5563	18.4812	11.4331	13.7315	17.8762	12.4659	22.4173	14.4963	2.56318	15.4258	9.54614	19.7145	7.5317		11.7672	12.0869	5.02913	14.9219	10.437	8.71783	9.32026	4.59785	11.2944	5.40678	11.3699	13.4183	8.79261	12.0096	10.2575	25.6707	13.6991	5.54667	12.3791
PS(18:0_20:4)-H	PS(18:0_20:4)	PS(38:4)-H	PS	PS(18:0_20:4)	33.7703	34.0043	50.3722	73.9462	76.1004	69.2418	59.9298	63.2562	53.8708	98.3855	67.6093	57.5947	59.3604	48.3737	35.7082	57.0928	87.3152	69.1581	76.5659	62.3996	32.2681	61.7183	49.8777	58.5789	37.4364		54.6105	44.6734	33.6188	33.3299	31.4024	34.355	33.4701	28.4707	44.9531	29.3548	46.2207	50.2172	34.4667	39.2009	39.072	94.1607	57.0168	55.9526	40.4464
PS(18:1_20:2)-H	PS(18:1_20:2)	PS(38:3)-H	PS	PS(18:1_20:2)	4.56049	5.88579	7.46873	8.17401	14.512	8.051	8.07769	9.42411	7.71421	10.2676	14.9558	4.2767	4.97316	7.41253	7.61839	7.88192	23.4389	9.39729	9.64263	16.3149	3.7252	8.89771	6.22606	7.5437	4.88784		10.232	11.1023	3.87028	5.81586	5.62711	8.8687	7.11233	2.52488	3.82483	2.97495	10.3463	10.6864	8.75799	10.8119	10.6723	19.8428	10.3897	6.69859	5.15177
PS(18:0_22:6)-H	PS(18:0_22:6)	PS(40:6)-H	PS	PS(18:0_22:6)	33.1605	18.237	16.9332	42.5157	36.1701	21.5126	33.0888	30.1177	41.5211	56.0883	31.0342	31.6169	38.5776	31.6845	18.9746	31.5011	51.9583	29.3221	24.218	30.2272	34.0024	32.1345	41.1487	28.414	29.9993		41.6771	24.9443	34.1373	26.923	26.9753	35.2288	26.6853	27.867	30.9745	30.6958	31.861	48.6473	24.5713	34.2751	31.7221	34.2424	56.2855	26.7937	32.3988
PS(20:2_20:3)-H	PS(20:2_20:3)	PS(40:5)-H	PS	PS(20:2_20:3)	2.52746	0.646655	1.26895	5.02582	8.0941	1.60807	3.0931	3.16089	3.52762	8.68936	5.6691	4.6449	4.20286	2.23849	1.3555	3.74668	8.08345	3.78168	1.93044	1.69699	1.3794	3.28117	2.93748	2.54176	2.03741		5.17911	2.71428	1.25301	1.98681	2.11157	2.6309	2.17069	2.10087	2.3327	1.84076	8.0202	3.28262	5.53173	2.72676	4.79619	8.23212	5.8238	4.93672	2.69198
PS(42:9e)-H	PS(42:9e)	PS(42:9e)-H	PS	PS(42:9e)	25.8498	24.913	12.9939	13.8628	8.63337	17.4978	8.33697	10.8889	8.87102	11.9802	8.83976	9.74908	9.6707	13.4833	16.042	9.51727	9.30667	8.44899	16.5026	15.2415	12.1321	10.0976	14.817	9.94458	10.0453		9.38074	3.90211	4.53585	5.81671	10.134	6.44646	20.2097	13.5833	13.1312	6.67898	6.3556	6.55966	4.71654	13.6685	6.34404	6.12405	5.73158	5.84717	8.43855
PS(42:8e)-H	PS(42:8e)	PS(42:8e)-H	PS	PS(42:8e)	10.3345	3.6729	3.31989	6.05926	3.46839	4.58864	2.56129	2.8946	2.67702	3.6479	2.86442	2.4332	3.36139	3.33941	3.02271	3.09243	4.32854	3.6366	3.17653	5.00402	3.18009	2.3203	2.91482	2.24545	3.16209		3.01441	2.39731	2.4941	4.09561	2.58027	4.38924	4.94602	6.17315	3.21463	3.2475	3.42721	3.80961	2.96697	3.0708	3.07663	2.20286	3.85185	4.17452	3.33774
SM(d41:1)+H	SM(d41:1)	SM(d41:1)+H	SM	SM(d41:1)	995.053	828.108	760.674	1123.6	765.006	1051.06	1155.52	1301.71	1373.58	1313.03	1056.18	1262.42	1092.08	963.554	1054.64	987.253	1390.14	868.168	1545.59	771.51	1132.46	1157.94	989.187	976.764	1052		921.293	358.239	731.877	432.062	850.541	903.963	884.158	656.857	1091.18	542.507	1060.02	841.238	963.125	876.344	783.585	919.022	874.028	988.5	1117.13
SM(d44:3)+H	SM(d44:3)	SM(d44:3)+H	SM	SM(d44:3)	54.3482	35.0491	42.6265	46.1739	39.5168	41.3327	55.3678	61.9078	58.9184	57.839	45.1328	39.2966	65.9681	45.4677	51.8789	40.7546	61.2879	47.9455	66.7829	46.1153	59.425	63.5841	49.5943	54.686	61.2841		43.493	42.7192	58.5335	34.5579	51.145	60.7294	39.8806	49.5881	92.3635	34.8112	44.2039	44.6199	56.317	40.3964	42.8601	50.7315	51.0069	55.3134	56.7752
SM(d44:4)+H	SM(d44:4)	SM(d44:4)+H	SM	SM(d44:4)	21.1332	9.89878	13.9953	10.0983	12.3623	20.6932	17.8298	31.1699	22.669	18.6324	18.7425	16.5632	23.9514	14.2339	19.5475	22.0857	10.964	9.57265	30.1006	16.8655	25.3424	27.2222	15.3196	19.2773	18.6076		14.1901	13.613	19.4743	9.68853	21.2564	8.03573	11.9436	16.0091	21.1268	14.4794	19.489	18.2393	20.7019	18.3431	15.3547	15.3655	18.4457	24.8254	24.4419
SM(t42:1)+H	SM(t42:1)	SM(t42:1)+H	SM	SM(t42:1)	67.3903	54.0163	45.4649	67.3486	47.9142	50.1749	53.2497	66.4637	74.6395	76.8978	54.7496	64.9827	56.8113	59.4691	57.4767	49.2784	87.1993	53.4658	85.7135	44.2349	62.7302	55.0919	60.7112	63.7092	50.8143		49.5096	33.9504	30.8142	30.6596	58.6698	92.4987	65.5849	36.7603	93.18	37.9892	33.0589	43.4475	36.4198	46.9068	30.1954	50.1712	48.8979	39.3702	46.5326
SM(d33:1)+H	SM(d33:1)	SM(d33:1)+H	SM	SM(d33:1)	257.664	240.113	241.2	313.595	220.544	284.304	257.594	353.889	350.013	295.588	302.033	243.382	198.32	271.992	276.168	281.681	327.673	209.528	426.679	225.035	295.49	318.211	292.065	279.121	228.028		207.939	163.898	199.949	197.68	192.221	367.096	249.903	176.328	222.079	181.824	192.001	207.36	208.26	220.583	203.606	237.604	232.155	222.965	230.699
SM(d40:0)+Na	SM(d40:0)	SM(d40:0)+Na	SM	SM(d40:0)	4180.6	3170.68	2979.42	4197.65	2727.78	3865.72	3830.85	4228.99	5615.75	5129.86	2234.98	3199.8	3167.84	4305.4	4511.26	2805.35	5383.22	3582.93	5640.13	2849.18	4898.76	4679.99	3237.11	3887.24	4304.59		3286.97	3164.95	3547.6	3160.14	3647.26	4890.36	3610.01	3540.36	5889.07	2673.45	2545.44	2941.35	3213.78	3183.24	3001.56	3116.87	3129.37	3872.93	3885.59
SM(d40:0)+H	SM(d40:0)	SM(d40:0)+H	SM	SM(d40:0)	58.9244	56.3507	46.5095	54.6974	42.4121	71.0196	98.7557	87.3858	63.1823	70.5568	62.6382	64.2469	48.2713	49.1986	41.9796	48.0668	75.0801	62.2566	159.685	39.3156	33.0189	43.2262	49.5477	49.0475	41.0428		46.8141	16.9858	35.7666	14.8576	32.7095	29.2029	46.4841	38.0324	25.5893	16.3577	48.2102	36.0233	41.4998	51.6785	34.6511	22.5863	43.5315	47.007	37.8005
SM(d40:1)+Na	SM(d40:1)	SM(d40:1)+Na	SM	SM(d40:1)	318.128	246.116	227.734	234.41	179.696	314.252	354.431	498.899	442.92	441.547	145.822	409.968	458.533	492.935	399.871	361.648	208.814	196.476	340.281	243.885	326.541	359.734	180.13	320.654	351.636		225.407	218.078	445.009	211.361	296.473	195.719	166.553	277.072	438.734	195.826	288.465	254.964	265.533	249.864	257.728	245.392	223.88	278.676	426.318
SM(d20:1_20:0)+H	SM(d20:1_20:0)	SM(d40:1)+H	SM	SM(d20:1_20:0)	3163.43	2697.71	2448.73	3322.69	2598.18	2919.45	3885.39	4341.72	3163.73	3822.88	3529.62	2527.09	3890.33	3273.29	3205.31	2456.7	4203.85	2982.46	4908.49	1950.68	3428.6	3784.93	3329.76	2949.89	2993.14		2615.27	982.459	1256.89	1303.32	2517.95	2493.52	2895.96	1810.61	3490.75	1765.46	2962.54	2637.67	2743.7	2586.23	2369.91	2848.39	2608.44	2819.68	3434.67
SM(d14:0_21:4)+H	SM(d14:0_21:4)	SM(d35:4)+H	SM	SM(d14:0_21:4)	59.9637	54.6228	56.3191	67.9776	52.5716	60.199	59.4312	86.9477	84.6165	78.5877	65.6396	76.7434	54.9829	60.9704	74.6695	66.0348	47.8323	55.1385	96.7263	50.002	70.3541	76.9289	65.4136	63.4713	60.4377		51.5414	44.4403	78.786	57.4171	33.7053	89.6446	51.2609	33.5582	79.4721	39.7898	36.4005	50.3514	49.6736	51.253	43.6949	52.0028	50.2223	56.2779	73.7531
SM(d14:0_22:5)+H	SM(d14:0_22:5)	SM(d36:5)+H	SM	SM(d14:0_22:5)	322.098	261.445	267.756	331.689	276.663	328.106	396.507	421.357	432.614	421.517	344.558	347.104	386.448	331.073	351.86	298.541	437.315	315.685	540.064	256.146	362.371	358.335	354.525	307.322	323.119		223.125	260.36	288.25	255.197	178.753	393.413	255.926	150.812	456.088	204.905	236.494	249.104	220.376	262.966	237.3	274.434	283.473	254.805	417.029
SM(d18:2_23:2)+H	SM(d18:2_23:2)	SM(d41:4)+H	SM	SM(d18:2_23:2)	89.6275	74.8681	82.2142	114.861	67.7118	90.9441	130.069	143.447	120.273	120.807	91.1734	150.591	130.264	90.8032	90.0739	90.1792	133.285	74.3657	129.552	79.1281	115.995	101.758	95.1693	81.7126	114.406		91.045	52.254	88.8014	55.5432	61.6527	134.422	65.2146	27.4872	116.475	63.262	56.6584	79.5972	69.7707	74.8107	72.6496	78.2788	75.0913	71.3836	100.923
SM(d43:5)+H	SM(d43:5)	SM(d43:5)+H	SM	SM(d43:5)	216.124	166.605	148.628	239.759	156.321	192.681	277.989	278.251	272.729	254.422	210.301	269.289	258.419	211.431	251.035	173.814	264.536	179.212	292.118	183.408	265.542	275.674	230.076	304.452	201.186		149.199	107.427	297.759	122.014	220.11	200.033	152.252	77.3491	226.548	145.004	155.483	160.366	180.644	166.899	135.115	175.278	168.006	154.82	266.582
SM(d36:4)+H	SM(d36:4)	SM(d36:4)+H	SM	SM(d36:4)	77.3836	104.809	63.4847	52.3668	39.5479	105.464	76.2803	191.696	111.798	137.909	109.589	195.768	136.54	26.6182	75.6892	107.048	50.9032	89.7374	254.384	66.0982	89.6994	117.956	64.9705	94.737	99.5396		67.374	46.9587	104.399	48.4318	52.9077	83.0579	59.2955	54.5098	111.432	35.7945	71.715	56.7386	60.5152	50.4824	47.5889	51.2331	49.1872	78.1128	87.1463
SM(d34:2)+HCOO	SM(d34:2)	SM(d34:2)+HCOO	SM	SM(d34:2)	2276.08	1842.93	1790.64	1374.51	2062.13	1866.47	1599.31	1585	1813.72	1684.86	1706.54	1677.28	1350	1588.42	2137.93	1801.36	1703.7	2850.08	1600.42	1597.28	2680.88	2674.26	1773.5	1971.74	1783.31		1599.16	1730.06	1196.51	1342.3	1266.59	1453.87	1480.23	1587.34	1796.83	1908.89	1486.48	1527.11	1538.73	1689.01	1653.1	1757.75	1641.8	1922.87	1815.5
SM(d40:2)+HCOO	SM(d40:2)	SM(d40:2)+HCOO	SM	SM(d40:2)	2977.45	2398.98	2448.92	2105.73	2860.21	2511.05	2762.4	3327.95	3084.02	2720.11	3434.1	2453.84	3157.6	3383.81	2558.77	2805.42	2795.34	3699.98	2860.79	2417.66	3206.77	4582.26	3423.64	2400.48	3112.96		4092.67	1989.62	1561.49	1998.07	1910.03	2274.32	2950.86	2419.87	3326.75	2311.13	2389.7	2122.97	2930.55	2537.35	2511.73	2490.23	2695.29	3679.59	3374.52
SM(d43:1)+HCOO	SM(d43:1)	SM(d43:1)+HCOO	SM	SM(d43:1)	50.2517	48.0807	55.6495	18.4989	36.1556	34.4377	40.9227	36.1554	53.2089	72.0801	43.4655	37.5227	25.5042	55.4631	35.2152	40.6995	34.4507	54.5615	48.6246	35.9967	54.282	74.9907	30.4415	45.1856	62.5212		55.816	22.8209	71.9617	19.8001	34.8138	34.8238	46.9792	48.815	47.8776	29.7193	51.3143	39.3273	44.1081	53.6936	62.3058	36.2366	56.7483	53.7154	95.8321
SM(t40:1)+HCOO	SM(t40:1)	SM(t40:1)+HCOO	SM	SM(t40:1)	31.9021	35.0318	26.2901	22.3639	25.8999	21.7507	20.2197	18.9285	32.4704	27.2879	27.8677	13.4214	18.388	24.1793	24.6303	26.0985	15.5863	32.6254	32.2479	21.7065	32.5285	42.6806	25.2273	26.8204	25.6195		25.7034	14.49	12.6657	10.3333	13.2536	26.6024	20.8675	16.4494	17.8052	12.0336	15.2527	13.7387	14.6199	17.4371	16.548	17.6192	14.5521	19.2453	18.7731
SM(d41:1)+HCOO	SM(d41:1)	SM(d41:1)+HCOO	SM	SM(d41:1)	1509.82	1895.03	1615.43	1214.94	1843.96	1154.23	1247.27	1154.74	1470.08	1506.21	1397.36	1206.06	964.285	1672.23	1710.62	1322.59	1435.72	2400.12	1702.08	1301.7	1350.77	2621.73	870.265	1269.89	1369.82		1875.22	822.941	1298.32	832.119	1019.1	1223.62	1300.75	1372.79	1532.86	900.983	1339.94	1199.7	1501.13	1566.92	1879.13	1347.49	1475.45	1725.04	1552.4
SM(d42:4)+HCOO	SM(d42:4)	SM(d42:4)+HCOO	SM	SM(d42:4)	275.687	184.566	229.762	246.871	211.483	345.381	345.055	252.144	364.282	194.23	173.937	283.693	270.128	285.328	417.958	374.988	153.984	353.044	312.436	257.407	327.438	566.951	244.338	242.548	566.436		297.468	335.232	473.882	261.141	283.795	153.016	273.534	390.835	322.798	336.676	274.321	310.755	360.455	278.24	456.277	347.928	361.199	422.821	384.395
SM(d32:0)+H	SM(d32:0)	SM(d32:0)+H	SM	SM(d32:0)	8.66415	7.41607	9.89733	12.9205	9.20802	8.30923	4.52371	5.53304	15.764	13.4371	12.8243	6.67832	5.39949	10.4679	12.1989	11.5106	14.3335	11.0712	17.1178	10.053	12.3405	8.48108	9.66516	9.2207	7.00216		9.53884	8.09399	11.0288	6.14004	6.8347	13.8536	8.32451	6.45021	6.82914	6.40712	11.1598	5.53134	9.77132	9.03896	7.27148	8.86878	6.6928	10.0522	7.514
SM(d34:1)+H	SM(d34:1)	SM(d34:1)+H	SM	SM(d34:1)	12121.1	9303.46	9294.25	11309.9	9371.77	11214	11167.4	15501.1	16619.9	14630.9	10698.1	12294	11582.6	12284.5	11575.9	10133.8	14242.4	11720.5	18193	9492.72	12827.4	11447.2	12645	11266.6	11656.1		9646.56	9527.95	13872.1	9258.51	10784.4	16124.4	10663.6	10701.9	19045.7	7460.05	11914.8	9010.94	9684.8	9478.47	8262.72	9704.49	9842.02	11254.9	16563.3
SM(d35:1)+H	SM(d35:1)	SM(d35:1)+H	SM	SM(d35:1)	215.954	167.3	159.585	216.115	175.086	206.982	166.019	242.796	249.593	267.352	138.831	204.636	149.226	185.746	189.522	208.765	176.276	152.374	297.43	132.247	202.926	212.451	216.209	157.792	166.822		179.957	140.525	199.836	152.549	164.077	288.503	177.031	176.202	302.049	114.733	144.391	145.117	143.566	161.488	139.186	155.314	144.222	150.989	239.485
SM(d36:0)+H	SM(d36:0)	SM(d36:0)+H	SM	SM(d36:0)	54.8593	53.3233	62.6344	56.2779	52.0977	80.2277	57.4279	31.4777	115.023	64.4951	42.0465	82.4901	23.5439	68.9073	84.1381	73.1881	79.0139	49.2442	98.2963	57.5129	71.82	55.8919	51.9806	67.6369	91.7595		73.1884	50.8654	112.834	44.3926	63.1623	98.2151	56.8823	93.2814	112.274	36.7089	90.1027	67.2082	63.0078	73.9411	71.1897	65.738	69.9398	83.2444	37.9326
SM(d36:2)+H	SM(d36:2)	SM(d36:2)+H	SM	SM(d36:2)	792.566	1057.97	700.589	1307.59	979.254	1311.3	1395.97	1425.19	1676.87	771.77	669.908	1591.4	1177.56	1083.54	1304.86	1273.71	1172.46	1135.78	1271.9	862.321	1478.65	796.602	1283.69	1273.27	1159.7		854.153	945.841	1740.66	962.117	957.772	1426.77	1081.56	1058.75	1642.51	839.836	1157.82	852.648	1062.12	952.542	814.179	1009.02	928.128	997.982	1508.52
SM(d38:0)+H	SM(d38:0)	SM(d38:0)+H	SM	SM(d38:0)	17.992	11.5765	12.7012	16.5686	15.1492	10.6325	9.68182	15.695	19.9505	23.6986	13.846	13.7314	6.01494	18.2882	18.7699	11.7061	23.9016	14.4853	24.5419	11.7409	9.6797	11.4007	15.7144	16.2757	13.3911		26.6915	6.80224	20.404	8.50358	17.8717	27.8621	19.7169	22.0078	17.5221	7.15692	21.2641	20.1313	21.1452	23.8121	15.5392	11.8696	26.4059	21.1889	11.3363
SM(d18:1_21:1)+H	SM(d18:1_21:1)	SM(d39:2)+H	SM	SM(d18:1_21:1)	5.90788	3.97249	4.93334	6.88176	6.17218	3.17624	3.49917	3.60615	5.26747	6.35444	2.54023	3.13824	2.99494	5.61026	4.48913	2.13017	7.26785	3.83858	6.61067	3.10791	5.13844	3.60302	2.67305	7.48799	4.88118		3.90024	3.45053	3.69589	3.66463	3.98241	7.69959	4.85038	2.98174	8.55868	3.25273	2.03354	3.6153	2.46403	3.81889	4.33882	4.06381	4.18937	4.20312	2.66466
SM(d42:3)+Na	SM(d42:3)	SM(d42:3)+Na	SM	SM(d42:3)	1180.21	865.205	461.058	878.485	333.272	544.293	1391.21	774.017	750.595	1410.35	528.688	1425.44	1276.87	674.533	635.526	552.49	668.948	478.237	1573.9	890.553	838.942	1330.12	929.855	1033.73	1051.38		720.173	619.236	1355.67	573.309	652.352	957.227	704.759	781.032	1326.45	723.761	928.243	666.29	776.422	633.415	575.749	678.503	810.416	864.826	1135.83
SM(d18:1_24:3)+H	SM(d18:1_24:3)	SM(d42:4)+H	SM	SM(d18:1_24:3)	761.38	532.763	646.737	929.353	705.757	774.765	1163.23	1264.96	949.479	1112.25	1128.51	1007.94	1102.22	774.2	859.445	1011.62	1315.29	858.299	1235.97	642.012	992.05	1067.87	1023.35	779.718	746.835		723.88	654.179	1086.96	600.853	778.597	1074.06	794.139	740.134	1221.14	493.032	795.016	649.618	681.246	585.314	568.679	708.773	859.28	804.749	1143.75
SM(d43:1)+H	SM(d43:1)	SM(d43:1)+H	SM	SM(d43:1)	15.0937	13.5208	13.737	15.2178	9.1049	14.5717	16.4019	18.346	21.0231	34.5228	17.0574	8.86261	4.40729	15.5703	16.022	12.6675	12.1892	13.066	26.882	6.33671	11.0655	14.206	16.2632	18.2865	13.0374		33.1995	1.95797	15.9951	1.43479	8.29291	37.7049	22.5117	12.9075	8.22257	2.51117	6.77259	3.32231	14.6946	14.8297	8.19823	4.52328	4.00238	15.2273	17.4032
SM(t18:0_16:1)+H	SM(t18:0_16:1)	SM(t34:1)+H	SM	SM(t18:0_16:1)	5.13893	2.81733	3.10497	2.65793	3.33729	3.32049	2.64415	4.24773	2.97111	3.60079	4.30604	3.84159	4.71878	1.88545	2.57857	2.42988	5.8005	3.77532	6.81336	1.95389	4.3052	2.83562	3.11675	4.28721	4.32001		4.20604	3.95731	3.08688	2.07564	3.42958	5.04471	3.95411	6.6985	9.30306	2.24902	4.34507	4.14152	3.26025	2.53879	2.38828	2.40316	3.31086	4.72677	4.73188
SM(d30:2)+H	SM(d30:2)	SM(d30:2)+H	SM	SM(d30:2)	1.16505	0.543589	0.455261	0.468794	0.727479	1.21554	0.362462	0.35907	0.913401	0.922516	0.946359	0.821767	0.761753	0.539188	1.57276	0.94524	0.80223	0.952237	1.07507	0.841576	2.5232	1.0916	0.955987	0.974608	0.464891		0.603722	0.990551	0.249753	0.489699	0.295245	0.777292	0.710283	0.250095	0.374251	0.448361	0.974758	0.204766	0.825823	0.574712	0.440092	0.427928	0.414781	0.965822	1.29184
SM(d31:1)+H	SM(d31:1)	SM(d31:1)+H	SM	SM(d31:1)	4.55878	2.11287	2.95468	4.80374	3.35049	3.83123	2.84678	4.89941	5.43377	7.26394	4.30167	3.20354	2.87337	4.43376	4.10625	4.70596	4.59674	3.48555	6.42716	3.01855	4.74729	4.28016	4.31257	2.92992	2.68279		3.98927	2.56009	3.75283	3.01984	2.92838	6.29528	3.3879	2.38515	3.01421	2.60994	3.50274	2.6472	3.69711	3.59743	3.12771	3.57795	3.19577	4.34458	3.04146
SM(t32:1)+H	SM(t32:1)	SM(t32:1)+H	SM	SM(t32:1)	1.50014	1.33324	1.0861	1.59024	1.10851	1.54657	0.961658	1.26174	2.19665	1.80817	1.76831	1.31595	1.2218	1.03277	1.70401	1.70572	1.31057	1.06146	2.72441	0.962479	2.01558	1.71259	1.729	1.76148	1.63501		1.34103	0.772205	1.13256	0.72538	1.11359	1.95156	1.45786	0.690311	1.41629	0.926989	1.32698	0.858243	1.09621	1.23368	1.15407	1.43585	1.1429	1.52602	1.23059
SM(t34:2)+H	SM(t34:2)	SM(t34:2)+H	SM	SM(t34:2)	6.51897	4.41863	3.93059	5.43619	4.68364	5.48926	6.05654	7.39712	7.79525	7.12966	6.27687	5.82408	6.7933	4.59676	6.39299	6.02619	6.19679	5.75336	8.48331	3.9717	7.15185	6.51522	6.26933	5.89956	4.97569		4.67349	3.76932	3.58481	4.39713	4.65882	7.14818	6.72436	5.22942	5.40977	4.29466	6.39291	4.80752	5.19464	5.64387	4.94267	4.80741	5.0947	5.87786	6.8826
SM(t34:0)+H	SM(t34:0)	SM(t34:0)+H	SM	SM(t34:0)	12.9423	11.8629	8.85266	16.6521	10.1723	12.2364	15.4297	14.7552	19.984	17.6289	15.2588	16.8123	14.5661	12.7439	18.6141	19.0833	19.7136	12.6186	20.9255	15.458	17.5426	16.3159	11.9005	14.4923	12.3955		12.8091	7.50021	5.6124	1.24382	18.0476	20.0188	18.3713	7.84808	14.586	2.79704	20.1212	14.8572	17.8072	15.909	10.628	16.8588	17.7767	13.4114	23.5232
SM(t36:3)+H	SM(t36:3)	SM(t36:3)+H	SM	SM(t36:3)	4.93551	4.91694	3.0281	4.29553	3.08889	2.75275	4.04108	6.47597	5.52983	6.42965	5.01287	6.87058	5.8351	3.58227	3.30694	3.5068	2.69392	3.62166	8.07843	3.76174	4.7421	5.64085	4.62844	4.4429	4.85231		2.96917	3.22948	2.41144	2.5925	3.71629	6.484	3.3845	1.7263	6.12743	3.89855	3.45136	3.90471	4.60971	4.82266	2.96447	4.90493	3.78215	3.98383	6.3841
SM(d38:6)+H	SM(d38:6)	SM(d38:6)+H	SM	SM(d38:6)	8.22541	7.53496	8.70694	12.6978	12.4581	13.2044	16.2225	12.708	18.0004	13.8423	8.31014	15.0507	7.83065	13.3788	10.074	15.668	19.1387	8.18964	13.3555	7.50397	10.6187	16.9822	6.22815	13.2143	7.88371		7.05702	5.84971	5.78235	6.34701	5.79711	14.2624	10.8389	5.14528	12.5	7.54176	10.0087	11.7422	4.2057	7.02023	6.92376	9.01202	8.54114	4.46353	13.8868
SM(d18:2_22:2)+H	SM(d18:2_22:2)	SM(d40:4)+H	SM	SM(d18:2_22:2)	270.209	203.159	251.809	311.666	183.843	314.876	416.515	384.46	344.606	439.726	345.285	449.09	425.915	289.003	307.902	326.878	154.481	257.077	482.601	240.958	297.124	361.161	353.935	204.295	259.434		333.336	184.948	319.822	176.682	236.633	339.799	222.368	185.195	417.196	148.127	218.655	241.557	203.144	202.606	159.713	236.242	296.62	215.522	351.981
SM(d44:5)+H	SM(d44:5)	SM(d44:5)+H	SM	SM(d44:5)	1740.26	1424.74	1498.06	2190.92	1541.34	1815.23	2075.04	2162.86	2278.31	2504.88	1569.39	2812.11	1859.16	1540.44	1956.5	1788.67	2815.59	1624.03	3004.54	1514.07	2151.44	2001.88	1877.58	1823.93	1948.93		1488.53	1302.9	2830.01	1239.57	1475.05	2060.9	1446.04	1586.93	2806.75	1038.13	1843.24	1427.93	1668.8	1296.93	1217.42	1734.87	1718.33	1740.49	2656.02
SM(d39:2)+H	SM(d39:2)	SM(d39:2)+H	SM	SM(d39:2)	35.4353	17.769	22.9716	33.9215	25.1714	19.5369	32.3348	32.6323	60.5918	46.036	20.3746	31.9192	43.4944	43.8115	54.756	23.6825	44.9199	29.3326	48.0872	25.9214	51.4316	50.8997	30.8456	27.4911	23.6622		24.2019	26.3784	18.1416	21.0743	44.2447	50.9352	204.046	7.24579	34.2901	37.7835	22.9024	50.1773	26.0014	26.2501	27.5827	40.208	44.4953	26.8863	107.109
SM(d18:2_24:0)+H	SM(d18:2_24:0)	SM(d42:2)+H	SM	SM(d18:2_24:0)	11.8838	7.11768	8.0733	11.3598	11.1553	6.04119	10.327	12.6979	10.1311	31.4744	9.39546	12.7794	7.2889	12.0403	10.0117	12.9868	24.5745	155.518	13.3407	6.49302	24.8327	10.4811	8.7097	12.2339	9.71287		19.0617	9.9305	11.9508	10.0666	16.1629	11.619	13.7949	14.4597	25.4541	11.0121	11.8333	21.875	11.3168	12.6913	11.9009	9.7812	12.5553	20.9245	11.4352
SM(d14:0_20:5)+H	SM(d14:0_20:5)	SM(d34:5)+H	SM	SM(d14:0_20:5)	7.62765	2.81536	3.9416	4.79587	7.16164	5.40416	3.96392	5.31033	6.94957	8.27063	4.56507	4.35789	5.34194	6.16919	9.04575	5.78549	7.23429	6.0513	8.69072	4.45957	7.84191	4.88436	4.58534	5.02823	3.45444		4.21611	6.6137	7.14311	5.70967	6.16388	10.3718	5.39154	3.83601	7.75194	4.91777	4.75978	6.04923	4.56213	6.31364	5.58368	6.07879	7.63206	7.14858	8.96742
SM(t36:4)+H	SM(t36:4)	SM(t36:4)+H	SM	SM(t36:4)	18.283	8.61855	10.9344	15.4784	5.82931	8.99536	12.8119	10.6374	19.0931	15.0326	4.44597	13.2287	13.2862	9.74811	7.50316	11.5619	10.7634	8.59721	15.0287	7.63384	13.348	14.3989	14.8873	8.615	13.5997		5.44807	6.99785	9.27205	8.32589	5.30589	13.9377	12.1397	5.44494	14.098	5.69045	4.93286	8.23167	6.3413	14.06	8.44917	7.76038	6.91086	6.10194	12.4123
SM(d18:0_19:1)+H	SM(d18:0_19:1)	SM(d37:1)+H	SM	SM(d18:0_19:1)	62.3317	33.6582	50.0382	61.172	49.4538	39.1157	48.656	44.7532	72.8956	87.3749	32.2476	39.704	38.2877	58.8817	51.5144	50.9834	50.4609	34.7551	78.9185	34.6684	55.6878	58.3466	44.6278	40.79	35.1907		53.5631	44.3212	33.6782	38.6587	50.4832	125.573	46.7643	25.7917	67.5069	38.0997	34.8655	55.0711	38.0056	48.7222	49.8195	51.1554	52.1692	48.1814	34.8583
SM(d19:0_20:4)+H	SM(d19:0_20:4)	SM(d39:4)+H	SM	SM(d19:0_20:4)	22.2208	16.2522	14.3444	21.5423	10.0249	15.0796	16.6309	22.4567	18.1008	31.882	3.74725	17.3323	14.2214	19.8305	19.2516	12.8553	20.2811	14.6719	26.7666	9.91889	18.445	21.1124	14.4581	30.3215	10.4799		14.5417	12.9152	18.1639	11.1745	14.473	35.6594	12.2849	31.7089	27.71	9.74821	9.11373	14.404	8.41287	12.9103	9.40442	11.8953	13.3742	11.4072	12.8203
SM(d18:2_23:3)+H	SM(d18:2_23:3)	SM(d41:5)+H	SM	SM(d18:2_23:3)	10.4979	4.74848	4.6555	11.027	7.63161	5.58801	10.6828	10.0877	14.3566	13.1926	5.31079	12.2593	14.1733	9.14052	9.22333	16.2472	11.1328	5.81153	12.3023	12.5202	15.2131	15.0544	17.1112	5.44442	12.7174		6.08688	9.006	8.06204	7.42394	8.99811	25.906	4.70507	2.2387	15.6997	7.01192	6.26212	11.5629	7.13538	6.8258	7.8069	8.10565	9.85488	6.35889	21.661
SM(d30:1)+HCOO	SM(d30:1)	SM(d30:1)+HCOO	SM	SM(d30:1)	16.9219	7.4677	6.74987	7.37241	15.9312	8.97316	6.83539	6.31877	11.4174	22.4656	12.2714	9.99816	6.77401	8.37247	20.953	17.0184	8.96516	15.6162	14.0059	9.02664	25.0375	15.6382	7.26322	6.71708	8.30031		13.1436	20.2874	14.2677	8.69697	5.68045	11.0602	9.16126	4.05457	6.34292	7.92119	12.7112	4.25268	14.4315	13.9272	10.0774	8.49666	8.08863	17.4024	14.2835
SM(d32:1)+HCOO	SM(d32:1)	SM(d32:1)+HCOO	SM	SM(d32:1)	771.51	432.783	334.037	328.986	647.402	351.295	358.418	366.704	522.804	892.152	659.087	363.053	300.396	389.311	584.105	536.015	385.054	789.87	622.345	368.623	411.789	691.72	351.72	377.582	374.06		531.583	618.755	578.135	385.757	341.511	465.969	448.084	359.948	432.736	402.658	449.938	320.225	479.82	541.559	534.443	469.731	465.814	575.48	531.808
SM(d32:2)+HCOO	SM(d32:2)	SM(d32:2)+HCOO	SM	SM(d32:2)	61.288	32.1942	33.3628	32.0234	74.9496	39.516	39.544	34.9772	49.1312	64.7555	38.3783	34.1173	34.6394	45.8072	70.919	49.0227	45.3766	83.2992	38.8485	42.8796	69.9526	62.4445	29.2608	33.1958	36.8277		48.9518	64.0325	45.3455	52.8376	34.1792	50.0397	48.3961	28.9718	27.748	51.4802	49.8161	31.9663	66.7843	48.0592	53.6571	45.6787	50.8023	61.5917	54.3253
SM(d33:2)+HCOO	SM(d33:2)	SM(d33:2)+HCOO	SM	SM(d33:2)	9.77476	7.37951	5.47022	5.76064	9.74815	6.27754	4.83497	5.06539	9.69829	10.7679	7.10203	5.46548	3.69697	6.3912	7.05522	7.14594	6.46926	8.06943	7.06827	5.00609	7.8307	12.8224	6.42198	8.72016	4.54688		6.75864	5.19066	4.13635	7.49933	3.73654	6.99518	6.46295	5.20686	4.67428	5.86383	5.36576	6.41504	5.87789	8.56347	9.13609	4.57586	6.71985	6.73582	5.28901
SM(d34:1)+HCOO	SM(d34:1)	SM(d34:1)+HCOO	SM	SM(d34:1)	9494.32	9694.55	9051.97	8599.78	10374.3	9932.96	9698.01	10293.8	11604.8	10905.8	10047.9	8325.91	8234.63	9952.69	8970.2	11104	7711.65	14247.7	10362.8	10334.1	11280.8	17773.5	8438.66	7889.56	10647.5		10258.6	11057	9608.44	10286.2	7337.1	8662.44	10110.4	9731.54	10978.5	11025.5	9082.17	9727.13	9669.31	10889.6	11762.4	10731.3	9941.27	11322.6	10828.7
SM(d35:2)+HCOO	SM(d35:2)	SM(d35:2)+HCOO	SM	SM(d35:2)	46.5387	44.0189	29.8237	27.3802	42.1797	28.0275	25.0615	29.5807	38.9972	38.4003	26.8089	25.1072	21.7632	33.4286	21.6827	32.3112	25.2996	28.7518	29.3377	25.3964	36.3293	44.3634	26.3768	28.7634	23.3777		34.6791	29.5762	26.1131	37.406	25.8958	50.9703	40.5423	30.6454	33.5945	35.1073	24.0726	29.1222	31.8396	33.7112	51.7061	29.3692	32.3798	30.0158	32.1012
SM(d36:3)+HCOO	SM(d36:3)	SM(d36:3)+HCOO	SM	SM(d36:3)	31.3635	47.4287	53.9556	28.1495	75.7437	35.415	34.2632	25.3263	22.0793	25.756	31.1191	34.0909	39.2635	35.557	54.4389	40.8271	32.8137	62.9596	53.564	43.187	36.2702	85.5637	39.483	48.7592	32.2877		51.3319	32.1049	20.7308	40.1192	28.4167	30.5142	45.9118	39.1967	62.9874	42.66	36.4014	34.2643	36.2988	51.7205	20.9886	35.9466	42.4979	33.7289	41.3453
SM(d38:1)+HCOO	SM(d38:1)	SM(d38:1)+HCOO	SM	SM(d38:1)	2271.89	1703.86	1581.17	1624.32	1909.46	1620.5	1816.75	1695.73	1980.32	1892.45	2016.71	1297.58	1540.01	2048.33	1580.84	1974.57	1563.2	2444.4	1857.49	1725.7	2024.91	3223.51	1531.78	1417.13	1862.87		2456.18	1723.28	1369.09	1362.48	1257.1	2210.86	1737.05	1495.58	1819.22	1440.01	1425.95	1591.41	1496.19	1786.97	1526.09	1736.1	1688.3	1862.62	1716.11
SM(d38:2)+HCOO	SM(d38:2)	SM(d38:2)+HCOO	SM	SM(d38:2)	795.266	845.926	703.283	772.531	843.542	695.131	754.584	824.156	930.877	614.335	457.731	593.705	742.255	895.66	797.947	908.273	579.386	956.845	906.994	833.105	1010.53	1474.48	737.394	617.311	826.791		723.672	1207.42	775.259	854.406	739.198	1007.4	712.908	588.381	861.902	801.954	611.052	670.896	646.625	784.423	818.108	725.885	746.188	732.145	776.249
SM(d39:1)+HCOO	SM(d39:1)	SM(d39:1)+HCOO	SM	SM(d39:1)	653.818	394.313	329.858	298.077	530.218	278.763	290.639	315.804	471.106	645.963	559.974	320.049	240.784	525.053	442.421	463.416	349.204	528.487	475.418	314.052	411.679	793.68	330.698	287.405	321.246		561.976	308.226	353.679	270.351	322.212	476.499	380.741	275.934	422.563	293.492	365.6	376.411	400.926	459.154	520.885	344.112	424.299	454.22	435.1
SM(d40:3)+HCOO	SM(d40:3)	SM(d40:3)+HCOO	SM	SM(d40:3)	204.352	216.13	190.727	183.651	255.998	204.209	156.773	150.408	214.861	209.775	108.477	177.627	141.233	227.117	215.383	233.919	124.891	295.65	208.662	196.612	239.64	431.951	126.901	153.343	175.63		223.166	275.337	261.771	169.555	147.041	254.116	158.717	176.952	263.49	191.612	172.988	160.871	176.265	171.108	233.026	173.638	179.066	222.517	193.936
SM(d41:2)+HCOO	SM(d41:2)	SM(d41:2)+HCOO	SM	SM(d41:2)	996.245	917.201	649.194	637.582	1014.35	754.533	661.337	605.738	1056.2	932.272	675.123	604.656	488.549	1029.54	1033.77	709.755	615.301	902.49	728.289	591.317	1132.37	1996.41	515.451	984.078	901.699		829.818	596.676	703.433	582.837	631.664	713.608	741.87	691.949	849.262	715.868	747.326	701.186	857.897	775.235	1024.13	838.64	869.797	971.359	898.266
SM(d43:2)+HCOO	SM(d43:2)	SM(d43:2)+HCOO	SM	SM(d43:2)	161.335	148.576	115.288	108.784	154.999	86.1401	96.7983	77.0137	128.711	167.419	92.5792	76.8823	56.5264	137.678	96.0212	110.818	83.3604	126.114	138.991	101.626	221.476	174.505	58.6673	117.328	118.594		118.321	106.577	154.555	92.1699	172.327	222.025	115.956	105.518	135.201	175.638	89.2025	109.863	129.732	134.589	108.321	128.601	118.993	144.127	100.413
SM(d43:3)+HCOO	SM(d43:3)	SM(d43:3)+HCOO	SM	SM(d43:3)	41.4312	30.8138	22.3301	20.933	40.3217	19.8682	18.3122	19.6961	41.8314	34.7371	18.2267	19.9599	14.6872	36.7323	28.7464	24.4306	20.1865	28.5429	32.8917	27.6382	39.1137	56.4286	14.9524	31.6077	34.3994		32.7282	45.3413	39.7361	33.1253	30.0389	53.2221	26.644	23.3662	39.3697	36.1327	24.3904	33.2453	29.2931	42.7197	39.0211	41.3436	34.608	40.4671	25.3915
SM(d44:1)+HCOO	SM(d44:1)	SM(d44:1)+HCOO	SM	SM(d44:1)	10.2959	11.7086	11.1762	5.96881	8.39874	9.44589	7.52163	9.14049	8.44259	11.3173	14.1134	7.56989	6.27656	5.56176	6.94241	9.71615	5.15688	7.75375	9.83928	8.20971	6.71112	9.66025	10.8666	7.50376	11.8518		12.3008	4.86334	12.3795	2.69326	8.14933	6.3293	11.2752	13.4969	11.4861	5.2643	9.21341	7.08627	11.6083	11.3119	6.35617	9.72696	8.19299	15.9686	10.9296
SM(d44:2)+HCOO	SM(d44:2)	SM(d44:2)+HCOO	SM	SM(d44:2)	59.7892	58.0305	51.7301	36.7266	58.8666	27.2881	27.4126	29.1344	36.653	40.1085	35.5493	30.6047	21.1038	46.3106	30.921	31.0713	45.1194	59.7625	44.1831	34.2373	37.5133	54.2139	24.9557	40.685	52.1624		52.0457	44.6306	50.3182	33.1365	34.2774	73.9663	61.976	44.1391	54.2196	36.2574	29.0974	39.0108	38.5973	44.2823	45.5313	48.5965	42.2707	50.6061	45.8802
SM(t34:1)+HCOO	SM(t34:1)	SM(t34:1)+HCOO	SM	SM(t34:1)	62.4036	72.3461	64.0016	36.7043	53.1575	50.6841	46.0835	50.8422	84.8181	55.0382	60.4996	49.3141	37.8198	54.3357	68.2255	52.2843	37.8773	81.3173	69.2648	47.7188	81.901	100.144	66.5362	66.0799	64.6912		62.5057	56.2817	41.4451	53.959	36.8446	64.1124	66.2382	58.512	70.2539	57.4774	55.5356	60.9341	53.3691	70.7282	90.6211	70.6058	64.18	68.6595	64.0776
SM(t40:0)+HCOO	SM(t40:0)	SM(t40:0)+HCOO	SM	SM(t40:0)	23.0217	18.9465	18.7144	11.8592	12.8601	12.6586	11.2025	23.6697	16.6662	16.6195	30.4888	12.6974	16.1574	17.6355	13.7299	16.9927	14.7417	26.1607	27.7838	15.2688	18.2515	25.5926	23.1167	22.3828	13.8429		22.6588	9.28113	6.61929	7.88088	13.1909	14.963	15.9125	15.0441	15.3396	15.8414	17.1032	14.1422	18.9188	19.0348	14.8209	16.9218	16.7847	18.3324	21.1202
SM(t42:3)+HCOO	SM(t42:3)	SM(t42:3)+HCOO	SM	SM(t42:3)	12.119	11.7115	15.0498	6.51611	16.7662	4.85701	4.08031	7.8463	21.8257	20.482	8.40849	12.0335	6.88191	13.464	25.0583	5.04932	7.50943	16.6056	7.40166	9.05757	12.2571	23.3141	6.3055	8.02895	10.2644		8.29843	9.6432	7.41389	13.6355	10.1036	26.5153	9.26283	3.77335	10.7795	14.2147	10.8943	13.1836	6.88567	10.2394	29.4932	15.0999	14.2122	17.0425	7.01032
SM(d33:1)+HCOO	SM(d33:1)	SM(d33:1)+HCOO	SM	SM(d33:1)	455.66	536.164	330.163	297.564	441.617	289.694	298.605	309.919	499.924	569.628	411.182	298.231	214.788	362.335	376.025	424.998	253.277	429.043	510.698	306.444	378.916	624.596	393.022	335.981	300.481		461.699	342.716	316.993	375.83	268.769	544.341	400.353	364.015	366.432	314.035	296.723	282.702	340.478	423.469	473.547	364.061	358.249	424.927	381.712
SM(d35:1)+HCOO	SM(d35:1)	SM(d35:1)+HCOO	SM	SM(d35:1)	305.813	262.61	258.654	193.537	230.765	251.087	201.445	257.836	273.245	224.604	201.157	196.946	137.171	236.044	213.194	233.902	157.82	262.633	268.229	207.757	259.795	337.54	223.519	211.857	272.414		318.581	249.115	235.275	259.931	147.2	350.223	235.156	230.198	223.27	220.881	160.777	182.819	196.936	250.379	305.02	243.889	202.943	224.609	234.538
SM(d36:0)+HCOO	SM(d36:0)	SM(d36:0)+HCOO	SM	SM(d36:0)	178.463	121.071	279.428	125.948	209.047	159.564	98.7162	48.6321	178.553	156.406	96.2282	154.82	49.631	145.351	135.162	139.36	141.299	212.668	113.761	156.804	154.393	197.654	80.226	102.507	140.077		286.626	155.194	158.517	121.092	89.6356	154.337	105.777	162.851	122.87	78.1331	110.281	103.555	103.536	131.981	173.818	122.4	129.542	179.268	109.946
SM(d36:2)+HCOO	SM(d36:2)	SM(d36:2)+HCOO	SM	SM(d36:2)	1090.83	1203.89	1047.45	1109.77	1254.93	1278.95	1324.48	1017.39	1545.72	1083.56	686.808	1202.07	822.291	1036.41	1203.24	1501.78	874.251	1797.07	1348.16	1266.18	1602.67	2321.94	962.046	1142.2	1309.84		1287.49	1613.05	1225.2	1317.34	660.349	1136.96	823.324	869.138	950.057	1245.12	830.814	879.645	919.906	1054.43	1224.33	1061.82	972.3	972.48	989.804
SM(d38:0)+HCOO	SM(d38:0)	SM(d38:0)+HCOO	SM	SM(d38:0)	57.903	33.0965	79.4354	34.2317	70.1559	33.9996	33.9657	18.5231	42.5702	80.417	88.8628	27.7856	18.8303	47.9548	25.2894	41.6508	56.3361	128.659	42.8033	38.1052	35.4572	67.8603	32.0857	28.3901	33.9943		121.581	33.7488	65.9808	29.4435	37.7939	64.0937	45.3503	54.589	47.7066	20.0706	51.7346	39.87	48.0052	50.3088	40.3657	26.5512	51.3103	78.9396	42.931
SM(d40:0)+HCOO	SM(d40:0)	SM(d40:0)+HCOO	SM	SM(d40:0)	71.3448	56.3237	138.307	67.9104	108.284	47.703	52.8467	133.275	62.1226	107.295	208.503	55.6931	87.5741	55.8796	58.1043	63.2885	80.18	185.797	72.9028	81.4299	62.5768	97.3717	80.9107	56.2547	57.6572		157.943	40.135	89.5684	49.5536	53.4755	80.2038	92.0722	86.6462	71.4175	54.4944	85.8005	66.8393	84.9678	79.8887	84.5992	52.3074	83.6446	127.212	98.1647
SM(d40:1)+HCOO	SM(d40:1)	SM(d40:1)+HCOO	SM	SM(d40:1)	4157.85	3731.78	5021.53	3725.29	4449.05	3758.09	3844.84	4462.62	4552.38	4634.72	4963.66	3829.68	4098.07	4836.24	3438.65	4331.32	3854.88	5894.44	4470.18	4010.92	4376.25	7328.09	4662.66	3104.46	4048.84		5819.93	2957.83	2800.83	3044.57	3058.3	3594.46	4462.04	3932.57	4487.98	2851.96	4089.66	3442.77	4713.63	4369.54	4194.07	3523.46	4136.38	5480.23	5363.4
SM(d42:3)+HCOO	SM(d42:3)	SM(d42:3)+HCOO	SM	SM(d42:3)	5562.23	4004.25	3577.74	3736.08	5147.09	3949.93	4183.67	3675.92	4775.3	4349.13	2467.2	3141.82	2853.19	4136.5	3737.33	2866.75	2809.17	6004.48	4069.8	4154.66	4795.76	7478.29	2473.15	3574.48	4560.29		4069.45	4802.57	4470.65	4516.04	3823.22	4924.35	5145.9	4094.38	5447.95	4931.01	3052.47	4210.26	3972.94	4226.58	4356.66	4672.72	4413.33	4563.78	4421.94
SM(d43:2)+HCOO	SM(d43:2)	SM(d43:2)+HCOO	SM	SM(d43:2)	118.371	108.212	72.8526	155.356	131.164	46.1415	47.994	44.9486	72.1809	171.275	65.9898	22.955	6.35698	93.7473	44.7812	54.4983	51.5288	65.5191	111.161	32.1827	55.2187	84.4558	36.3142	38.9197	54.0374		272.17	29.6997	115.329	18.1262	66.7538	1000.78	312.287	93.9863	96.9023	35.5691	11.1153	16.2667	66.6146	169.767	41.6482	37.4158	13.0567	46.728	72.7798
SM(d44:3)+HCOO	SM(d44:3)	SM(d44:3)+HCOO	SM	SM(d44:3)	56.8765	57.1359	55.641	43.4317	49.6244	49.1484	41.88	53.4253	62.3145	50.5926	46.5218	41.5637	42.3571	59.193	59.7514	56.1255	34.0548	68.348	51.6507	60.1342	69.4134	95.8852	45.1154	56.4688	66.1107		54.0475	62.6349	67.5623	50.9694	53.137	61.5785	71.2946	70.1147	75.0501	59.8143	50.9303	58.1508	68.9877	64.477	68.7306	68.3313	65.8275	79.2838	70.6908
SM(d44:4)+HCOO	SM(d44:4)	SM(d44:4)+HCOO	SM	SM(d44:4)	26.1219	7.12801	17.0239	10.6216	18.4186	20.5238	17.1521	23.5636	24.4482	18.108	23.698	18.5291	26.4189	24.4743	27.8899	18.7348	15.4611	18.501	22.0799	24.6094	24.8214	44.6437	20.4	21.3599	32.5833		19.5136	29.439	26.1875	17.3933	19.8752	17.2086	15.7794	24.4705	19.2003	21.5019	28.1814	15.3939	43.2105	20.9323	26.8765	19.7302	21.2663	45.8889	32.1233
SM(t40:1)+HCOO	SM(t40:1)	SM(t40:1)+HCOO	SM	SM(t40:1)	45.7178	51.4369	51.5507	44.8772	58.2971	52.6385	42.3678	38.3718	55.333	48.0547	44.1196	49.277	35.337	51.4752	47.2331	47.7586	63.398	61.1471	57.6317	38.8863	61.2878	67.6845	36.431	29.4503	44.3225		40.8337	50.515	36.0723	56.9334	28.3396	39.7766	31.4193	36.202	42.8058	41.668	15.6326	35.3851	25.5016	39.9147	39.5206	49.1928	44.1499	35.2752	30.0824
SM(t42:1)+HCOO	SM(t42:1)	SM(t42:1)+HCOO	SM	SM(t42:1)	111.373	112.679	90.8209	67.2952	101.657	63.9805	58.9235	60.3174	80.4622	81.8152	69.6658	70.5097	51.2799	101.145	53.5228	73.248	86.2002	111.604	101.192	80.2632	114.654	106.584	65.0385	100.501	74.0561		96.167	79.7659	55.2383	69.6614	72.88	150.21	131.609	87.5337	104.437	83.4063	71.4158	83.6211	81.926	100.379	56.4491	97.5472	93.8732	95.9148	99.6503
SM(t42:2)+HCOO	SM(t42:2)	SM(t42:2)+HCOO	SM	SM(t42:2)	27.8954	25.4981	25.1768	9.77446	31.0394	6.84963	3.18059	14.4429	26.0112	32.5879	20.5525	17.6435	10.3973	26.1574	25.8607	7.26152	17.6746	26.146	14.1314	12.9719	18.1239	26.0111	12.3679	12.0295	14.4215		15.9566	16.4069	7.97365	20.1219	16.5087	50.5688	23.2839	6.89318	21.4925	24.8975	15.8788	22.2212	11.5819	17.2031	35.682	25.9368	22.8872	24.5576	12.5211
SM(d37:2)+HCOO	SM(d37:2)	SM(d37:2)+HCOO	SM	SM(d37:2)	56.2847	26.7678	16.6122	21.5351	33.7211	13.2383	25.6553	14.2757	24.2332	17.529	91.3915	27.9179	11.5616	28.2733	20.5577	15.8199	13.3779	13.7874	20.4603	12.9652	25.8989	42.3572	15.3002	24.0117	16.074		16.7015	28.916	13.0527	61.1418	15.5264	33.8619	68.6192	66.6243	24.6044	27.3186	10.9105	17.6972	15.589	20.4883	62.6389	14.5108	13.8222	43.9817	71.016
SM(d41:0)+HCOO	SM(d41:0)	SM(d41:0)+HCOO	SM	SM(d41:0)	21.202	2.68574	39.2714	14.3607	29.0728	15.0616	13.8751	11.326	42.2111	26.3643	30.6657	13.6088	8.61769	38.5124	41.3812	45.2687	20.3674	42.8147	35.2268	20.6437	18.1792	24.3635	10.78	24.5575	17.3013		33.6489	8.23713	36.4334	11.13	13.0752	18.2826	22.8278	22.0367	11.8475	24.7271	22.2814	14.4769	20.4668	16.1372	33.2842	32.6443	23.4865	29.9035	21.3339
SM(t42:0)+HCOO	SM(t42:0)	SM(t42:0)+HCOO	SM	SM(t42:0)	19.396	13.1731	16.3656	10.1314	10.9818	8.83349	10.233	19.4807	12.4291	11.8248	22.7203	10.7895	10.1473	9.58526	9.72346	10.9808	7.91533	15.9808	16.9036	12.4162	12.4684	17.0251	18.0762	16.5842	10.5213		13.9529	5.94192	6.98747	4.38034	8.35425	9.95192	10.74	13.0139	11.887	9.99972	12.345	9.9101	13.3094	13.1991	11.3354	13.6269	13.161	16.0643	15.1782
SM(d39:2)+HCOO	SM(d39:2)	SM(d39:2)+HCOO	SM	SM(d39:2)	82.126	58.7496	50.7476	48.4888	66.8284	39.6197	57.2836	45.082	87.1493	89.9884	38.2995	51.5649	50.5829	88.2101	89.5868	60.7994	56.9676	73.6128	62.7497	54.4028	102.384	157.293	46.0629	52.9703	47.5685		60.4053	84.1683	45.6344	57.6772	62.0846	112.994	42.822	21.9869	67.9499	90.7209	49.1991	76.2131	60.962	62.3018	77.0813	62.263	87.4989	55.9394	63.2668
SM(t40:2)+HCOO	SM(t40:2)	SM(t40:2)+HCOO	SM	SM(t40:2)	15.6113	18.7309	10.7047	13.4492	20.4518	9.69153	10.7787	12.0996	27.6683	26.8756	12.0637	13.5934	12.2635	15.4019	19.9858	17.3783	9.49297	34.5631	9.47394	12.0177	24.2432	36.7255	6.24212	16.8919	18.9397		17.169	26.9805	24.8595	27.8579	16.0179	18.1146	19.1431	21.6119	23.5463	27.0515	12.8532	26.0641	15.212	23.2736	27.003	21.5848	21.9596	20.6499	21.327
ST(d42:4)-H	ST(d42:4)	ST(d42:4)-H	ST	ST(d42:4)	23.423	45.9537	20.2751	20.7205	57.8815	33.699	15.6555	34.4516	20.9104	27.9361	28.3807	37.2207	38.1349	19.8786	37.2065	37.5586	78.1596	28.9974	52.0959	21.0251	39.3297	51.2817	26.6763	30.5982	25.3601		34.9569	18.4574	16.051	18.3424	19.0777	22.289	51.8403	28.5295	22.2035	18.6212	29.1951	20.3292	34.6241	37.6885	16.7688	17.1816	23.1396	31.6381	48.4026
ST(d18:1_16:0+O)+H	ST(d18:1_16:0+O)	ST(d34:1+O)+H	ST	ST(d18:1_16:0+O)	0.347108	0.630262	0.534104	0.219335	0.385405	0.455648	0.481536	0.311207	0.547393	0.647564	0.577218	0.5243	0.467243	0.575838	0.562487	0.274099	0.462843	0.579771	1.2727	0.429165	0.274919	0.40525	0.615921	0.276703	0.528956		0.610646	0.517103	0.529266	0.461818	0.685196	0.904204	0.59364	0.178774	1.20361	0.34726	0.645858	0.468985	0.480455	0.510359	0.459424	0.591586	0.500424	0.607301	0.691013
ST(t16:0_20:2)+Na	ST(t16:0_20:2)	ST(t36:2)+Na	ST	ST(t16:0_20:2)	22.7127	22.8347	40.9923	37.6166	20.069	50.4018	55.1647	60.0232	44.624	61.2833	53.7311	65.7236	67.5023	20.0699	50.0392	28.0671	79.7739	30.2151	73.7503	39.6233	58.8781	60.6449	28.4724	44.93	29.1057		38.6	38.217	76.5684	33.3281	45.9983	49.6732	45.5126	48.1879	116.863	48.2114	33.0998	47.1837	34.0649	28.8912	44.3286	36.8973	45.6079	34.0048	51.0224
ST(t40:7)-H	ST(t40:7)	ST(t40:7)-H	ST	ST(t40:7)	19.7122	6.90651	13.8606	15.5027	17.0323	9.75192	17.1787	13.6621	24.4492	15.7513	14.6834	13.3177	9.34207	14.8322	8.33914	21.1808	32.6128	25.058	13.3159	25.5518	19.0859	21.1123	11.4123	7.45794	7.15361		11.3679	17.0681	9.11283	25.1746	8.80808	13.7248	14.865	13.2881	0.832014	20.1387	16.2704	8.39963	10.0314	12.4755	19.5273	22.6469	17.0772	16.9286	10.4021
TG(16:0_16:0_18:1)+NH4	TG(16:0_16:0_18:1)	TG(50:1)+NH4	TG	TG(16:0_16:0_18:1)	21.0645	10.3714	26.3562	29.4533	30.5735	30.0645	30.7734	27.395	26.4884	29.321	28.1821	20.5028	15.6052	22.5118	22.7489	32.0569	29.4942	31.0463	12.6637	32.5524	22.3736	24.9654	29.4556	29.1002	31.1325		30.2051	31.2249	24.5747	30.5588	21.7304	28.0712	19.4922	24.9999	30.202	28.5572	33.8679	30.5793	26.7713	29.0105	54.4451	76.4232	32.7964	33.3983	20.1198
TG(16:1_18:1_18:2)+NH4	TG(16:1_18:1_18:2)	TG(52:4)+NH4	TG	TG(16:1_18:1_18:2)	101.411	86.2457	96.8869	136.754	102.096	99.0017	96.7764	104.477	93.9522	123.849	100.739	100.279	94.5355	96.3694	96.3759	85.1422	102.501	83.5609	92.7151	98.5301	92.689	75.7192	76.3551	92.2454	85.1529		123.358	101.204	97.8487	93.0148	80.3558	80.6967	81.0712	86.853	105.578	110.292	102.858	229.973	91.0288	104.649	107.018	192.15	236.39	103.864	91.1769
TG(18:1_18:2_18:3)+NH4	TG(18:1_18:2_18:3)	TG(54:6)+NH4	TG	TG(18:1_18:2_18:3)	31.096	15.5192	32.2524	50.3168	29.8236	31.4567	36.1877	26.9507	17.437	27.4632	34.398	27.6788	25.3297	32.8818	21.2313	22.5911	34.4791	29.7501	21.4412	28.3332	22.7938	32.4233	27.3652	28.5386	18.1101		33.8188	32.7453	28.9585	44.8278	17.3375	21.1016	25.0456	21.0782	29.3135	45.7401	29.149	190.556	28.7396	96.5878	54.4104	76.8204	175.176	31.6713	35.3518
TG(16:0_10:0_16:0)+NH4	TG(16:0_10:0_16:0)	TG(42:0)+NH4	TG	TG(16:0_10:0_16:0)	0.0590643	0.0237996	0.0681348	0.110408	0.178737	0.0565469	0.097468	0.120802	0.118469	0.828555	0.203655	0.112926	0.0409592	0.0296075	0.076071	0.479946	0.511702	0.260031	0.0385441	14.7	0.137579	0.0629651	0.135733	0.0578055	0.0596858		0.186735	0.242767	0.128741	0.135868	0.0728308	0.241791	0.0870025	0.106382	0.0700008	0.0809857	0.226187	0.0636714	0.232476	0.0967175	0.286458	0.307549	0.14759	0.288498	0.080359
TG(16:0_14:0_14:0)+NH4	TG(16:0_14:0_14:0)	TG(44:0)+NH4	TG	TG(16:0_14:0_14:0)	0.110973	0.0221486	0.0926024	0.209036	0.363574	0.140617	0.238749	0.288106	0.29242	0.821227	0.501886	0.202687	0.0169636	0.0551768	0.245042	0.708746	0.553873	0.570517	0.0291842	13.4391	0.21612	0.116058	0.191585	0.100288	0.15461		0.374537	0.369749	0.227954	0.409199	0.0679094	0.316994	0.0863501	0.0918773	0.0845928	0.21424	0.496195	0.0812266	0.52407	0.173333	0.480553	1.24008	0.225808	0.565828	0.0759358
TG(16:0_10:0_18:1)+NH4	TG(16:0_10:0_18:1)	TG(44:1)+NH4	TG	TG(16:0_10:0_18:1)	0.11562	0.0168454	0.102007	0.264471	0.466706	0.0995216	0.255172	0.211013	0.246104	0.756377	0.283046	0.218177	0.0274652	0.0816729	0.096492	0.582513	0.743974	0.558133	0.0349978	15.3764	0.164553	0.125539	0.237522	0.09882	0.0749923		0.363549	0.624179	0.220657	0.29081	0.0842926	0.495656	0.107378	0.129266	0.118998	0.279086	0.413206	0.178944	0.314461	0.189561	0.545447	1.5241	0.371441	0.611315	0.0992446
TG(16:0_10:0_18:2)+NH4	TG(16:0_10:0_18:2)	TG(44:2)+NH4	TG	TG(16:0_10:0_18:2)	0.0847848	0.0136314	0.0869668	0.187043	0.274338	0.0845433	0.198073	0.163592	0.145147	0.414671	0.162708	0.124155	0.0234499	0.0630495	0.0823008	0.270286	0.413552	0.311174	0.027404	7.7338	0.0921008	0.0878459	0.0942246	0.0600979	0.0298627		0.209269	0.291762	0.0992043	0.19133	0.0427225	0.239097	0.0485133	0.0446803	0.0582175	0.184833	0.215418	0.207945	0.194558	0.133725	0.338947	1.27163	0.295879	0.325347	0.0468777
TG(16:0_12:0_18:1)+NH4	TG(16:0_12:0_18:1)	TG(46:1)+NH4	TG	TG(16:0_12:0_18:1)	0.847305	0.118477	0.502383	1.52098	2.32222	0.899547	1.36611	1.2586	1.58262	2.40355	1.93943	1.3791	0.194467	0.603725	0.659851	2.74421	2.31427	2.55017	0.198648	30.5302	1.07868	0.931482	1.33399	0.719752	0.491411		1.94753	1.96649	1.23337	1.80095	0.327782	1.62625	0.324866	0.442717	0.536165	1.68219	2.1862	0.725597	1.97993	0.816715	2.20881	6.74066	1.87999	3.05483	0.348161
TG(16:0_12:0_18:2)+NH4	TG(16:0_12:0_18:2)	TG(46:2)+NH4	TG	TG(16:0_12:0_18:2)	0.81306	0.0792688	0.399304	1.26717	1.10743	0.76715	0.917859	0.954603	0.901864	1.36217	1.04606	1.06963	0.178456	0.421226	0.606407	1.32094	1.58374	1.48105	0.211149	16.6934	0.859946	0.829627	0.840418	0.433951	0.242152		1.12374	1.25782	0.699734	0.95729	0.214584	1.13043	0.271367	0.26961	0.327436	1.11716	1.06063	0.789899	1.10424	0.57341	1.27115	3.36332	1.32906	1.47108	0.363172
TG(16:0_12:0_18:3)+NH4	TG(16:0_12:0_18:3)	TG(46:3)+NH4	TG	TG(16:0_12:0_18:3)	0.157732	0.0224248	0.0960949	0.306665	0.278786	0.115847	0.241101	0.157684	0.155488	0.332978	0.250523	0.172906	0.0464854	0.118143	0.0964358	0.217789	0.324819	0.247775	0.048079	3.67484	0.26447	0.168171	0.13691	0.0989027	0.0270383		0.206812	0.421899	0.0973069	0.211713	0.0422435	0.392105	0.0421657	0.038176	0.0561179	0.268164	0.213049	0.260248	0.176417	0.170758	0.244376	0.575137	0.319755	0.272795	0.067565
TG(15:0_14:0_18:1)+NH4	TG(15:0_14:0_18:1)	TG(47:1)+NH4	TG	TG(15:0_14:0_18:1)	0.18248	0.0607948	0.152306	0.253725	0.396592	0.276015	0.26017	0.338175	0.485696	0.513216	0.394628	0.179515	0.0597254	0.154786	0.099192	0.458772	0.42593	0.414158	0.0606132	2.13743	0.140478	0.17179	0.20513	0.175282	0.153863		0.27914	0.31408	0.240462	0.321485	0.135936	0.28751	0.0974772	0.133405	0.115159	0.315848	0.336476	0.147195	0.257561	0.231135	1.52197	1.02476	0.29376	0.392866	0.110449
TG(16:0_16:0_16:0)+NH4	TG(16:0_16:0_16:0)	TG(48:0)+NH4	TG	TG(16:0_16:0_16:0)	0.975346	0.309992	1.62552	1.50949	1.52007	2.29183	1.7764	1.8517	1.59209	1.90829	1.34564	0.687421	0.374801	0.751446	2.05216	1.40606	1.7526	2.00103	0.535637	3.02132	0.790971	1.2031	1.33641	1.89463	2.52325		1.68583	1.30365	1.84881	1.95981	1.36782	1.30608	1.25352	1.09271	1.58423	1.67819	2.38539	1.5181	2.41766	1.59537	1.75741	2.16024	1.59102	2.08123	0.953169
TG(16:0_14:0_18:1)+NH4	TG(16:0_14:0_18:1)	TG(48:1)+NH4	TG	TG(16:0_14:0_18:1)	4.7024	1.06618	4.82552	8.88634	10.2509	7.5369	9.09761	8.43379	8.47464	9.08905	8.53257	5.16369	2.28147	4.74376	2.51035	9.79573	11.2118	10.9851	1.1455	39.8257	4.21606	5.75082	6.06724	5.99296	5.24833		9.75544	9.85231	6.45723	8.9508	3.20764	8.24163	2.68998	4.25965	4.87773	8.84822	9.61248	6.28137	8.12115	6.61593	21.8651	31.4331	10.1408	13.2296	2.49746
TG(16:0_14:0_18:2)+NH4	TG(16:0_14:0_18:2)	TG(48:2)+NH4	TG	TG(16:0_14:0_18:2)	6.58724	1.19133	5.53581	8.61921	7.37019	6.89429	9.23244	7.47506	8.38563	8.44465	7.23272	6.34188	3.53791	6.08411	4.1789	11.4332	6.87184	8.39336	2.14318	30.5526	5.7524	6.53979	8.02161	6.60887	3.5503		7.45663	7.66525	5.11493	7.86384	2.95752	8.08915	3.49939	3.915	5.18581	6.74895	11.5714	6.75739	8.092	6.32799	13.0489	24.9872	6.91096	7.12533	4.26536
TG(16:0_14:0_18:3)+NH4	TG(16:0_14:0_18:3)	TG(48:3)+NH4	TG	TG(16:0_14:0_18:3)	2.45666	0.454424	1.1828	2.71787	2.96809	2.24911	2.51717	2.28521	2.3904	3.04772	1.86056	2.4746	1.02547	1.75402	1.66581	2.51813	2.94182	3.2426	1.00854	17.3444	2.44561	2.47352	2.34217	1.73009	0.668696		2.36742	3.11507	1.53067	2.11011	0.842178	1.96807	0.770528	0.897594	1.0922	2.76543	2.3511	2.55416	2.21297	2.05538	3.11184	6.19212	3.53305	3.29607	1.37507
TG(12:0_18:2_18:2)+NH4	TG(12:0_18:2_18:2)	TG(48:4)+NH4	TG	TG(12:0_18:2_18:2)	0.799885	0.165553	0.367986	1.16287	1.19306	0.558028	0.701965	0.879172	0.540244	1.11173	0.54083	0.81179	0.397091	0.619995	0.64373	0.662442	0.964066	0.78081	0.554331	8.04011	0.704459	0.887754	0.659006	0.580925	0.190238		0.707714	0.551256	0.653904	0.514653	0.19212	0.374705	0.257142	0.148331	0.271558	0.98657	0.355777	0.648835	0.632972	0.44858	0.569768	0.756172	1.84449	0.474319	0.430591
TG(15:0_16:0_18:1)+NH4	TG(15:0_16:0_18:1)	TG(49:1)+NH4	TG	TG(15:0_16:0_18:1)	0.766674	0.346801	0.838088	1.57702	1.93364	1.26037	1.66832	1.39423	1.39201	1.60986	1.24075	0.672107	0.304722	0.874125	0.401315	1.81901	1.74866	1.55302	0.312462	4.40874	0.639402	1.24098	1.29978	1.23296	1.06011		1.94077	1.83987	1.05668	1.78749	0.668628	1.6346	0.582544	1.00819	1.23754	1.49835	1.70044	1.55432	1.49666	1.57018	9.35136	5.36004	1.8146	1.64265	0.628279
TG(15:0_16:1_18:2)+NH4	TG(15:0_16:1_18:2)	TG(49:3)+NH4	TG	TG(15:0_16:1_18:2)	0.275759	0.073585	0.182766	0.356372	0.540582	0.266837	0.289755	0.33329	0.417145	0.483012	0.259131	0.215445	0.182444	0.257593	0.142708	0.393409	0.409694	0.367382	0.126363	1.03131	0.228407	0.268695	0.270449	0.234636	0.207462		0.298266	0.344719	0.2645	0.29328	0.144783	0.292007	0.158635	0.169893	0.199677	0.323447	0.333084	0.278374	0.255153	0.299516	1.20641	0.753259	0.398791	0.372123	0.19869
TG(16:0e_16:0_18:1)+NH4	TG(16:0e_16:0_18:1)	TG(50:1e)+NH4	TG	TG(16:0e_16:0_18:1)	0.0785783	0.0640728	0.074351	0.0898358	0.0731954	0.0782566	0.0786194	0.0639401	0.0753367	0.0809573	0.067182	0.0644117	0.0521227	0.0643152	0.0794583	0.0946515	0.0759986	0.0787477	0.0658133	0.0766547	0.0672587	0.0880451	0.0678198	0.0735278	0.0877765		0.0669763	0.064533	0.0641766	0.0789448	0.0563682	0.0585363	0.059714	0.0563178	0.0685653	0.0655307	0.0836444	0.0597193	0.0665002	0.156617	0.0666623	0.079317	0.0680566	0.0832053	0.0672062
TG(16:0_16:0_18:2)+NH4	TG(16:0_16:0_18:2)	TG(50:2)+NH4	TG	TG(16:0_16:0_18:2)	35.8389	13.9371	37.4012	34.9989	27.2128	34.2444	33.182	36.303	36.9473	33.3604	57.2443	38.8921	37.0337	38.876	37.6332	31.8301	27.9442	30.0277	25.642	106.723	47.6244	50.7549	37.8982	42.8213	33.1683		29.0388	24.1088	28.2819	24.5208	26.838	25.671	26.7268	20.8989	37.3169	25.1982	44.317	23.7555	23.7679	33.8371	50.9323	51.4574	28.1758	36.2669	29.9615
TG(16:0_16:1_18:2)+NH4	TG(16:0_16:1_18:2)	TG(50:3)+NH4	TG	TG(16:0_16:1_18:2)	24.9476	12.1983	22.988	27.283	31.6504	26.6335	26.6011	26.2057	25.5335	26.318	11.9572	25.776	25.3023	28.1595	19.9491	26.799	26.9762	28.4271	17.619	27.1879	24.3005	28.0591	26.7346	26.3808	22.3641		26.4232	26.3033	20.7281	24.2851	17.4775	20.5453	16.895	20.3488	22.6037	25.2863	24.6133	27.1681	21.6724	25.5439	34.4653	63.9156	35.4299	26.9922	20.1578
TG(18:4_16:0_16:0)+NH4	TG(18:4_16:0_16:0)	TG(50:4)+NH4	TG	TG(18:4_16:0_16:0)	0.688549	0.193097	0.685462	1.11438	3.55857	0.458618	0.853287	2.59062	1.0199	0.784164	0.546723	0.270849	0.238031	0.530246	0.23431	0.879522	0.779499	1.17837	0.180594	1.77795	0.43111	0.578181	1.02371	0.584062	0.596904		0.815889	1.0177	0.535911	1.14312	0.559658	0.720858	0.456192	0.462	0.527803	0.8636	1.07512	0.640595	0.78257	0.811874	3.45866	6.23736	0.92137	0.823208	0.431506
TG(16:0_18:1_18:1)+NH4	TG(16:0_18:1_18:1)	TG(52:2)+NH4	TG	TG(16:0_18:1_18:1)	100.139	80.7337	100.668	98.2125	139.555	97.1973	101.399	98.0811	99.2376	102.773	96.395	99.3818	94.8691	100.983	93.9888	102.839	95.331	96.6032	91.1022	91.1392	96.6459	104.215	100.893	100.461	93.2073		125.985	103.54	85.965	96.4408	79.882	92.6013	81.2452	82.4708	96.0908	92.446	81.8666	99.2893	77.5524	96.6296	158.338	114.443	105.198	89.9759	84.2803
TG(18:0_16:0_18:3)+NH4	TG(18:0_16:0_18:3)	TG(52:3)+NH4	TG	TG(18:0_16:0_18:3)	146.953	115.978	143.697	241.745	159.08	160.049	146.237	140.2	140.942	145.076	148.858	144.351	137.694	152.935	142.748	147.429	149.117	182.511	129.109	146.869	141.343	152.05	142.204	140.643	135.743		170.285	144.866	122.35	130.451	112.3	127.079	115.098	120.602	139.124	138.112	136.993	251.674	121.944	136.146	163.282	157.124	210.731	141.296	124.125
TG(16:0_18:2_18:3)+NH4	TG(16:0_18:2_18:3)	TG(52:5)+NH4	TG	TG(16:0_18:2_18:3)	16.2304	12.06	15.7232	43.5132	33.1384	16.2608	23.0503	15.2498	17.0089	17.1455	14.6838	11.814	14.7501	13.4364	13.8008	17.0349	18.2788	30.9427	13.8288	15.5637	15.9651	21.3962	22.3405	16.3698	12.2373		22.0092	20.5513	21.1549	17.6428	18.8884	18.3343	13.0668	10.5425	16.759	20.3002	16.2716	48.4577	15.8089	18.8721	27.1093	67.2661	49.2743	25.9138	16.6364
TG(16:1_18:2_18:3)+NH4	TG(16:1_18:2_18:3)	TG(52:6)+NH4	TG	TG(16:1_18:2_18:3)	5.04121	2.99797	4.25381	8.29251	4.60747	4.2959	4.82172	4.32516	2.97231	6.33892	2.97518	3.40001	4.20688	4.7473	3.7021	3.52931	5.78876	6.63083	3.33622	5.98558	3.6705	4.71527	3.73583	4.04522	1.65513		4.13543	5.26796	3.56679	5.62093	4.00167	3.80484	3.28995	2.25835	3.02047	9.83937	3.11575	10.0615	3.5582	5.2132	7.42944	16.1821	28.0706	5.63717	4.53284
TG(14:0_18:2_20:5)+NH4	TG(14:0_18:2_20:5)	TG(52:7)+NH4	TG	TG(14:0_18:2_20:5)	0.345658	0.152286	0.280345	0.241025	0.222131	0.228668	0.325232	0.316718	0.128146	0.17804	0.125256	0.110046	0.154133	0.267738	0.196661	0.20782	0.410967	0.304408	0.179995	0.385138	0.191816	0.218994	0.199484	0.19403	0.0415331		0.248788	0.228688	0.241258	0.257722	0.18113	0.215357	0.145426	0.110297	0.136473	0.644116	0.103831	0.275809	0.201036	0.270562	0.470397	1.28964	0.907155	0.366962	0.214046
TG(18:1_17:1_18:1)+NH4	TG(18:1_17:1_18:1)	TG(53:3)+NH4	TG	TG(18:1_17:1_18:1)	4.31149	4.12818	4.16728	5.43393	9.05732	4.12368	5.52169	4.5182	4.40658	4.61075	4.50565	3.69041	3.78992	4.84392	3.94814	4.67768	4.26818	4.42464	4.23116	5.18525	3.82711	4.55394	4.72256	4.47219	3.83814		5.30719	5.22284	4.19631	4.41004	3.64593	3.4296	3.94871	3.85769	4.19279	4.45068	4.46109	7.21385	4.11598	4.67245	14.3626	10.1134	9.30154	4.54986	3.82742
TG(18:2_17:1_18:2)+NH4	TG(18:2_17:1_18:2)	TG(53:5)+NH4	TG	TG(18:2_17:1_18:2)	0.990754	0.642517	0.716498	1.2022	0.98751	0.833449	0.780893	0.910641	0.733032	1.1798	0.758577	0.701364	0.761622	0.771634	0.637238	0.873179	0.729444	0.838092	0.709958	0.730686	0.604105	0.871113	0.776465	0.641413	0.311484		0.87591	0.76794	0.793536	0.939858	0.704237	1.1069	0.660182	0.571847	0.708361	1.47364	0.651251	2.83866	0.698532	1.44549	0.984183	1.62482	3.41993	0.719729	0.710081
TG(18:0_18:0_18:1)+NH4	TG(18:0_18:0_18:1)	TG(54:1)+NH4	TG	TG(18:0_18:0_18:1)	1.44885	0.918453	2.3153	2.06458	2.45256	2.15565	2.3733	2.46377	2.41198	2.21295	2.30402	0.781817	0.650413	2.08164	1.63556	2.2115	2.56365	2.21707	1.39583	2.89525	1.62336	2.42577	2.29898	2.30624	1.99116		2.48363	2.36749	2.10505	2.77835	1.9874	2.67647	1.53078	1.37932	2.18035	2.37498	2.24095	2.48862	2.13553	2.31538	2.44879	2.59861	2.78236	2.19305	1.38071
TG(18:0_18:1_18:1)+NH4	TG(18:0_18:1_18:1)	TG(54:2)+NH4	TG	TG(18:0_18:1_18:1)	10.0273	7.3234	9.09592	11.3107	10.6559	5.73343	5.39326	10.2712	6.00539	5.4379	12.0572	6.02092	5.26926	7.97283	5.93211	10.693	6.72863	5.55944	8.61281	6.70268	7.17926	7.41741	8.34905	10.2353	7.14478		9.00736	11.6687	3.87701	12.846	10.1388	12.8403	10.5725	10.7666	13.0927	7.37817	8.14212	17.5024	10.9956	16.227	10.1402	10.1296	21.0913	7.91836	10.9541
TG(18:1_18:1_18:2)+NH4	TG(18:1_18:1_18:2)	TG(54:4)+NH4	TG	TG(18:1_18:1_18:2)	44.173	73.4529	56.5843	51.8838	46.7505	45.4966	47.9866	51.8354	58.8289	52.5931	52.8945	63.3436	54.1292	72.1156	54.6052	67.7571	65.409	48.2616	48.8674	60.6175	61.366	55.8102	68.5438	47.7193	62.2667		43.6631	58.8459	38.5874	53.5243	52.0641	59.8891	46.5011	48.5041	57.2633	38.4391	50.5091	202.003	46.799	60.4513	64.5764	65.9477	171.167	60.4368	47.7885
TG(18:1_18:1_18:3)+NH4	TG(18:1_18:1_18:3)	TG(54:5)+NH4	TG	TG(18:1_18:1_18:3)	58.1005	47.3823	54.7455	78.6687	64.9717	48.4517	57.2556	63.5098	48.002	60.9476	59.0873	55.4378	55.3782	44.9617	53.4059	34.5707	47.4595	46.9501	61.6193	62.552	56.1618	63.5837	61.4162	60.7232	45.5417		69.7681	69.9851	46.9018	78.3504	52.9212	50.0154	48.9961	47.4445	51.8686	63.9042	49.6094	238.216	48.5756	117.173	60.4187	151.387	203.386	46.3965	58.7142
TG(18:3_18:2_18:2)+NH4	TG(18:3_18:2_18:2)	TG(54:7)+NH4	TG	TG(18:3_18:2_18:2)	10.3037	10.8059	9.83249	21.2979	11.0123	10.4118	8.05075	10.2923	7.75346	10.5043	8.68256	9.41542	10.5084	10.1498	9.96108	7.16188	9.56698	10.8995	11.4642	6.36289	7.93141	9.66502	9.64593	11.1409	2.73885		10.2473	9.40629	11.0255	10.241	7.44768	5.98838	7.80148	3.28649	7.60589	19.5613	8.16552	54.4162	7.54317	25.9546	10.3964	51.9153	55.8396	9.82241	11.9264
TG(18:4_18:1_18:3)+NH4	TG(18:4_18:1_18:3)	TG(54:8)+NH4	TG	TG(18:4_18:1_18:3)	0.436934	0.27117	0.286497	0.466512	0.358453	0.259093	0.318944	0.212988	0.264023	0.721915	0.291035	0.258314	0.234793	0.249295	0.203591	0.328469	0.484055	0.33538	0.257264	0.556188	0.223874	0.274021	0.245265	0.196559	0.157775		0.269864	0.3289	0.340727	0.466449	0.231483	0.242568	0.254018	0.139938	0.244257	0.699254	0.26843	0.414694	0.270321	0.458354	1.252	0.641486	0.714912	0.713481	0.257189
TG(18:0_18:1_19:0)+NH4	TG(18:0_18:1_19:0)	TG(55:1)+NH4	TG	TG(18:0_18:1_19:0)	0.0393379	0.023669	0.0503769	0.0557298	0.0499836	0.0572924	0.059676	0.0624632	0.0536197	0.0641785	0.0528501	0.0238732	0.0141182	0.0546641	0.0444208	0.0606987	0.0555942	0.0692047	0.038789	0.164584	0.0243059	0.0497602	0.0355026	0.0586854	0.0491315		0.0572859	0.051132	0.0514041	0.0554698	0.0395458	0.0522562	0.0405868	0.0230253	0.0459236	0.0479711	0.0488203	0.0604696	0.0418743	0.0617852	0.0568616	0.0579882	0.0500706	0.0543341	0.0368645
TG(19:1_18:1_18:2)+NH4	TG(19:1_18:1_18:2)	TG(55:4)+NH4	TG	TG(19:1_18:1_18:2)	0.362478	0.473365	0.55951	0.38029	0.884973	0.448169	0.367316	0.705257	0.352124	0.373007	0.465332	0.533485	0.415561	0.409462	0.549441	0.341103	0.58739	0.354667	0.441205	0.517835	0.447025	0.555666	0.384439	0.469456	0.398057		0.532805	0.446589	0.291732	0.516965	0.344497	0.366991	0.277027	0.0851487	0.336077	0.388386	0.304036	1.25058	0.369073	0.801059	1.02266	0.986989	0.965485	0.336553	0.303358
TG(18:0_16:0_22:1)+NH4	TG(18:0_16:0_22:1)	TG(56:1)+NH4	TG	TG(18:0_16:0_22:1)	0.308059	0.155294	0.357192	0.308836	0.3587	0.328617	0.317741	0.309285	0.355788	0.333024	0.540419	0.113653	0.0952166	0.309442	0.319512	0.310466	0.335693	0.343528	0.31228	0.586284	0.163681	0.342967	0.363534	0.330593	0.246783		0.316497	0.369829	0.255529	0.338261	0.199939	0.36361	0.232122	0.113328	0.273223	0.264404	0.28738	0.874959	0.263622	0.340192	0.594251	0.359516	0.36062	0.299131	0.221974
TG(20:1_18:1_18:1)+NH4	TG(20:1_18:1_18:1)	TG(56:3)+NH4	TG	TG(20:1_18:1_18:1)	2.87895	3.19764	2.68948	3.03199	3.44564	1.32483	2.37246	2.75344	2.4252	2.52415	2.60535	2.53745	2.83572	2.84854	2.61696	2.67586	6.86761	2.44776	2.12781	2.58024	2.72326	3.09845	2.07057	2.61351	2.34594		4.00766	3.03317	1.66091	11.2805	2.17093	5.47249	1.95397	2.14388	2.09032	2.00177	1.67072	3.46307	1.56688	2.39111	3.57849	2.93986	3.11702	2.06559	2.0306
TG(18:1_18:1_20:3)+NH4	TG(18:1_18:1_20:3)	TG(56:5)+NH4	TG	TG(18:1_18:1_20:3)	2.22807	2.53846	2.04802	4.13915	3.05798	2.0824	3.67926	1.99454	2.05422	3.00787	1.9024	1.66465	4.55599	2.41413	1.82432	2.97955	2.96904	2.22095	1.83678	2.00078	2.36887	2.39307	2.06797	2.09036	2.50627		2.21412	2.63053	2.11228	2.68836	2.11662	3.16015	1.90998	2.05881	2.30559	2.4763	2.11502	3.07005	2.27754	2.44188	4.25965	4.36636	3.01009	2.50869	2.24211
TG(18:1_18:2_20:4)+NH4	TG(18:1_18:2_20:4)	TG(56:7)+NH4	TG	TG(18:1_18:2_20:4)	10.9167	10.7793	10.3145	13.2891	12.387	10.0545	13.3747	10.7265	11.4434	14.7698	10.6853	9.5914	11.1536	10.0516	9.69787	9.07065	13.1567	11.6524	9.32682	11.8282	11.1001	10.2866	10.9902	9.92916	9.97125		15.1853	11.7419	10.2996	12.1275	9.58359	9.25292	8.5189	9.31223	11.0622	15.0899	9.12703	18.3572	11.1779	12.2862	16.6774	16.71	18.919	11.4268	9.88244
TG(18:3_18:2_20:4)+NH4	TG(18:3_18:2_20:4)	TG(56:9)+NH4	TG	TG(18:3_18:2_20:4)	1.56587	1.0791	0.939875	1.18383	0.69026	0.850664	1.29702	0.923437	0.845582	0.983607	0.707936	0.457468	0.689684	0.970283	0.976461	0.554641	0.998482	0.988177	0.920009	1.14973	0.901228	1.07131	0.627006	0.876211	0.592918		0.916063	0.947163	0.899694	0.893161	0.916218	0.658634	0.862194	0.537156	0.689018	2.15209	0.434178	2.67499	0.816568	2.72586	0.974393	3.24139	3.17927	0.95223	0.703495
TG(16:0_18:1_23:0)+NH4	TG(16:0_18:1_23:0)	TG(57:1)+NH4	TG	TG(16:0_18:1_23:0)	0.0361125	0.021294	0.0339272	0.0398591	0.0382086	0.0369996	0.0344897	0.0341958	0.0378396	0.033979	0.0338605	0.0222162	0.0119996	0.0413081	0.0416607	0.0328732	0.0344122	0.0398753	0.0412511	0.0841073	0.0187905	0.0399912	0.0337946	0.0371147	0.0394695		0.0291998	0.0296399	0.0315839	0.031657	0.0350542	0.0287811	0.0162177	0.0204605	0.0316271	0.0310147	0.025882	0.0822267	0.02344	0.0341265	0.0376297	0.0341862	0.0350788	0.0340806	0.0344604
TG(16:0_18:1_24:0)+NH4	TG(16:0_18:1_24:0)	TG(58:1)+NH4	TG	TG(16:0_18:1_24:0)	0.296115	0.201805	0.316505	0.30197	0.298341	0.328321	0.292326	0.273296	0.328694	0.270555	0.731754	0.152793	0.136076	0.299287	0.310737	0.292831	0.320145	0.312726	0.320121	0.503215	0.160817	0.303152	0.271666	0.282165	0.287718		0.280106	0.29666	0.25016	0.604247	0.215801	0.290848	0.227947	0.143303	0.297162	0.286905	0.273438	0.909154	0.245255	0.361651	0.588779	0.398255	0.326468	0.299035	0.25277
TG(16:0_18:1_24:1)+NH4	TG(16:0_18:1_24:1)	TG(58:2)+NH4	TG	TG(16:0_18:1_24:1)	0.498933	0.392086	0.530873	0.516537	0.52377	0.492909	0.48532	0.402743	0.500924	0.453798	0.826965	0.211911	0.232141	0.478501	0.45676	0.42303	0.51619	0.500824	0.503082	0.526548	0.245315	0.475975	0.458417	0.458367	0.359796		0.442986	0.466317	0.328813	1.73769	0.323117	0.530687	0.360083	0.223887	0.452709	0.436522	0.397834	1.4778	0.32529	0.613389	0.76097	0.79453	0.455713	0.503645	0.352583
TG(18:1_18:2_22:0)+NH4	TG(18:1_18:2_22:0)	TG(58:3)+NH4	TG	TG(18:1_18:2_22:0)	0.75715	0.882326	0.763933	0.869996	0.887265	0.739388	0.757685	0.621742	0.713417	0.756848	1.09604	0.234993	0.284873	0.700415	0.719269	0.630772	3.20905	0.70576	0.714359	0.530262	0.545011	0.607937	0.687646	0.527394	0.52965		0.8599	0.501782	0.456927	3.65844	0.292184	4.11299	0.572144	0.334227	0.634805	0.603901	0.519646	2.3763	0.43049	1.83958	1.08583	2.18582	0.7785	0.534355	0.444228
TG(18:0_18:0_22:6)+NH4	TG(18:0_18:0_22:6)	TG(58:6)+NH4	TG	TG(18:0_18:0_22:6)	0.773943	0.659133	0.49971	0.861151	0.752642	0.747349	0.58995	0.57721	0.661342	0.868606	0.731926	0.698772	0.66891	0.767494	0.82016	0.705652	1.69086	0.770141	0.641256	0.630199	0.874751	0.843816	0.66115	0.654824	0.691535		0.54051	0.631337	0.897334	0.888748	0.555508	0.557789	0.439773	0.548102	0.602428	0.946526	0.740503	0.724521	0.527126	0.62957	1.09724	0.975203	0.670877	1.6001	0.579467
TG(18:1_20:4_20:4)+NH4	TG(18:1_20:4_20:4)	TG(58:9)+NH4	TG	TG(18:1_20:4_20:4)	2.06714	1.56084	0.943485	1.97647	1.56158	1.4658	1.94453	1.11593	1.34223	1.48051	1.44309	1.16684	1.8493	1.68773	1.16803	1.122	2.04429	1.46744	2.00038	2.11282	1.11954	1.41214	1.32298	1.51509	0.813214		1.60306	1.50378	1.09328	1.37759	1.348	1.10449	1.19303	0.90116	1.18445	1.84659	1.36336	3.00151	1.33281	4.34234	1.7515	1.89251	1.77156	1.05567	1.42289
TG(18:1_18:2_23:0)+NH4	TG(18:1_18:2_23:0)	TG(59:3)+NH4	TG	TG(18:1_18:2_23:0)	0.0716935	0.0732307	0.0775699	0.0760568	0.0541189	0.061307	0.0599627	0.0677536	0.0607242	0.0504421	0.0666738	0.0544192	0.0530756	0.0682205	0.0621616	0.0708562	0.0573785	0.0615762	0.0654965	0.0719188	0.043987	0.0534339	0.0701882	0.0521233	0.0610598		0.0634198	0.0596436	0.0596771	0.117716	0.0470821	0.0265476	0.0540275	0.0355324	0.0553779	0.0545288	0.0506637	0.304289	0.0409392	0.225942	0.0901558	0.23542	0.0545092	0.0648586	0.0489985
TG(22:5_18:2_20:4)+NH4	TG(22:5_18:2_20:4)	TG(60:11)+NH4	TG	TG(22:5_18:2_20:4)	0.307087	0.1725	0.144839	0.192148	0.212361	0.151706	0.248177	0.132654	0.118549	0.260467	0.16182	0.115913	0.152277	0.225484	0.14675	0.179829	0.392111	0.126041	0.173159	0.173393	0.174145	0.130067	0.154853	0.112933	0.16186		0.156135	0.145202	0.148003	0.165377	0.105276	0.131715	0.105172	0.0787984	0.121253	0.167952	0.0752457	0.185399	0.114026	0.273268	0.310049	0.108374	0.16492	0.16764	0.095474
TG(26:0_18:1_18:2)+NH4	TG(26:0_18:1_18:2)	TG(62:3)+NH4	TG	TG(26:0_18:1_18:2)	0.0774801	0.0375211	0.039877	0.037339	0.0272659	0.0380677	0.0370887	0.0322438	0.0355922	0.0357212	0.0933827	0.0340308	0.0420042	0.0313503	0.0394992	0.0363194	0.254226	0.0341078	0.0455245	0.0403655	0.0313571	0.0281604	0.0332941	0.0293806	0.0361052		0.0421184	0.0331546	0.0311449	0.157074	0.035906	0.785703	0.0304985	0.0249692	0.0428759	0.0325433	0.0319831	0.106607	0.0275312	0.0952631	0.11282	0.0727026	0.0250921	0.0416539	0.0297726
TG(16:0_10:1_18:1)+NH4	TG(16:0_10:1_18:1)	TG(44:2)+NH4	TG	TG(16:0_10:1_18:1)	0.00943151	0.00368515	0.0210324	0.0356866	0.0320214	0.0220229	0.0333393	0.0294934	0.028679	0.0669238	0.040079	0.0111166	0.00479002	0.0113931	0.0255103	0.0516835	0.0277738	0.0382486	0.00651474	0.572986	0.0130141	0.0117018	0.010676	0.0200568	0.0095077		0.0366974	0.0473379	0.0189078	0.0331048	0.00184342	0.03654	0.00654512	0.00789695	0.0199168	0.0205803	0.0417455	0.0326201	0.022071	0.0189113	0.130764	0.420151	0.0316212	0.0610612	0.00757177
TG(16:0_14:0_16:0)+NH4	TG(16:0_14:0_16:0)	TG(46:0)+NH4	TG	TG(16:0_14:0_16:0)	0.215428	0.0426718	0.419383	0.513975	0.672537	0.588673	0.789123	0.875048	0.779337	0.810149	0.960535	0.30403	0.067515	0.184407	0.308529	0.86031	0.978465	0.926191	0.0592893	7.82818	0.290994	0.279014	0.337658	0.425028	0.559433		0.812288	0.764192	0.608779	0.797913	0.198118	0.741112	0.237136	0.217133	0.206873	0.745914	0.765342	0.40233	0.891869	0.627097	1.42683	1.26869	0.80454	1.2637	0.113796
TG(18:0_8:0_20:4)+Na	TG(18:0_8:0_20:4)	TG(46:4)+Na	TG	TG(18:0_8:0_20:4)	0.00474439	0.00362266	0.0047865	0.00963087	0.0139529	0.00992327	0.015396	0.0137947	0.00976998	0.0150095	0.0122789	0.00520951	0.00197505	0.00765553	0.00544382	0.0160935	0.0144725	0.0141306	0.00261597	0.134834	0.00523805	0.00569519	0.00562375	0.00613585	0.00333622		0.0213826	0.0208986	0.0136804	0.0240207	0.00264936	0.0205834	0.01007	0.00434217	0.014486	0.0170584	0.0166294	0.0194649	0.0152504	0.0108183	0.0560672	0.116992	0.0248077	0.0281128	0.00745693
TG(15:0_14:0_18:2)+NH4	TG(15:0_14:0_18:2)	TG(47:2)+NH4	TG	TG(15:0_14:0_18:2)	0.0421173	0.00628783	0.0225497	0.064565	0.0960335	0.0441721	0.0680977	0.0536875	0.0619751	0.104138	0.0671238	0.0380907	0.013768	0.0335195	0.0200738	0.099477	0.0949528	0.0934322	0.010773	0.741232	0.0365464	0.0425023	0.0356242	0.0241133	0.0158293		0.0503869	0.0879175	0.0302616	0.0682148	0.011325	0.0380832	0.0116335	0.0110363	0.012624	0.0842651	0.0595595	0.0355548	0.027242	0.0420558	0.35529	0.331291	0.11345	0.108465	0.0210285
TG(12:0_18:2_18:2)+NH4	TG(12:0_18:2_18:2)	TG(48:4)+NH4	TG	TG(12:0_18:2_18:2)	0.053286	0.0283746	0.0496878	0.081384	0.0836881	0.0703019	0.062724	0.0628915	0.0588631	0.08376	0.0640952	0.0471044	0.0282553	0.0789633	0.0621855	0.0957932	0.0751964	0.0635657	0.0374566	0.290841	0.0492884	0.0661051	0.0577347	0.055944	0.0319769		0.0946951	0.0838112	0.0633247	0.0722877	0.0345091	0.0499939	0.0489343	0.0397293	0.11074	0.198153	0.110781	0.147603	0.0586654	0.0978846	0.234783	0.49801	0.129622	0.0860945	0.0312447
TG(16:0_12:0_20:5)+Na	TG(16:0_12:0_20:5)	TG(48:5)+Na	TG	TG(16:0_12:0_20:5)	0.0174304	0.00931187	0.0156548	0.0238927	0.0291942	0.0356085	0.0343515	0.0226314	0.0461731	0.0164879	0.0225631	0.0132388	0.00979082	0.0270856	0.0255329	0.0268752	0.0454179	0.0367874	0.00934265	0.225406	0.0113876	0.0110095	0.00825422	0.00943803	0.0080975		0.0364175	0.0284743	0.020669	0.0301695	0.00818117	0.0335015	0.0254752	0.00729729	0.0288146	0.0222484	0.0574462	0.0406712	0.020461	0.0323547	0.0424534	0.1033	0.0251233	0.0285637	0.0145513
TG(29:1_10:0_10:0)+NH4	TG(29:1_10:0_10:0)	TG(49:1)+NH4	TG	TG(29:1_10:0_10:0)	0.057694	0.00423728	0.0333767	0.0760803	0.0780194	0.0582597	0.0742414	0.0796068	0.0838162	0.0790125	0.0778785	0.0768667	0.0131581	0.0409222	0.047009	0.085308	0.0739976	0.0812327	0.0100209	0.842496	0.0627885	0.0708299	0.0803103	0.0529228	0.0357347		0.0856433	0.066	0.0315869	0.0595216	0.0128524	0.064632	0.0158062	0.0208218	0.0130512	0.057317	0.0791503	0.0214139	0.0752221	0.0251879	0.0747289	0.18485	0.0584057	0.130548	0.00290313
TG(14:0_18:2_18:3)+NH4	TG(14:0_18:2_18:3)	TG(50:5)+NH4	TG	TG(14:0_18:2_18:3)	0.936581	0.196257	0.301333	0.582457	0.407444	0.297957	0.454472	0.365857	0.325721	1.13537	0.242583	0.289483	0.20049	0.35599	0.223534	0.330565	1.58207	0.45823	0.299626	0.891896	0.544119	0.372538	0.191138	0.217338	0.0996833		0.406152	0.474084	0.63284	0.618817	0.473403	0.177632	0.169877	0.158387	0.206458	0.892457	0.877534	0.635305	0.298547	0.418192	0.661682	2.09066	3.83992	1.32452	0.553716
TG(16:0_14:0_20:5)+NH4	TG(16:0_14:0_20:5)	TG(50:5)+NH4	TG	TG(16:0_14:0_20:5)	0.0923742	0.0596073	0.108303	0.122346	0.122044	0.103411	0.167213	0.0996206	0.0821917	0.108063	0.107241	0.0873099	0.0682955	0.104557	0.0661278	0.154153	0.0947921	0.250354	0.0715661	0.420654	0.0624401	0.113825	0.0668956	0.098088	0.039839		0.137938	0.0529132	0.066351	0.173796	0.0648384	0.0678086	0.0618886	0.0626924	0.0893552	0.174916	0.10675	0.105768	0.096011	0.106379	0.424194	0.893463	0.296741	0.106223	0.0749567
TG(12:0_18:2_20:4)+NH4	TG(12:0_18:2_20:4)	TG(50:6)+NH4	TG	TG(12:0_18:2_20:4)	0.0166959	0.0078355	0.0106377	0.0360456	0.0368336	0.0100805	0.0394335	0.0139829	0.00970879	0.036075	0.0117656	0.01174	0.0140896	0.0129197	0.014604	0.0102541	0.0338094	0.0475771	0.0139282	0.0666028	0.0139742	0.0165975	0.00954017	0.0122159	0.00353219		0.0194873	0.0269335	0.0215979	0.0138089	0.00862287	0.0128632	0.00924021	0.00438114	0.0158931	0.0719715	0.0126972	0.0479559	0.00797421	0.0179646	0.0214865	0.10874	0.083028	0.0658027	0.015051
TG(16:0_14:1_20:5)+NH4	TG(16:0_14:1_20:5)	TG(50:6)+NH4	TG	TG(16:0_14:1_20:5)	0.0115786	0.0139164	0.0267658	0.022004	0.0210051	0.0128289	0.0220447	0.0293472	0.0183623	0.0439185	0.0236415	0.0162821	0.0193793	0.0178629	0.0103456	0.0270518	0.055736	0.0134512	0.0154952	0.29615	0.0167537	0.0130154	0.0137751	0.00889811	0.0174894		0.0362927	0.0269548	0.00775084	0.0544618	0.0197268	0.019128	0.0146808	0.0106473	0.0341096	0.0279102	0.00857059	0.0122466	0.0149933	0.0488106	0.0466785	0.113156	0.0249775	0.025468	0.0199237
TG(25:1_10:0_16:0)+NH4	TG(25:1_10:0_16:0)	TG(51:1)+NH4	TG	TG(25:1_10:0_16:0)	0.085602	0.0256519	0.0883794	0.121118	0.170499	0.13258	0.130737	0.166695	0.15511	0.178154	0.172495	0.112709	0.0489003	0.0748983	0.0457718	0.203671	0.206108	0.181777	0.0242437	0.44645	0.0902438	0.0977332	0.0981229	0.0994955	0.101307		0.222922	0.162902	0.115761	0.152692	0.0945372	0.159035	0.0784332	0.122677	0.0584481	0.123761	0.24019	0.0623893	0.20099	0.0932477	0.188237	0.218904	0.127266	0.388374	0.0392027
TG(19:1_10:1_22:0)+NH4	TG(19:1_10:1_22:0)	TG(51:2)+NH4	TG	TG(19:1_10:1_22:0)	0.208544	0.0751207	0.253829	0.212283	0.135814	0.250201	0.164457	0.224178	0.173007	0.216194	0.146706	0.172853	0.17485	0.128365	0.179431	0.260598	0.164219	0.165361	0.140073	0.817927	0.183134	0.158926	0.190767	0.201393	0.17522		0.245487	0.209097	0.226385	0.282849	0.156894	0.146727	0.17655	0.246853	0.112078	0.163639	0.293585	0.193285	0.20896	0.23049	0.305448	0.499716	0.234134	0.414761	0.137471
TG(16:1_17:1_18:1)+NH4	TG(16:1_17:1_18:1)	TG(51:3)+NH4	TG	TG(16:1_17:1_18:1)	2.32717	1.80483	2.32928	3.02928	3.61495	2.40375	2.65561	2.15302	2.36044	2.86495	2.17424	2.19904	2.14433	2.44009	1.99447	2.6897	2.6569	2.39215	2.32011	3.11048	2.0711	2.4519	2.30756	2.09347	1.76694		2.4359	2.36992	1.76801	2.21035	1.65954	2.25039	1.70544	1.74565	2.06015	2.3595	2.07908	2.54716	1.99262	2.29482	9.64648	6.274	3.27827	2.14408	1.84262
TG(16:0_17:0_18:3)+Na	TG(16:0_17:0_18:3)	TG(51:3)+Na	TG	TG(16:0_17:0_18:3)	0.0608814	0.0628887	0.0655515	0.0939538	0.105476	0.125757	0.132714	0.160468	0.1172	0.148127	0.13376	0.0892335	0.0688097	0.117345	0.0619882	0.160799	0.122795	0.151878	0.09747	0.139684	0.090648	0.0920496	0.0857843	0.158451	0.0587799		0.0967254	0.0887719	0.100322	0.12442	0.0872322	0.128117	0.0962604	0.0593836	0.0722311	0.073229	0.0837863	0.127092	0.09919	0.104162	0.260116	0.211045	0.12758	0.126469	0.0813652
TG(15:0_18:2_18:2)+NH4	TG(15:0_18:2_18:2)	TG(51:4)+NH4	TG	TG(15:0_18:2_18:2)	0.636188	0.559661	0.547705	0.894823	1.35847	0.560475	0.595314	0.514846	0.559578	1.49228	0.528581	0.485977	0.592912	0.516917	0.492604	1.01748	1.46027	1.2313	0.619928	0.887698	0.677853	0.556315	0.627295	0.600705	0.434843		0.696016	0.707607	1.2247	0.887745	0.543758	0.657426	0.564349	0.593917	0.561641	1.04605	0.671565	0.821294	0.504977	0.788657	1.85143	1.761	2.59041	0.641157	0.584569
TG(18:0e_16:0_18:1)+NH4	TG(18:0e_16:0_18:1)	TG(52:1e)+NH4	TG	TG(18:0e_16:0_18:1)	0.0304302	0.0302493	0.0316028	0.0310399	0.0340463	0.0342395	0.0391548	0.032986	0.0348999	0.0362907	0.0329197	0.0357922	0.0289187	0.0304036	0.0348083	0.046316	0.0320721	0.0320685	0.0360292	0.0357096	0.0340045	0.0292443	0.0308447	0.0321939	0.0358379		0.0338883	0.0338306	0.0303703	0.0331052	0.0275729	0.0292574	0.028012	0.0273058	0.03055	0.0318763	0.0278857	0.0343482	0.0287572	0.0713541	0.0397078	0.0351279	0.0320137	0.0345112	0.0285097
TG(16:0_18:1_18:2)+H	TG(16:0_18:1_18:2)	TG(52:3)+H	TG	TG(16:0_18:1_18:2)	0.152119	0.0744051	0.264031	0.157635	0.24185	0.293134	0.22132	0.26462	0.116759	0.248125	0.14838	0.0925004	0.09248	0.14248	0.190487	0.222685	0.25246	0.308939	0.0850129	0.271172	0.152406	0.191379	0.161484	0.223561	0.291109		0.254462	0.205874	0.233172	0.260384	0.240318	0.264868	0.217042	0.212081	0.240803	0.243076	0.250874	0.27127	0.22761	0.264394	0.198664	0.0973586	0.255098	0.326552	0.199341
TG(16:1_18:1_18:2)+NH4	TG(16:1_18:1_18:2)	TG(52:4)+NH4	TG	TG(16:1_18:1_18:2)	2.34714	1.57215	2.54755	4.31467	2.98463	2.76323	3.5082	2.38719	2.62649	2.51177	2.2858	2.09614	2.31579	1.48245	2.19621	2.46516	3.35566	7.78139	2.3166	3.0222	2.23181	3.7376	2.2376	2.28537	1.47197		3.03366	2.89918	2.62488	2.32136	1.54856	3.37689	1.44409	1.28622	2.03239	3.12595	2.33332	8.29735	2.06569	2.53177	3.12157	8.55824	8.40819	3.639	2.05787
TG(16:0_18:2_18:2)+NH4	TG(16:0_18:2_18:2)	TG(52:4)+NH4	TG	TG(16:0_18:2_18:2)	0.452914	10.2432	2.50042	2.843	2.38395	4.25218	2.04343	2.68798	2.29752	1.8041	0.309352	2.26129	2.32767	1.27108	1.6474	14.191	3.52678	2.52309	2.03779	2.68777	2.02577	3.61908	2.24485	2.3703	2.69571		1.47308	2.09305	2.21777	2.40402	1.84571	1.81881	2.51818	1.93531	2.10423	2.80582	2.97818	3.2227	2.17104	2.42153	9.35356	14.123	2.95724	2.56764	2.57608
TG(18:2e_16:0_18:2)+NH4	TG(18:2e_16:0_18:2)	TG(52:4e)+NH4	TG	TG(18:2e_16:0_18:2)	0.0169264	0.0207347	0.022604	0.0164221	0.0199119	0.01703	0.0156579	0.0181285	0.0185204	0.0108277	0.0172606	0.016761	0.0118349	0.0207445	0.0224106	0.0152076	0.0185506	0.0221502	0.0212993	0.0164768	0.0164489	0.0194905	0.0185837	0.0204879	0.0130772		0.0215655	0.0161428	0.0203319	0.0219468	0.0150125	0.0122518	0.0196247	0.0153077	0.0209573	0.0209609	0.0200256	0.0244534	0.0209384	0.0516381	0.0259812	0.0418195	0.0244513	0.026794	0.0158602
TG(20:4e_16:0_16:0)+H	TG(20:4e_16:0_16:0)	TG(52:4e)+H	TG	TG(20:4e_16:0_16:0)	0.0633998	0.0557688	0.0610706	0.0725291	0.0589668	0.0589308	0.0635007	0.0586983	0.0620432	0.0661168	0.0579033	0.050117	0.0419118	0.0557946	0.0630917	0.0837773	0.0667625	0.0642177	0.0541103	0.0735683	0.0513379	0.0724362	0.0566293	0.0605353	0.0662442		0.0568956	0.0512478	0.045579	0.0611769	0.0441969	0.0500672	0.0506681	0.0406023	0.0532665	0.0502	0.0857637	0.047789	0.0491096	0.102883	0.051284	0.0739803	0.0518502	0.0648457	0.0534502
TG(16:0_18:2_18:3)+NH4	TG(16:0_18:2_18:3)	TG(52:5)+NH4	TG	TG(16:0_18:2_18:3)	3.48735	1.84179	1.22114	11.6468	10.8315	3.51962	5.61441	4.50829	1.75982	2.25093	2.22167	3.33616	4.39023	3.52533	2.71871	0.638845	3.37486	5.49367	4.07612	2.71863	2.57868	3.07146	3.32165	3.23987	1.00959		3.05623	5.03118	2.06497	2.89668	1.63313	1.09867	0.610368	0.653586	2.40054	13.3062	2.22627	17.7434	2.10921	4.17275	2.51102	12.3545	7.66975	6.14055	1.41828
TG(16:0_16:0_20:5)+NH4	TG(16:0_16:0_20:5)	TG(52:5)+NH4	TG	TG(16:0_16:0_20:5)	0.232032	0.0902579	0.346665	0.26763	0.345535	0.306103	0.414443	0.272365	0.361076	0.331389	0.354933	0.131478	3.44368	0.30092	0.166873	0.38915	0.300715	0.272695	0.147553	0.718686	0.239996	0.27299	0.329446	0.357311	0.284653		0.469273	0.327634	0.328939	0.359336	0.185659	0.23473	0.133001	0.110365	0.29812	0.320237	0.430735	0.378288	0.403138	0.413067	1.2219	2.10852	0.197038	0.372061	0.150773
TG(16:0_14:0_22:6)+NH4	TG(16:0_14:0_22:6)	TG(52:6)+NH4	TG	TG(16:0_14:0_22:6)	0.106974	0.0506087	0.0752382	0.240026	0.0999822	0.0969597	0.100563	0.125847	0.100033	0.201018	0.0841464	0.111413	0.0436726	0.0784994	0.0722856	0.129511	0.277281	0.115032	0.0773704	0.578282	0.102209	0.0653198	0.0606912	0.0577818	0.0524751		0.090076	0.0749753	0.0710583	0.0779797	0.256081	0.080916	0.0468762	0.0513824	0.0478941	0.138142	0.063957	0.385593	0.0604055	0.1042	0.217519	0.415422	0.12266	0.199674	0.0518545
TG(16:1_18:3_18:3)+NH4	TG(16:1_18:3_18:3)	TG(52:7)+NH4	TG	TG(16:1_18:3_18:3)	0.114969	0.0758503	0.0459389	0.162464	0.206541	0.111495	0.471905	0.078167	0.0981141	0.28319	0.0551707	0.0355451	0.0899317	0.113344	0.0370322	0.0762341	0.301949	0.192031	0.119424	0.12425	0.0653561	0.0990692	0.0839312	0.111113	0.0255406		0.116157	0.0757302	0.206762	0.0823276	0.113299	0.0659609	0.0181659	0.015696	0.0470049	0.187843	0.0332032	0.334761	0.0651394	0.206098	0.0896822	0.589643	1.51082	0.209693	0.0459621
TG(20:5_14:1_18:2)+H	TG(20:5_14:1_18:2)	TG(52:8)+H	TG	TG(20:5_14:1_18:2)	0.804459	0.370484	0.588699	0.941701	0.842675	0.689623	0.883249	0.815521	0.638903	0.836506	0.554259	0.547987	0.561793	0.707395	0.709972	0.74702	1.07799	0.71574	0.596897	0.812441	0.800446	0.836709	0.536325	0.659237	0.215523		0.622923	0.803915	0.523761	0.773585	0.401529	0.461788	0.271406	0.241288	0.337451	1.29697	0.468611	0.895532	0.510451	0.635436	0.484417	0.939751	1.94014	1.37764	0.450915
TG(12:0_20:4_20:5)+H	TG(12:0_20:4_20:5)	TG(52:9)+H	TG	TG(12:0_20:4_20:5)	0.0277165	0.0181473	0.0257714	0.0417525	0.0411169	0.0277763	0.0496339	0.0310386	0.02521	0.0386579	0.0264086	0.0333279	0.0334571	0.0298424	0.0361103	0.0236017	0.0384074	0.0371235	0.0329169	0.0442841	0.0314611	0.034979	0.021288	0.0235766	0.00520114		0.0297784	0.0268207	0.0257675	0.0204199	0.0172664	0.0209089	0.0155023	0.0112472	0.0270061	0.100956	0.0222756	0.062299	0.0185993	0.0278016	0.0266448	0.136135	0.105658	0.0866844	0.0177876
TG(17:0_18:1_18:1)+NH4	TG(17:0_18:1_18:1)	TG(53:2)+NH4	TG	TG(17:0_18:1_18:1)	2.10858	1.88974	2.02357	2.24298	3.04813	1.9762	1.90881	2.28965	2.10533	2.22627	2.31379	1.88448	1.71234	2.4644	1.56279	2.35192	2.14769	2.18711	2.00386	2.18924	1.90349	2.17534	1.9957	2.1264	1.77911		2.11668	2.09964	1.74114	2.06175	1.77474	2.0697	1.74496	1.74201	2.05266	2.04714	1.87819	2.21675	1.83003	2.2546	8.52422	4.23423	2.29975	2.01648	1.7913
TG(17:0_18:1_18:2)+NH4	TG(17:0_18:1_18:2)	TG(53:3)+NH4	TG	TG(17:0_18:1_18:2)	0.696967	0.43016	0.569727	0.778512	0.580102	0.667809	0.654813	0.588144	0.549785	0.639962	0.2743	0.689459	0.656306	0.688377	0.535704	0.595177	0.719023	0.625531	0.548714	0.424221	0.634163	0.638556	0.660285	0.66088	0.580066		0.670666	0.670035	0.462364	0.564209	0.512871	0.476814	0.484969	0.538209	0.522802	0.640153	0.588001	0.607102	0.6534	0.587107	0.548788	0.592698	0.716268	0.860401	0.405827
TG(17:0_18:1_18:2)+NH4	TG(17:0_18:1_18:2)	TG(53:3)+NH4	TG	TG(17:0_18:1_18:2)	1.0334	0.32243	0.321749	0.801422	0.520058	0.370643	0.358126	0.399008	0.347421	0.668453	0.318348	0.407894	0.335938	0.485904	0.324534	0.479198	0.371168	0.422293	0.327275	0.60448	0.44792	0.558616	0.339571	0.366222	0.360504		0.490365	0.511574	0.512934	0.410271	0.760557	0.653547	0.37357	0.395847	0.392322	0.460309	0.629217	0.607187	0.40053	0.453568	1.46292	1.11715	1.57136	0.418899	1.05664
TG(18:3_17:1_18:2)+NH4	TG(18:3_17:1_18:2)	TG(53:6)+NH4	TG	TG(18:3_17:1_18:2)	0.0873505	0.103992	0.0918814	0.244389	0.105192	0.100691	0.104448	0.0916251	0.125335	0.105503	0.108565	0.0926917	0.110517	0.072927	0.0932729	0.144279	0.157041	0.117601	0.064453	0.0831294	0.063025	0.077393	0.123616	0.113517	0.0214699		0.0968014	0.134858	0.0827756	0.0840063	0.141225	0.0898739	0.0840674	0.0419126	0.116757	0.289233	0.14011	0.447536	0.0939684	0.217943	0.235082	0.31731	0.738706	0.103652	0.109944
TG(16:1_17:1_20:4)+H	TG(16:1_17:1_20:4)	TG(53:6)+H	TG	TG(16:1_17:1_20:4)	1.32134	0.787146	1.02386	1.37209	1.40654	1.41925	1.18147	1.17857	1.05843	1.34029	1.11019	1.1371	1.0635	1.25614	0.982824	1.33019	1.3594	1.35752	1.1226	1.52605	0.990717	1.33385	1.18275	1.12206	0.90225		1.39507	1.08546	1.02405	1.09765	0.908574	1.02893	0.85785	0.887145	1.00604	1.03838	1.19055	1.18305	1.01501	1.07078	2.78393	1.20874	1.63999	1.26833	0.920286
TG(15:0_18:2_20:5)+H	TG(15:0_18:2_20:5)	TG(53:7)+H	TG	TG(15:0_18:2_20:5)	0.642293	0.432603	0.568899	0.638959	0.646449	0.582696	0.591507	0.51405	0.560363	0.743175	0.543511	0.524444	0.563272	0.519756	0.588948	0.746721	0.868975	0.720658	0.621651	0.681226	0.635656	0.62851	0.601521	0.590716	0.318018		0.594551	0.349837	0.220302	0.559625	0.434425	0.357881	0.388844	0.388823	0.456967	0.488853	0.555943	0.822414	0.45449	0.499014	0.885036	0.475138	1.25237	0.339451	0.435602
TG(18:0_18:1_18:1)+NH4	TG(18:0_18:1_18:1)	TG(54:2)+NH4	TG	TG(18:0_18:1_18:1)	12.7582	11.4932	12.9127	13.4647	13.76	13.114	12.2715	13.0378	12.9128	13.1628	13.1989	10.2755	11.6644	13.1702	11.4775	13.2331	12.6759	12.8233	12.5837	16.0375	12.3327	12.6865	12.511	12.4292	11.7258		13.4438	14.9149	11.9976	13.156	11.5403	13.3388	11.3386	11.586	13.9524	13.3078	12.7451	17.0499	12.4776	12.7747	15.0373	15.9779	14.6127	12.5418	11.5107
TG(18:1_18:1_18:1)+NH4	TG(18:1_18:1_18:1)	TG(54:3)+NH4	TG	TG(18:1_18:1_18:1)	33.1198	46.3875	42.1197	40.9791	48.7595	24.4405	36.0903	48.1485	24.5399	37.7551	75.011	31.2335	26.6883	39.6553	41.9695	32.3583	32.6542	42.0826	46.7182	38.3498	39.7289	39.8143	41.3999	26.2063	35.8288		41.1281	39.9582	22.0039	49.5935	34.9546	49.07	30.4009	31.0746	17.4327	32.1061	32.3277	90.8678	40.4459	50.1878	36.2727	83.0807	119.458	38.1636	34.343
TG(18:0e_16:0_20:4)+H	TG(18:0e_16:0_20:4)	TG(54:4e)+H	TG	TG(18:0e_16:0_20:4)	0.0235962	0.0249068	0.0259559	0.024914	0.022822	0.0224856	0.0219275	0.0243838	0.0247904	0.0215321	0.0233109	0.0207875	0.0161554	0.0240514	0.0221346	0.0318616	0.0239099	0.0234426	0.0238448	0.0282832	0.0223944	0.0250914	0.0230972	0.0235789	0.022987		0.0221256	0.0230736	0.0158098	0.0189681	0.0177693	0.0251376	0.0163975	0.0165264	0.0194914	0.0192074	0.0274909	0.0198649	0.0205829	0.0390653	0.0157986	0.0245638	0.0232967	0.0175695	0.0194746
TG(16:0_18:1_20:4)+NH4	TG(16:0_18:1_20:4)	TG(54:5)+NH4	TG	TG(16:0_18:1_20:4)	6.65967	4.84611	6.6427	6.9975	7.03743	6.60266	9.44014	5.90335	7.45441	6.84154	6.81988	6.11873	5.44633	8.79258	6.66655	9.01724	8.69926	8.07877	5.26758	8.57536	6.92512	6.26008	6.95963	6.5904	8.03658		7.46409	7.82757	6.32031	7.40695	6.30265	6.43225	5.68794	6.1343	7.10747	7.55087	7.5895	7.52578	6.35762	7.67894	28.4596	36.4791	7.74508	7.11696	5.70237
TG(16:0_16:1_22:6)+NH4	TG(16:0_16:1_22:6)	TG(54:7)+NH4	TG	TG(16:0_16:1_22:6)	1.2176	0.757051	0.980326	1.01504	1.0072	0.962541	1.19144	1.0637	0.915232	1.01128	1.0163	0.52758	0.748566	0.903134	1.08019	0.81722	1.42822	1.00868	0.713271	0.83341	2.00942	0.784232	0.847871	0.834612	0.647501		1.43813	1.18875	1.31493	1.24481	0.964957	1.00299	0.858174	0.51906	1.13951	2.32373	0.899638	1.61509	1.18061	1.38139	2.44251	4.58518	3.09093	1.26444	1.02545
TG(18:3_18:2_18:2)+NH4	TG(18:3_18:2_18:2)	TG(54:7)+NH4	TG	TG(18:3_18:2_18:2)	0.411529	0.340095	0.349318	0.603943	0.546613	0.463907	0.49482	0.258083	0.367026	0.852407	0.440444	0.427215	0.482336	0.41846	0.346864	0.394666	1.07514	0.524084	0.345343	0.948471	0.4159	0.423838	0.528374	0.437448	0.391721		0.447369	0.382222	0.297819	0.442938	0.298786	0.29529	0.273384	0.26784	0.259114	0.874124	0.263372	0.463154	0.255312	0.476981	0.98882	1.77907	0.655299	0.509246	0.282507
TG(18:3_18:2_18:3)+NH4	TG(18:3_18:2_18:3)	TG(54:8)+NH4	TG	TG(18:3_18:2_18:3)	1.05497	0.379919	0.313727	0.654468	0.411183	0.355071	0.311836	0.36148	0.201313	0.582968	0.307071	0.180683	0.417997	0.367247	0.346877	0.17886	0.626606	0.819661	0.526615	0.561889	0.189127	0.404037	0.181188	0.438702	0.0629488		0.619542	0.890206	1.35834	1.21631	0.290691	0.280619	0.169512	0.0604054	0.390289	1.48995	0.359522	3.93792	0.200549	2.23737	0.6084	2.79702	3.32307	1.16833	0.2909
TG(18:0_18:1_19:0)+NH4	TG(18:0_18:1_19:0)	TG(55:1)+NH4	TG	TG(18:0_18:1_19:0)	0.400599	0.264664	0.487509	0.474474	0.551086	0.53751	0.49709	0.508275	0.512257	0.539123	0.521503	0.336769	0.314279	0.467089	0.42826	0.569283	0.536102	0.530446	0.302959	0.613467	0.444828	0.489722	0.429225	0.513912	0.473233		0.611049	0.497127	0.349864	0.425241	0.427197	0.418734	0.356706	0.440021	0.374574	0.428516	0.509388	0.504381	0.549061	0.432837	0.475827	0.566668	0.510016	0.534395	0.192365
TG(19:0_18:1_18:1)+NH4	TG(19:0_18:1_18:1)	TG(55:2)+NH4	TG	TG(19:0_18:1_18:1)	1.32422	1.15266	1.02461	1.51418	0.90852	1.1093	0.772767	0.973573	1.26374	2.01625	1.51811	1.57449	1.23708	1.04831	1.09162	1.79895	1.20731	1.02318	1.28095	1.36454	1.41497	1.43112	1.49602	1.38182	1.30874		1.30554	1.24695	1.18879	1.25426	1.29927	1.22399	1.22529	1.43954	1.24576	1.35345	1.27453	1.87509	1.60683	1.44807	1.16558	1.09133	1.42574	1.6037	1.06074
TG(19:1_18:1_18:1)+Na	TG(19:1_18:1_18:1)	TG(55:3)+Na	TG	TG(19:1_18:1_18:1)	0.029208	0.0228598	0.0338939	0.138349	0.0646556	0.0555961	0.114456	0.0700146	0.0549878	0.111955	0.0754184	0.0264929	0.0524965	0.0692683	0.0258142	0.0540477	0.0437454	0.0454771	0.0907477	0.0838371	0.0427943	0.0515852	0.113125	0.0896314	0.0268878		0.056777	0.0290501	0.0335717	0.156975	0.0416399	0.0991861	0.0998723	0.0694118	0.0340774	0.0584801	0.0278169	0.103955	0.0377945	0.06904	0.0579042	0.113659	0.102589	0.0391719	0.0527459
TG(18:1_14:4_23:0)+NH4	TG(18:1_14:4_23:0)	TG(55:5)+NH4	TG	TG(18:1_14:4_23:0)	0.388001	0.532858	1.10415	0.625767	0.47011	0.399892	0.505746	0.512466	0.531503	0.594945	0.546842	0.645593	0.518637	0.308213	0.559584	0.846807	0.816447	0.591779	0.45819	0.489837	0.978782	0.379164	0.575902	0.478697	0.681552		0.708281	0.337824	0.365926	0.282345	0.450585	0.430955	0.538233	0.691385	0.400868	0.404737	0.639541	0.54365	0.532577	0.460216	0.755694	0.615185	0.488444	1.09588	0.337344
TG(15:0_18:2_22:5)+NH4	TG(15:0_18:2_22:5)	TG(55:7)+NH4	TG	TG(15:0_18:2_22:5)	0.0370605	0.0442575	0.0690147	0.0996094	0.0754293	0.0780418	0.121588	0.0584145	0.0840974	0.0793009	0.061881	0.0379119	0.0633195	0.0943647	0.0523864	0.0685435	0.084055	0.0647589	0.0581431	0.107511	0.0722413	0.0606986	0.0734636	0.0562441	0.0228949		0.0672856	0.0636171	0.0614755	0.05552	0.0468861	0.0476108	0.0491276	0.0336677	0.024056	0.0724366	0.0730961	0.0725699	0.0592361	0.0863675	0.141132	0.13265	0.133319	0.0790581	0.0446408
TG(17:0_18:2_20:5)+H	TG(17:0_18:2_20:5)	TG(55:7)+H	TG	TG(17:0_18:2_20:5)	0.735171	0.636234	0.44878	0.62525	0.632908	0.603061	0.443031	0.381114	0.338439	0.865308	0.511519	0.462189	0.375969	0.636444	0.372539	0.576603	0.59123	0.799913	0.297724	0.588159	0.400162	0.546481	0.556122	0.369413	0.167926		0.63021	1.05882	0.63102	0.939355	0.574838	0.774275	0.44262	0.63466	0.63022	0.88142	0.925565	2.05098	0.468863	1.05784	0.879235	0.78127	2.24033	0.754244	0.33484
TG(18:3_18:2_20:5)+NH4	TG(18:3_18:2_20:5)	TG(56:10)+NH4	TG	TG(18:3_18:2_20:5)	0.0597402	0.0440324	0.0304347	0.0555005	0.0320883	0.0321267	0.0411241	0.0488857	0.0237753	0.044944	0.0221713	0.0105824	0.0251329	0.0497723	0.0329088	0.0195358	0.054216	0.050374	0.0284811	0.0253618	0.0233094	0.0420863	0.0188849	0.0462574	0.00873534		0.031728	0.0590404	0.0998586	0.0598516	0.0282001	0.0202913	0.0130414	0.00525781	0.0245033	0.118186	0.0121153	0.127185	0.0248761	0.116652	0.0464469	0.0780204	0.20574	0.0838783	0.0277171
TG(18:3_18:2_20:5)+H	TG(18:3_18:2_20:5)	TG(56:10)+H	TG	TG(18:3_18:2_20:5)	0.923169	0.550586	0.845262	2.44408	0.817897	0.951499	0.932742	0.576248	1.03741	1.00713	0.751314	0.247821	0.510039	0.769482	0.841015	0.731922	1.03231	1.04167	0.446498	0.829283	0.783646	0.744014	0.564074	0.576878	0.509571		0.900704	0.849758	0.817063	1.0489	0.670716	0.73954	0.664358	0.37218	0.778217	0.871643	0.698234	0.910485	0.766227	0.822371	1.40596	1.62433	0.916437	0.954311	0.756037
TG(20:1_18:1_18:2)+NH4	TG(20:1_18:1_18:2)	TG(56:4)+NH4	TG	TG(20:1_18:1_18:2)	1.77803	2.94428	1.85538	1.9128	5.63529	1.24811	1.34568	2.10531	1.78109	1.6453	2.68621	1.92938	1.93047	2.11909	2.29073	3.04344	3.4466	1.38678	1.95958	2.04904	2.10825	1.67435	2.0096	2.35332	2.75569		5.46977	2.61179	2.08594	5.37782	1.92321	3.62519	2.13661	2.23595	2.97123	1.79504	2.53674	6.08218	1.85535	8.2476	1.45149	5.0852	4.78161	1.46311	1.63741
TG(18:0_18:0_20:4)+NH4	TG(18:0_18:0_20:4)	TG(56:4)+NH4	TG	TG(18:0_18:0_20:4)	0.19432	0.122506	0.139148	0.176306	0.211178	0.149701	0.131827	0.134872	0.173225	0.167723	0.19939	0.163916	0.163528	0.155185	0.111356	0.261657	0.193089	0.164701	0.17545	0.205207	0.19593	0.169473	0.172175	0.16116	0.151843		0.192578	0.146088	0.130713	0.172451	0.126807	0.301225	0.133708	0.144545	0.144047	0.141922	0.120119	0.1449	0.136545	0.16446	0.272986	0.351045	0.125202	0.159082	0.112935
TG(18:1_18:1_20:3)+NH4	TG(18:1_18:1_20:3)	TG(56:5)+NH4	TG	TG(18:1_18:1_20:3)	2.42377	2.73549	3.71907	2.58394	1.3407	1.71297	2.34029	1.98535	2.30789	3.37608	5.36728	5.0237	1.71859	3.49633	2.49264	2.12847	3.15642	2.00553	3.9241	2.76804	2.21463	3.53039	2.57248	4.23296	5.54157		3.51425	3.08746	4.65171	2.98516	1.88628	3.96155	2.09278	4.22103	4.95281	2.10165	3.71743	7.0139	6.53278	4.57846	2.09315	4.57616	6.15984	2.02473	1.88723
TG(18:1_18:2_20:2)+NH4	TG(18:1_18:2_20:2)	TG(56:5)+NH4	TG	TG(18:1_18:2_20:2)	2.67577	2.35808	2.50147	2.65391	2.97909	2.6143	2.62972	2.42175	2.45741	2.67213	2.26941	2.81005	2.51716	2.92516	2.44473	2.77166	3.57433	2.34945	3.05498	2.40498	2.56832	2.40858	2.53476	2.30712	2.45592		3.61465	2.5869	2.50479	2.59659	2.26791	2.77104	2.44513	2.44277	2.47635	2.74922	2.65262	6.57538	2.69117	2.6886	2.99057	2.37772	3.42761	2.89835	2.34353
TG(18:1_18:2_20:3)+NH4	TG(18:1_18:2_20:3)	TG(56:6)+NH4	TG	TG(18:1_18:2_20:3)	2.16391	2.08617	1.68477	3.94603	3.18017	2.59624	1.59001	2.71824	2.34479	2.61025	2.7046	1.91965	2.11576	1.43537	1.90858	2.27443	2.84653	2.10057	2.03053	2.2394	1.60809	3.49281	1.23225	1.73554	1.566		3.10808	3.75455	2.00176	2.42298	1.83276	2.2836	1.5452	1.44415	1.95835	3.80471	2.03381	5.92449	1.91073	2.98811	2.31754	4.27755	7.7697	2.76927	2.13608
TG(18:0_16:0_22:6)+NH4	TG(18:0_16:0_22:6)	TG(56:6)+NH4	TG	TG(18:0_16:0_22:6)	4.94818	3.65747	5.35742	5.13175	3.86985	5.60951	25.0519	4.8088	4.43238	4.07398	13.2087	5.05677	5.95251	4.24395	5.78117	4.31674	4.27653	3.86754	5.6113	3.35175	4.67533	4.16718	4.34466	4.12976	3.93117		5.49572	3.44721	4.0416	4.36566	3.26161	3.18001	3.51498	3.23643	3.30865	6.66915	1.63981	10.0902	3.83544	4.1038	4.8825	4.45032	6.65603	3.95439	4.68038
TG(16:0_18:1_22:5)+NH4	TG(16:0_18:1_22:5)	TG(56:6)+NH4	TG	TG(16:0_18:1_22:5)	0.153361	0.146741	0.0682733	0.154123	0.156611	0.140772	0.165303	0.136566	0.179776	0.146522	0.164811	0.116315	0.125442	0.211095	0.0748969	0.13261	0.250147	0.130757	0.144516	0.425847	0.142705	0.167397	0.146002	0.0481341	0.142603		0.178994	0.179107	0.13176	0.120099	0.14535	0.0858971	0.10726	0.186394	0.150638	0.133013	0.127554	0.171062	0.107164	0.249342	0.209251	0.376399	0.144284	0.177398	0.0843128
TG(18:1_18:2_20:4)+NH4	TG(18:1_18:2_20:4)	TG(56:7)+NH4	TG	TG(18:1_18:2_20:4)	0.704817	0.833521	0.816987	1.30503	1.28654	1.21938	0.578045	1.07911	0.497082	0.942033	0.735233	1.0574	0.881004	1.07603	0.647839	0.637281	0.85383	0.936197	0.929213	0.698921	0.840476	0.743853	0.700694	1.09996	0.410048		1.07106	0.985485	0.345213	0.887854	0.749804	0.721204	0.585335	0.399209	0.503784	2.1331	1.11999	5.99701	0.773157	2.87248	0.929243	3.61537	1.43724	1.16032	1.14611
TG(20:1e_18:3_18:3)+Na	TG(20:1e_18:3_18:3)	TG(56:7e)+Na	TG	TG(20:1e_18:3_18:3)	0.00625964	0.00401731	0.0113017	0.0154238	0.0202205	0.013575	0.0149443	0.0220599	0.0170276	0.0223077	0.0192468	0.00371366	0.00232946	0.0086133	0.00355323	0.0209196	0.0198764	0.0225228	0.0032496	0.0219508	0.00523053	0.00966698	0.00718315	0.0116562	0.00848217		0.0177485	0.0204363	0.0138721	0.0171144	0.00776722	0.0172103	0.00710107	0.0084011	0.0156187	0.017115	0.0196098	0.016327	0.0184278	0.0174494	0.0440013	0.0208656	0.0209589	0.0209299	0.00798459
TG(18:2_18:2_20:4)+NH4	TG(18:2_18:2_20:4)	TG(56:8)+NH4	TG	TG(18:2_18:2_20:4)	1.56611	1.26004	2.22012	2.81151	2.31387	1.5072	1.55357	1.47815	1.29151	2.99298	0.952891	1.25334	1.38718	1.17249	1.59493	1.616	3.4309	1.52986	1.79497	2.28285	0.893491	1.32968	1.57668	1.40271	0.9726		1.12226	1.23598	1.58605	2.13077	1.07853	0.518246	1.14018	1.04965	1.634	2.61464	1.17731	6.2489	1.52085	1.69417	1.53541	2.81539	2.60817	1.62659	1.37189
TG(16:0_18:2_22:6)+NH4	TG(16:0_18:2_22:6)	TG(56:8)+NH4	TG	TG(16:0_18:2_22:6)	2.55947	2.29246	1.9613	3.88209	3.77177	2.54513	3.75664	2.20505	1.469	4.20816	2.25603	2.37097	2.87722	2.15819	2.38585	1.36048	4.32271	2.30881	2.83516	1.91082	1.74611	2.47832	1.71577	2.27397	1.71308		4.07188	1.71809	1.64899	1.64806	1.12876	1.37052	1.79857	1.27397	1.1962	3.55028	1.61988	3.75306	1.42893	3.93274	2.07905	4.05197	3.49985	2.4749	1.66084
TG(18:3_18:2_20:4)+Na	TG(18:3_18:2_20:4)	TG(56:9)+Na	TG	TG(18:3_18:2_20:4)	0.0151974	0.0175083	0.0101914	0.0106817	0.0127208	0.0116964	0.01236	0.0170845	0.00897706	0.014861	0.0115553	0.00431571	0.0167204	0.0173478	0.0141671	0.00664574	0.0156752	0.0189121	0.00908446	0.0114238	0.0176435	0.0169436	0.00649662	0.00735575	0.00459884		0.0151875	0.0116343	0.0330176	0.0237978	0.0117085	0.0112431	0.0263786	0.00132644	0.0132098	0.0384895	0.00546009	0.0376641	0.00855628	0.0306997	0.0121456	0.0251016	0.0601997	0.0268422	0.0121108
TG(16:0_20:4_20:5)+NH4	TG(16:0_20:4_20:5)	TG(56:9)+NH4	TG	TG(16:0_20:4_20:5)	0.0840094	0.118148	0.0969206	0.23916	0.305672	0.0894055	0.135716	0.0864728	0.0811719	0.493896	0.112554	0.0617011	0.17718	0.109814	0.100606	0.0816306	0.450325	0.272821	0.215706	0.362834	0.0711098	0.092268	0.0867063	0.108315	0.0655905		0.426137	0.0899281	0.219646	0.134796	0.16819	0.161157	0.134732	0.095555	0.138917	0.439285	0.0642677	0.380914	0.0950445	0.26233	0.165318	0.292101	0.42305	0.422781	0.0633625
TG(18:0_16:0_23:1)+NH4	TG(18:0_16:0_23:1)	TG(57:1)+NH4	TG	TG(18:0_16:0_23:1)	0.12504	0.0757032	0.111864	0.124057	0.134191	0.123758	0.128085	0.123142	0.123997	0.12795	0.122272	0.0757864	0.0627671	0.121543	0.10953	0.117871	0.134496	0.13572	0.101162	0.3194	0.114014	0.119794	0.130374	0.123819	0.113093		0.149338	0.118337	0.0726401	0.148962	0.113571	0.146517	0.0941157	0.0819798	0.0768652	0.0959138	0.149901	0.127978	0.13661	0.117949	0.1268	0.144466	0.12112	0.144611	0.0461973
TG(28:0_11:2_18:0)+NH4	TG(28:0_11:2_18:0)	TG(57:2)+NH4	TG	TG(28:0_11:2_18:0)	0.356766	0.257079	0.187001	0.198034	0.497125	0.20789	0.204073	0.557096	0.148475	0.405289	0.167848	0.362951	0.200046	0.470275	0.315582	0.200368	0.30295	0.260576	0.139859	0.254912	0.215297	0.233092	0.467321	0.299588	0.252821		0.616237	0.199478	0.140965	0.179147	0.706587	0.290856	0.26182	0.530527	0.209642	0.175105	0.657035	0.331336	0.436307	0.253413	0.103284	0.435454	0.346235	0.404217	0.188551
TG(16:0_18:1_23:1)+NH4	TG(16:0_18:1_23:1)	TG(57:2)+NH4	TG	TG(16:0_18:1_23:1)	0.534698	0.536931	0.509993	0.535881	0.604227	0.432652	0.504407	0.568855	0.512576	0.508827	0.565286	0.499473	0.562101	0.591199	0.477433	0.505768	0.481918	0.558142	0.573333	0.454991	0.478955	0.539727	0.533818	0.524409	0.412931		0.699448	0.585667	0.465639	0.51449	0.529259	0.512321	0.542544	0.528349	0.512273	0.481086	0.571899	0.789618	0.554763	0.577043	0.465965	0.37456	0.704897	0.573253	0.402527
TG(18:2_18:2_21:1)+NH4	TG(18:2_18:2_21:1)	TG(57:5)+NH4	TG	TG(18:2_18:2_21:1)	0.152518	0.128726	0.122466	0.156445	0.20412	0.245032	0.255943	0.258722	0.173886	0.19829	0.180097	0.193323	0.30102	0.17819	0.118739	0.173593	0.274762	0.190507	0.223683	0.268103	0.159484	0.251836	0.192516	0.237517	0.197004		0.239521	0.222813	0.122324	0.199809	0.365219	0.148422	0.172157	0.172019	0.160162	0.138049	0.280912	0.136903	0.221655	0.20082	0.220082	0.496868	0.188191	0.272236	0.15971
TG(24:2_12:3_21:1)+NH4	TG(24:2_12:3_21:1)	TG(57:6)+NH4	TG	TG(24:2_12:3_21:1)	1.1948	1.12056	1.84052	0.999621	1.57705	0.800713	1.23159	0.964961	1.4352	1.44305	1.35237	1.93334	1.89599	0.953031	1.07455	0.858752	0.936912	1.17948	1.78337	2.14589	1.82037	1.31685	1.40098	1.38248	1.50725		2.25715	1.18478	1.29647	1.03881	0.727326	0.866063	1.93184	1.49188	1.08407	1.5099	1.41735	3.16711	0.542514	1.6651	0.864139	1.95486	2.91984	1.39751	1.12658
TG(22:0_11:4_24:2)+NH4	TG(22:0_11:4_24:2)	TG(57:6)+NH4	TG	TG(22:0_11:4_24:2)	0.240855	0.140006	0.238238	0.206889	0.258657	0.214611	0.563556	0.261503	0.248835	0.213764	0.194158	0.258809	0.251181	0.205552	0.28344	0.275912	0.217099	0.248242	0.232842	0.238312	0.310685	0.223858	0.204062	0.253467	0.259099		0.268298	0.214104	0.171274	0.225483	0.190919	0.161722	0.227763	0.236081	0.197749	0.232109	0.27109	0.291559	0.234248	0.193762	0.53457	0.645476	0.236423	0.266471	0.184275
TG(57:7)+NH4	TG(57:7)	TG(57:7)+NH4	TG	TG(57:7)	0.353963	0.339907	0.304899	0.985282	0.580399	0.307126	0.226826	0.313127	0.288372	0.310258	0.217944	0.328074	0.299793	0.34664	0.295979	0.345705	0.311794	0.464486	0.530601	0.251557	0.317328	0.290913	0.22253	0.383624	0.213046		0.45204	0.366997	0.297159	0.357962	0.365014	0.140974	0.524894	0.219536	0.253231	0.667289	0.583758	1.84095	0.596771	0.853967	0.399234	1.14886	1.2161	0.477483	0.341495
TG(22:4_17:1_18:2)+NH4	TG(22:4_17:1_18:2)	TG(57:7)+NH4	TG	TG(22:4_17:1_18:2)	0.0559002	0.0528229	0.048307	0.0453952	0.0472883	0.0350253	0.0481877	0.0513558	0.0360293	0.0451423	0.0476352	0.0378735	0.0471826	0.0625239	0.106554	0.0539928	0.0830266	0.0406591	0.0565778	0.0448647	0.0390175	0.0446995	0.06649	0.0395398	0.0582156		0.0626527	0.0581633	0.0452265	0.0766008	0.061706	0.0477036	0.0623377	0.0425325	0.0456542	0.068752	0.061846	0.213271	0.0752887	0.0676337	0.0923779	0.169541	0.080074	0.129987	0.043763
TG(19:0_18:2_20:5)+NH4	TG(19:0_18:2_20:5)	TG(57:7)+NH4	TG	TG(19:0_18:2_20:5)	0.457369	0.273621	0.215454	0.223556	0.269806	0.215111	0.288015	0.234485	0.197127	0.454421	0.283303	0.334259	0.275328	0.250602	0.298972	0.173206	0.383714	0.5984	0.283332	0.232456	0.249432	0.318721	0.227472	0.397956	0.190729		0.228268	0.302661	0.174412	0.763212	0.14621	0.620169	0.139501	0.121733	0.171109	0.13421	0.140664	0.37001	0.139304	0.306409	0.135833	0.196637	0.271532	0.0986598	0.128814
TG(19:1_18:2_20:5)+H	TG(19:1_18:2_20:5)	TG(57:8)+H	TG	TG(19:1_18:2_20:5)	0.065775	0.0468847	0.0568265	0.0860516	0.115641	0.115353	0.0819726	0.0718452	0.0141868	0.0781421	0.110503	0.0546669	0.0724277	0.0649288	0.050895	0.0709019	0.0822134	0.0535227	0.147344	0.0809816	0.0452828	0.0741083	0.0396713	0.0545465	0.0256956		0.0538483	0.0568877	0.0269907	0.054292	0.0316109	0.0371908	0.0352671	0.0312424	0.0413005	0.0668966	0.0578835	0.156049	0.0495526	0.138847	0.0391481	0.0829388	0.201524	0.0474051	0.0462621
TG(19:1_18:2_20:5)+NH4	TG(19:1_18:2_20:5)	TG(57:8)+NH4	TG	TG(19:1_18:2_20:5)	0.226278	0.111294	0.231509	0.261742	0.286713	0.236442	0.274701	0.283661	0.176283	0.254543	0.257264	0.191802	0.213357	0.207891	0.162537	0.191622	0.23898	0.19828	0.167767	0.142511	0.137216	0.20126	0.286377	0.259073	0.267859		0.280282	0.274311	0.194492	0.433376	0.228488	0.194364	0.226341	0.167193	0.193115	0.207854	0.230594	0.543857	0.202284	0.470165	0.238535	0.307235	0.25841	0.240212	0.185883
TG(18:0_18:0_22:1)+NH4	TG(18:0_18:0_22:1)	TG(58:1)+NH4	TG	TG(18:0_18:0_22:1)	0.177169	0.16064	0.183144	0.168655	0.204694	0.173543	0.172404	0.173574	0.155899	0.201715	0.204103	0.169539	0.166683	0.173934	0.193466	0.309431	0.199206	0.204741	0.166154	0.416271	0.182071	0.168944	0.168548	0.192892	0.185533		0.18751	0.22011	0.202156	0.178911	0.0406993	0.153697	0.0382773	0.0479389	0.255847	0.200515	0.183882	0.21569	0.153929	0.194731	0.481321	0.483859	0.184732	0.208692	0.171909
TG(18:3_20:4_20:4)+H	TG(18:3_20:4_20:4)	TG(58:11)+H	TG	TG(18:3_20:4_20:4)	1.2506	0.773596	1.18579	0.993181	0.695297	0.985377	1.02315	1.09047	0.742783	0.57558	0.601631	0.530545	1.08281	0.813903	1.28939	0.672593	1.47336	0.832002	1.10031	0.267842	0.895797	0.899639	0.960694	0.637051	0.562528		1.16371	1.20829	1.09886	2.63623	0.945488	0.46924	0.704536	1.08201	0.710248	1.57054	0.978307	4.13579	1.11948	1.12095	1.12055	1.62652	2.1857	1.59658	0.952037
TG(16:1_20:5_22:6)+Na	TG(16:1_20:5_22:6)	TG(58:12)+Na	TG	TG(16:1_20:5_22:6)	0.0256109	0.02192	0.0236989	0.0214051	0.022451	0.015003	0.0175613	0.0104465	0.0208712	0.0219295	0.0214918	0.00293401	0.0125105	0.0266222	0.0169708	0.0104689	0.0246401	0.0196947	0.0145529	0.0334163	0.0219695	0.013689	0.0118464	0.010246	0.00874535		0.00910349	0.0156177	0.022738	0.0283722	0.011997	0.0127604	0.0120073	0.00234783	0.00989214	0.0138521	0.0102117	0.0139819	0.0107891	0.0580221	0.0198505	0.0115449	0.0358457	0.0165911	0.0138238
TG(18:3_20:5_20:5)+H	TG(18:3_20:5_20:5)	TG(58:13)+H	TG	TG(18:3_20:5_20:5)	0.0769059	0.0517425	0.0783546	0.150122	0.0555148	0.0491822	0.103386	0.0396254	0.0629014	0.0663327	0.0446215	0.0347101	0.0867818	0.061131	0.0775122	0.0354951	0.0941096	0.114126	0.0517711	0.0988956	0.116499	0.0998381	0.110437	0.0474553	0.027168		0.0739219	0.0698732	0.03478	0.100225	0.0583043	0.0482852	0.0598932	0.021676	0.0594284	0.0931078	0.059146	0.142136	0.0765963	0.159564	0.0777052	0.139682	0.133642	0.0596307	0.15287
TG(18:4_20:4_20:5)+H	TG(18:4_20:4_20:5)	TG(58:13)+H	TG	TG(18:4_20:4_20:5)	0.0352598	0.0149542	0.0141154	0.0286402	0.0175661	0.0129124	0.0342207	0.00523922	0.0154257	0.0302535	0.0251644	0.0120434	0.0113767	0.0242058	0.0337417	0.0158347	0.0313141	0.0219257	0.0165785	0.0221678	0.0201987	0.0125257	0.0230029	0.0101544	0.00470219		0.00915273	0.0202844	0.0154971	0.0290253	0.0180989	0.0144744	0.012423	0.00767372	0.00947526	0.043517	0.02921	0.0477149	0.013687	0.0265733	0.0233561	0.0377772	0.0331034	0.0217293	0.00889572
TG(18:1_18:2_22:1)+NH4	TG(18:1_18:2_22:1)	TG(58:4)+NH4	TG	TG(18:1_18:2_22:1)	0.650845	0.70458	0.531946	0.631741	0.49448	0.365008	0.48838	0.657296	0.419339	0.540514	0.378997	0.334881	0.522263	0.5721	0.423955	0.617229	3.63826	0.491782	0.626607	0.470716	0.612721	0.548857	0.823024	0.398797	0.391972		0.594839	0.350467	0.264585	4.36275	0.406259	2.06992	0.331157	0.296017	0.406164	0.416743	0.456653	0.375956	0.269226	0.650829	0.824951	1.19209	0.756483	0.342019	0.332143
TG(16:0_20:5_22:0)+H	TG(16:0_20:5_22:0)	TG(58:5)+H	TG	TG(16:0_20:5_22:0)	0.448732	0.508084	0.609053	0.588562	0.580688	0.573678	0.490946	0.538355	0.548623	0.612579	0.467674	0.246044	0.318532	0.616605	0.492956	0.570443	0.484054	0.614561	0.523976	0.41798	0.275028	0.567737	0.508128	0.539211	0.444439		0.394937	0.308016	0.304703	1.16319	0.290013	0.868822	0.280485	0.214496	0.327489	0.282842	0.335234	0.894412	0.302272	0.55681	0.419551	0.695329	0.339559	0.365149	0.296595
TG(18:1_18:1_22:5)+NH4	TG(18:1_18:1_22:5)	TG(58:7)+NH4	TG	TG(18:1_18:1_22:5)	0.618671	0.789426	0.852048	0.655163	0.756199	0.728715	0.679781	0.756191	0.8088	0.617155	0.930662	0.408097	0.724454	0.712819	0.743772	0.525567	0.630327	0.684997	0.468974	0.420114	0.863169	0.452896	0.717812	0.814477	0.781272		0.761147	0.728276	0.538136	0.865865	0.603547	0.712466	0.594079	0.714293	0.742105	1.4261	0.748796	1.26302	0.650145	0.631706	0.903769	0.849058	0.964008	0.645295	0.663039
TG(18:1_18:2_22:4)+Na	TG(18:1_18:2_22:4)	TG(58:7)+Na	TG	TG(18:1_18:2_22:4)	0.268135	0.209761	0.184982	0.287383	0.305296	0.222399	0.279532	0.179302	0.155364	0.284082	0.201495	0.150336	0.265986	0.232897	0.19002	0.153905	0.344188	0.25217	0.235175	0.198172	0.173871	0.410373	0.205854	0.114528	0.165746		0.261063	0.298268	0.263053	0.254855	0.238329	0.305477	0.210946	0.236081	0.273551	0.288789	0.277654	0.351948	0.418149	0.263254	0.324153	0.274374	0.700869	0.283267	0.21553
TG(18:0_18:1_22:6)+NH4	TG(18:0_18:1_22:6)	TG(58:7)+NH4	TG	TG(18:0_18:1_22:6)	0.264472	0.289799	0.442117	0.260195	0.422132	0.329901	0.228724	0.489435	0.24398	0.242466	0.420545	0.264706	0.253452	1.00799	0.346789	0.263805	0.343458	0.32345	0.242802	0.516396	0.306387	0.295491	0.297743	0.91812	0.397996		0.904601	0.315237	0.191359	0.186927	0.226674	0.328303	0.217584	0.22283	0.262301	0.276636	0.569319	0.296391	0.188483	0.532815	0.277947	0.158029	0.270925	0.205283	0.157531
TG(18:1_18:1_22:6)+NH4	TG(18:1_18:1_22:6)	TG(58:8)+NH4	TG	TG(18:1_18:1_22:6)	0.648868	0.363591	0.38807	0.568171	0.524262	0.419922	0.506241	0.394797	0.358881	0.562422	0.490257	0.474942	0.415539	0.523112	0.377446	0.58237	0.613779	0.454927	0.400628	0.558343	0.403827	0.561912	0.396988	0.397729	0.376642		0.457132	0.5883	0.536649	0.542192	0.419894	0.462092	0.379726	0.355796	0.441159	0.895266	0.431178	1.33736	0.551114	0.657254	0.470157	0.453218	1.4509	0.610809	0.496323
TG(18:1_20:3_20:4)+H	TG(18:1_20:3_20:4)	TG(58:8)+H	TG	TG(18:1_20:3_20:4)	1.21453	1.14836	1.17622	1.28778	1.2622	1.0014	1.29115	1.04502	1.17778	1.32332	1.22268	0.925253	1.13269	1.27847	1.04688	0.984336	1.36551	0.98609	1.07821	1.16222	1.14837	1.05906	1.18339	0.971056	1.22622		1.65223	1.16386	1.07779	1.18583	0.997688	1.1241	1.00197	1.00668	1.24008	1.23029	1.18098	1.7001	1.05272	1.19658	1.23472	1.23537	1.32608	1.20733	1.05113
TG(22:5_18:2_18:2)+NH4	TG(22:5_18:2_18:2)	TG(58:9)+NH4	TG	TG(22:5_18:2_18:2)	0.143201	0.0393117	0.0459343	0.0692277	0.0795341	0.0847024	0.137358	0.113613	0.0927195	0.0991346	0.0700924	0.112987	0.122576	0.100507	0.0793256	0.065291	0.136149	0.109461	0.107456	0.0948127	0.106591	0.0638242	0.0479978	0.102287	0.0553099		0.0805049	0.0793629	0.0948127	0.107013	0.0735395	0.0965509	0.127082	0.0652233	0.0506756	0.198054	0.051864	0.215263	0.103273	0.148882	0.135201	0.271065	0.0759551	0.124493	0.127341
TG(18:2_18:2_23:1)+NH4	TG(18:2_18:2_23:1)	TG(59:5)+NH4	TG	TG(18:2_18:2_23:1)	0.168028	0.140966	0.145944	0.160381	0.132601	0.145478	0.140277	0.140796	0.15104	0.157067	0.126844	0.168276	0.169735	0.142271	0.134621	0.146666	0.324591	0.116597	0.187067	0.152334	0.130688	0.130116	0.140736	0.144566	0.125206		0.230917	0.132831	0.128586	0.132309	0.151925	0.133897	0.165351	0.157741	0.145758	0.138398	0.159632	0.191728	0.126834	0.152317	0.1632	0.151086	0.17287	0.142732	0.136444
TG(18:1_20:4_21:0)+H	TG(18:1_20:4_21:0)	TG(59:5)+H	TG	TG(18:1_20:4_21:0)	0.0265073	0.018835	0.0266103	0.0174242	0.0232599	0.0291412	0.0250576	0.0133603	0.0232292	0.0299863	0.0217661	0.0132882	0.00707306	0.0268745	0.0234579	0.0244861	0.0148482	0.023215	0.0224017	0.0251661	0.0117682	0.0204178	0.02192	0.0206771	0.0158937		0.0200118	0.0203946	0.01789	0.0321251	0.0147968	0.0290321	0.0162662	0.00703493	0.00947378	0.0132865	0.0193929	0.0694893	0.0144221	0.0323855	0.0197365	0.0641443	0.0192754	0.0158813	0.0156083
TG(18:2_20:4_21:1)+NH4	TG(18:2_20:4_21:1)	TG(59:7)+NH4	TG	TG(18:2_20:4_21:1)	0.232196	0.251476	0.288173	0.270489	0.204107	0.276447	0.283272	0.271532	0.258889	0.230522	0.256215	0.2352	0.23647	0.264168	0.265293	0.129822	0.237851	0.316025	0.204165	0.196444	0.266942	0.330945	0.256858	0.229975	0.268612		0.293063	0.23251	0.162519	0.302593	0.212235	0.188644	0.267597	0.231078	0.195938	0.312068	0.258196	0.360889	0.251659	0.276131	0.305481	0.288455	0.376839	0.286884	0.200823
TG(18:0_18:1_24:1)+NH4	TG(18:0_18:1_24:1)	TG(60:2)+NH4	TG	TG(18:0_18:1_24:1)	0.14416	0.173619	0.174563	0.210884	0.390418	0.141411	0.115516	0.213737	0.138624	0.198273	0.232062	0.146413	0.16982	0.182982	0.165007	0.217894	0.189524	0.200024	0.164052	0.167324	0.155266	0.184865	0.152991	0.18299	0.181172		0.267269	0.266965	0.277728	0.199169	0.129321	0.194288	0.113249	0.10711	0.242353	0.163621	0.225629	0.321031	0.236877	0.223219	0.321793	0.289537	0.213115	0.183406	0.22148
TG(18:0_18:1_24:1)+NH4	TG(18:0_18:1_24:1)	TG(60:2)+NH4	TG	TG(18:0_18:1_24:1)	0.167373	0.192052	0.146773	0.15276	0.137515	0.149439	0.129466	0.149734	0.149505	0.132654	0.402567	0.105617	0.168247	0.180858	0.162546	0.170606	0.14739	0.137248	0.197384	0.197418	0.111805	0.171296	0.144032	0.144483	0.154213		0.123918	0.119916	0.17564	0.491389	0.147901	0.128554	0.158855	0.108963	0.165256	0.159684	0.141582	0.400049	0.142997	0.188213	0.308378	0.133357	0.17031	0.130104	0.17237
TG(18:1_18:2_24:0)+NH4	TG(18:1_18:2_24:0)	TG(60:3)+NH4	TG	TG(18:1_18:2_24:0)	0.168329	0.205223	0.203539	0.18916	0.265043	0.184526	0.17187	0.162943	0.192225	0.153915	0.191791	0.129374	0.183764	0.200207	0.209106	0.159418	0.0888353	0.198632	0.19339	0.168185	0.12283	0.182596	0.155729	0.153462	0.141896		0.160222	0.15145	0.173894	0.364043	0.149421	0.459097	0.175679	0.0987013	0.103132	0.138772	0.119737	0.535234	0.13782	0.343292	0.286216	0.260573	0.126883	0.193728	0.130558
TG(24:1_18:2_18:2)+Na	TG(24:1_18:2_18:2)	TG(60:5)+Na	TG	TG(24:1_18:2_18:2)	0.0342241	0.0257177	0.0161628	0.0317055	0.0180587	0.015026	0.0109038	0.0193025	0.0123998	0.0136691	0.0143476	0.00932706	0.0236524	0.0185941	0.0133737	0.0136428	0.0378913	0.019916	0.0230981	0.0132859	0.0127366	0.0248023	0.0171691	0.0211607	0.00927386		0.0224848	0.0225535	0.00885028	0.0721734	0.00799693	0.0443513	0.0148252	0.00671369	0.0106216	0.0135969	0.00732913	0.0158744	0.00677696	0.039038	0.00897179	0.0287358	0.0145094	0.0160093	0.0161231
TG(24:2_18:2_18:2)+NH4	TG(24:2_18:2_18:2)	TG(60:6)+NH4	TG	TG(24:2_18:2_18:2)	0.186809	0.0801322	0.197512	0.373592	0.249871	0.107615	0.190469	0.1961	0.158097	0.14579	0.216399	0.128971	0.211062	0.21244	0.22341	0.120327	0.227688	0.219646	0.214335	0.286222	0.1293	0.220835	0.190463	0.303028	0.319497		0.244613	0.225894	0.315849	0.296105	0.106301	0.29863	0.108322	0.0386316	0.31382	0.2625	0.121907	0.431619	0.0853521	0.426362	0.321554	0.283359	0.810844	0.241237	0.130137
TG(22:0_18:2_20:5)+H	TG(22:0_18:2_20:5)	TG(60:7)+H	TG	TG(22:0_18:2_20:5)	0.230461	0.197063	0.207371	0.145011	0.104427	0.204116	0.160251	0.197023	0.155613	0.164477	0.164967	0.117128	0.13853	0.168508	0.141789	0.10824	0.261878	0.207284	0.171687	0.188748	0.138163	0.148731	0.181554	0.125226	0.0483624		0.142437	0.103042	0.228069	0.346837	0.1478	0.509263	0.115749	0.193115	0.0524918	0.10004	0.102558	0.684683	0.131538	0.558554	0.226318	0.689117	0.121624	0.123917	0.0834517
TG(16:0_8:0_18:1)+NH4	TG(16:0_8:0_18:1)	TG(42:1)+NH4	TG	TG(16:0_8:0_18:1)	0.0202845	0.00763121	0.0199176	0.0546936	0.0678209	0.0279595	0.0644435	0.0536139	0.0445817	0.0987207	0.0425888	0.0328119	0.00647838	0.0175455	0.0221022	0.0624044	0.210642	0.0988279	0.00892307	7.03321	0.036667	0.015977	0.0485095	0.0203247	0.0148883		0.0731886	0.108422	0.0547076	0.0685649	0.0308434	0.100747	0.029106	0.0326524	0.0235025	0.0323192	0.0737717	0.035086	0.0797669	0.0468758	0.142989	0.347219	0.0828315	0.128375	0.0284817
TG(20:4e_12:2_12:2)+Na	TG(20:4e_12:2_12:2)	TG(44:8e)+Na	TG	TG(20:4e_12:2_12:2)	0.00763823	0.0102821	0.0280829	0.00785015	0.0133081	0.00668341	0.00892303	0.00688332	0.0273483	0.0143786	0.00746073	0.00712813	0.0451484	0.0128939	0.0102979	0.008825	0.00994554	0.00471536	0.00878903	0.00603531	0.00842687	0.0163866	0.00822051	0.00437869	0.0359577		0.0220892	0.0172554	0.0160303	0.0125747	0.0202478	0.011974	0.0105059	0.00994232	0.0111087	0.0135188	0.0110165	0.0176224	0.0127617	0.0182495	0.0259438	0.0914777	0.0181897	0.0124474	0.023475
TG(15:0_16:0_16:0)+NH4	TG(15:0_16:0_16:0)	TG(47:0)+NH4	TG	TG(15:0_16:0_16:0)	0.0928069	0.0342753	0.11254	0.133913	0.202215	0.156332	0.177125	0.157436	0.161039	0.172977	0.141877	0.0675828	0.0332761	0.0568157	0.0764328	0.170359	0.162353	0.15822	0.049765	0.890101	0.059971	0.0998152	0.0930802	0.121102	0.147045		0.158135	0.137419	0.117352	0.190848	0.0878694	0.163371	0.0596857	0.0579726	0.0874021	0.16263	0.148351	0.151825	0.120696	0.157365	0.69852	0.148341	0.160183	0.128562	0.0905509
TG(16:0e_16:0_18:2)+NH4	TG(16:0e_16:0_18:2)	TG(50:2e)+NH4	TG	TG(16:0e_16:0_18:2)	0.0510708	0.0389817	0.0548044	0.0615802	0.0439431	0.0550063	0.052578	0.0443322	0.0462948	0.0529356	0.0430465	0.0438396	0.0336316	0.0469906	0.0485144	0.0558641	0.0395237	0.049804	0.0410232	0.0461803	0.0446748	0.0577236	0.0401615	0.0481285	0.0494195		0.0451698	0.0435429	0.0352983	0.0534897	0.0328084	0.0493934	0.0369589	0.0341577	0.0430607	0.0486842	0.0508643	0.0471019	0.0482828	0.0898948	0.0486749	0.079768	0.050692	0.0520626	0.047356
TG(18:1e_16:0_18:2)+NH4	TG(18:1e_16:0_18:2)	TG(52:3e)+NH4	TG	TG(18:1e_16:0_18:2)	0.0744088	0.079719	0.101355	0.0826874	0.0847547	0.0838436	0.0841017	0.101155	0.0887801	0.0930848	0.100142	0.0927706	0.0876592	0.098031	0.0758465	0.0732655	0.100933	0.0743634	0.102603	0.108849	0.0817883	0.0753969	0.089145	0.0896884	0.0806495		0.0819747	0.0957026	0.0532344	0.0764923	0.0769137	0.0866216	0.069068	0.0781701	0.0888321	0.06838	0.0701958	0.0867825	0.0661193	0.157147	0.0841677	0.153528	0.0843604	0.0672548	0.0748648
TG(18:1e_16:0_18:1)+NH4	TG(18:1e_16:0_18:1)	TG(52:2e)+NH4	TG	TG(18:1e_16:0_18:1)	0.0579727	0.0945681	0.0779032	0.071932	0.082232	0.0858905	0.0719441	0.0854223	0.0806698	0.0853235	0.0716859	0.0921259	0.0732567	0.0809345	0.0804389	0.0589221	0.0772415	0.0882549	0.0977915	0.0741038	0.068867	0.0681122	0.0751003	0.086161	0.0710544		0.0796683	0.0818773	0.0690525	0.0720718	0.0637249	0.0667506	0.0645021	0.0627614	0.0794123	0.073964	0.0726612	0.0917932	0.0680393	0.143468	0.0816965	0.0919677	0.0879574	0.0698403	0.0763495
TG(18:0e_16:0_20:5)+H	TG(18:0e_16:0_20:5)	TG(54:5e)+H	TG	TG(18:0e_16:0_20:5)	0.0617135	0.0789275	0.08011	0.0622967	0.0670763	0.0654613	0.0556915	0.0740449	0.0646516	0.0627109	0.0663997	0.071025	0.0634287	0.0780259	0.0657238	0.0482435	0.0697347	0.0687545	0.0801192	0.0618909	0.0708675	0.0586015	0.0668436	0.068264	0.0550234		0.0728046	0.0688756	0.0482382	0.0535347	0.0499433	0.0729697	0.0538421	0.0549572	0.0695	0.0573847	0.0673884	0.0712552	0.056255	0.0997402	0.0564818	0.0736041	0.0699147	0.0483826	0.0558242
TG(18:2_14:3_22:6)+H	TG(18:2_14:3_22:6)	TG(54:11)+H	TG	TG(18:2_14:3_22:6)	0.0178673	0.0273609	0.0247944	0.0511535	0.0269329	0.0141705	0.0739098	0.0270149	0.0228972	0.0419316	0.0218308	0.0124888	0.0136207	0.0434973	0.0248341	0.0453719	0.0273516	0.0439794	0.0184055	0.0706102	0.0218622	0.0229183	0.0134708	0.0233313	0.00730638		0.0315931	0.0211587	0.0229168	0.0347666	0.016486	0.0124287	0.023127	0.00831206	0.019625	0.0621187	0.0245877	0.0405848	0.0207424	0.0258603	0.0263684	0.109573	0.0346168	0.0448194	0.0193477
TG(18:1_17:1_18:2)+NH4	TG(18:1_17:1_18:2)	TG(53:4)+NH4	TG	TG(18:1_17:1_18:2)	4.00853	3.27966	3.68701	2.91062	6.47709	3.14685	3.84011	4.12489	2.18719	2.46912	3.12146	2.66553	2.66729	2.11806	2.5638	4.21886	2.4211	4.46801	3.06722	2.04627	2.24991	2.75033	2.41997	3.09161	1.70731		3.06936	1.81668	1.96474	2.26985	2.83723	3.10131	1.97856	2.8004	2.1273	2.44296	2.83903	5.62547	2.12922	2.34453	5.16331	4.43847	6.19501	2.48706	2.47501
TG(18:3_17:1_20:5)+H	TG(18:3_17:1_20:5)	TG(55:9)+H	TG	TG(18:3_17:1_20:5)	0.113359	0.0592261	0.0897413	0.126246	0.120651	0.129347	0.100266	0.0885368	0.0859954	0.15073	0.0683264	0.0770095	0.0926731	0.113095	0.0607045	0.0825342	0.118411	0.135785	0.102408	0.0537237	0.0459428	0.106169	0.0721132	0.086646	0.0245173		0.0728048	0.0904839	0.0584979	0.0946715	0.0610578	0.0869926	0.058056	0.0359278	0.0688626	0.2427	0.0876838	0.324009	0.101714	0.171365	0.0793081	0.173634	0.357845	0.0776158	0.0875769
TG(18:3_18:3_20:5)+H	TG(18:3_18:3_20:5)	TG(56:11)+H	TG	TG(18:3_18:3_20:5)	0.731761	0.545667	0.480174	0.636701	0.569951	0.48583	0.395368	0.511019	0.214281	0.604167	0.3973	0.202144	0.524785	0.469146	0.466177	0.198244	0.645864	0.667155	0.65934	0.468305	0.262627	0.58297	0.217563	0.617342	0.067175		0.600002	0.731493	1.11497	0.96272	0.366642	0.415564	0.195327	0.0796799	0.468253	1.07681	0.540817	2.57769	0.27011	1.35394	0.487896	1.99201	2.43153	0.720508	0.432002
TG(18:2_20:4_20:4)+NH4	TG(18:2_20:4_20:4)	TG(58:10)+NH4	TG	TG(18:2_20:4_20:4)	0.407687	0.421989	0.383252	0.732818	0.22368	0.349704	0.483632	0.381063	0.112533	0.516913	0.375248	0.249244	0.275961	0.299527	0.402583	0.274441	0.884991	0.400479	0.420414	0.385273	0.243846	0.476398	0.38325	0.292077	0.329775		0.374391	0.243677	0.181865	0.345633	0.497312	0.140141	0.193531	0.148648	0.320734	0.330692	0.199672	1.44984	0.181967	1.5894	0.461137	0.299808	0.948768	0.395186	0.174237
TG(18:1e_18:1_22:0)+NH4	TG(18:1e_18:1_22:0)	TG(58:2e)+NH4	TG	TG(18:1e_18:1_22:0)	0.00920606	0.0093078	0.00731553	0.00909897	0.00732905	0.00551436	0.0107947	0.00935677	0.00944672	0.00817757	0.00726012	0.0086131	0.0102325	0.00858873	0.0116417	0.00869088	0.00796585	0.00711247	0.0083154	0.00825495	0.00837199	0.00788914	0.00808848	0.00743963	0.0080578		0.0164077	0.0082103	0.00810699	0.00771786	0.00772433	0.00795219	0.00705257	0.00710331	0.0082121	0.0073146	0.00829741	0.00839883	0.0081123	0.00757693	0.00806748	0.00706202	0.00661789	0.0113355	0.0106303
TG(18:3_20:5_22:6)+H	TG(18:3_20:5_22:6)	TG(60:14)+H	TG	TG(18:3_20:5_22:6)	0.119236	0.10028	0.151734	0.135515	0.132328	0.115202	0.129874	0.103293	0.140996	0.0964803	0.133601	0.104735	0.0961272	0.106088	0.151023	0.0743599	0.117104	0.132367	0.136403	0.124119	0.12106	0.126878	0.0914392	0.102916	0.0951852		0.163791	0.0913263	0.121073	0.157271	0.0759723	0.0764822	0.0689518	0.116946	0.105569	0.26643	0.10887	0.102194	0.0961559	0.277629	0.174694	0.107377	0.188766	0.180646	0.0954839
TG(16:2e_20:5_23:1)+Na	TG(16:2e_20:5_23:1)	TG(59:8e)+Na	TG	TG(16:2e_20:5_23:1)	0.0401747	0.0329403	0.0379457	0.0408241	0.0529821	0.0475711	0.054837	0.0509869	0.0415718	0.0539356	0.0575064	0.0137298	0.0209918	0.0444802	0.0339008	0.0379504	0.0523105	0.0535128	0.0393021	0.0456922	0.0159846	0.052847	0.0479768	0.0534537	0.0301496		0.0271298	0.0361059	0.0140245	0.148582	0.0248335	0.0893254	0.0246312	0.0151402	0.0324568	0.022529	0.0481105	0.0320297	0.0323546	0.0276156	0.0741363	0.058281	0.0397336	0.0302287	0.0265675
TG(18:1_20:4_22:3)+H	TG(18:1_20:4_22:3)	TG(60:8)+H	TG	TG(18:1_20:4_22:3)	0.0348537	0.0274937	0.0547307	0.0441284	0.0415607	0.0303334	0.0461318	0.0286576	0.0352318	0.0402136	0.0519433	0.022871	0.0314581	0.0439728	0.0437441	0.0420513	0.0475682	0.0375997	0.0242927	0.0518503	0.0402286	0.0282724	0.0407953	0.028265	0.035909		0.0459611	0.0516522	0.0366778	0.0580236	0.054919	0.0504756	0.0378627	0.0404681	0.0391322	0.0414877	0.0712029	0.0392835	0.053626	0.0363167	0.0453571	0.0526122	0.0511683	0.0776571	0.0388641
TG(18:1_18:2_23:1)+NH4	TG(18:1_18:2_23:1)	TG(59:4)+NH4	TG	TG(18:1_18:2_23:1)	0.0483458	0.0577105	0.0563446	0.0699851	0.0770156	0.0521123	0.0602449	0.0403553	0.0436547	0.0751351	0.0642482	0.105618	0.0895802	0.0932348	0.0355827	0.0679511	0.0570236	0.0440632	0.0638879	0.040217	0.0535076	0.0483406	0.0290354	0.03349	0.0815065		0.0709562	0.0918188	0.0494468	0.0560984	0.133366	0.0387411	0.0522508	0.0689615	0.0677116	0.0666205	0.0720336	0.0721865	0.0789222	0.056985	0.0453348	0.052178	0.0860274	0.0826215	0.0523671
TG(60:4e)+NH4	TG(60:4e)	TG(60:4e)+NH4	TG	TG(60:4e)	0.0111684	0.0136551	0.00848727	0.0108174	0.00914552	0.00824311	0.013755	0.0089384	0.0122143	0.0115722	0.00909149	0.0100891	0.0121204	0.0103728	0.013849	0.0123501	0.0108378	0.0107759	0.010872	0.0101224	0.0113127	0.00900086	0.00995955	0.00940493	0.0103132		0.0116949	0.0105393	0.00694351	0.00855815	0.00900317	0.0100422	0.00883458	0.0078819	0.0101633	0.00791431	0.0101891	0.0339991	0.0092347	0.00973889	0.0115126	0.00792174	0.0072306	0.00928547	0.00956869
TG(18:1_20:5_24:0)+H	TG(18:1_20:5_24:0)	TG(62:6)+H	TG	TG(18:1_20:5_24:0)	0.0808351	0.0890812	0.0905223	0.0756413	0.0617756	0.0867695	0.0766782	0.0784888	0.0901516	0.105429	0.0859818	0.0463852	0.0774671	0.0828581	0.0962797	0.0942498	0.0663708	0.099026	0.0965539	0.0630953	0.0421748	0.0882576	0.0808669	0.0871609	0.051879		0.0651576	0.0588411	0.0656124	0.10028	0.0457484	0.253701	0.055022	0.0304486	0.044076	0.0573066	0.0636828	0.215209	0.0566822	0.132503	0.0966391	0.131318	0.0645651	0.0561619	0.0630525
TG(18:0_20:5_24:0)+H	TG(18:0_20:5_24:0)	TG(62:5)+H	TG	TG(18:0_20:5_24:0)	0.051801	0.0468586	0.045158	0.0473766	0.0482887	0.0464522	0.0457223	0.0418083	0.0512758	0.0458796	0.136609	0.0262776	0.0403209	0.0482261	0.0466986	0.046082	0.06144	0.04944	0.0484088	0.0546098	0.025852	0.0456019	0.0446306	0.0446888	0.045088		0.036708	0.0357539	0.0383738	0.135385	0.0322458	0.074422	0.0334117	0.0218671	0.0369528	0.0349808	0.0325107	0.119293	0.0306864	0.0429061	0.0534497	0.051597	0.0349219	0.0404341	0.0347464
TG(18:0_22:6_22:6)+NH4	TG(18:0_22:6_22:6)	TG(62:12)+NH4	TG	TG(18:0_22:6_22:6)	0.0276298	0.00934159	0.0104786	0.0108569	0.00877521	0.0110862	0.013005	0.0110533	0.0111477	0.0149473	0.0102254	0.0116551	0.0087303	0.0211837	0.00949297	0.0113475	0.0182824	0.00979042	0.0106935	0.0186193	0.0139173	0.0120505	0.0107819	0.0130121	0.015315		0.00821081	0.00858514	0.00410135	0.00895061	0.0069936	0.00875835	0.00802144	0.0126416	0.00835356	0.00851062	0.00511692	0.0110245	0.00860236	0.0300771	0.0221484	0.00996122	0.00144807	0.00572554	0.00852578
TG(15:0_18:2_18:3)+NH4	TG(15:0_18:2_18:3)	TG(51:5)+NH4	TG	TG(15:0_18:2_18:3)	0.357013	0.146937	0.19144	0.417148	0.222458	0.199097	0.15658	0.209094	0.172993	0.302555	0.144729	0.169676	0.143345	0.190105	0.21871	0.247607	0.279556	0.501355	0.222911	0.367234	0.199263	0.260066	0.157634	0.166676	0.0864157		0.329786	0.143229	0.234315	0.211585	0.271251	0.218059	0.134573	0.0913508	0.239561	0.622859	0.227702	0.451055	0.281667	0.272854	0.477729	1.44058	0.749762	0.3029	0.343492
TG(24:0_18:2_18:2)+NH4	TG(24:0_18:2_18:2)	TG(60:4)+NH4	TG	TG(24:0_18:2_18:2)	0.142347	0.230896	0.210794	0.212103	0.265648	0.167588	0.198935	0.153429	0.126626	0.0893266	0.148932	0.160564	0.25613	0.134494	0.224927	0.119872	0.105782	0.154117	0.186213	0.133036	0.146162	0.280373	0.129976	0.144889	0.137754		0.107112	0.171066	0.0961768	0.41083	0.0798719	0.260154	0.0974023	0.102059	0.0703561	0.102867	0.145625	0.713056	0.103765	0.601163	0.292253	0.696413	0.120245	0.118865	0.127763
TG(16:1_12:0_18:2)+NH4	TG(16:1_12:0_18:2)	TG(46:3)+NH4	TG	TG(16:1_12:0_18:2)	0.0413315	0.00592209	0.0292187	0.080977	0.0949738	0.0348881	0.0798272	0.0637737	0.0499546	0.111877	0.0313761	0.00435217	0.0246993	0.0344115	0.025879	0.0805344	0.123818	0.104833	0.018918	2.32611	0.0341832	0.0402832	0.0347303	0.040126	0.0403478		0.0738041	0.162404	0.0748346	0.0555939	0.0142977	0.046917	0.0139239	0.0174888	0.0693325	0.078303	0.0583617	0.0378095	0.0233963	0.0207717	0.150768	0.366599	0.144003	0.181227	0.0185806
TG(15:0_16:0_18:2)+NH4	TG(15:0_16:0_18:2)	TG(49:2)+NH4	TG	TG(15:0_16:0_18:2)	0.711556	0.275144	0.354354	0.612	0.836692	1.03868	1.09318	0.934106	0.982037	1.00841	0.934724	0.469786	0.364987	0.918915	0.517545	0.880483	0.876793	1.25767	0.490516	2.36499	0.501304	0.664638	0.646445	0.521324	0.557766		1.10706	0.557568	0.458948	0.846939	0.481917	0.343837	0.376631	0.452581	0.527732	0.57257	0.683414	0.920619	0.67502	0.838598	5.69905	2.62481	0.781424	1.03146	0.396093
TG(16:0_16:1_18:2)+NH4	TG(16:0_16:1_18:2)	TG(50:3)+NH4	TG	TG(16:0_16:1_18:2)	0.775883	0.231342	0.438197	1.5371	1.98626	0.684498	1.09523	0.616184	0.573771	0.927358	0.463597	0.643164	0.5585	0.55798	0.46162	0.62823	1.01489	0.889361	0.512114	1.53435	0.69653	0.843163	0.668831	0.475128	0.118158		0.834231	1.95252	0.210259	0.546304	0.341354	0.357818	0.346068	0.353328	0.276646	1.99306	0.500273	0.986809	0.574515	0.723709	0.801686	1.43584	4.45465	0.7334	0.530686
TG(18:0_16:0_18:1)+NH4	TG(18:0_16:0_18:1)	TG(52:1)+NH4	TG	TG(18:0_16:0_18:1)	8.05604	4.88815	12.3084	11.4587	13.082	10.8847	12.581	12.431	12.1765	12.7765	12.5577	5.49791	4.53357	10.0664	8.30915	13.0909	12.3284	13.0251	5.63071	13.2297	8.60386	11.2214	10.2299	12.2937	11.1971		13.0103	14.0542	10.255	13.0246	8.94571	11.8697	7.27654	8.70677	11.0693	12.0354	12.3486	13.8679	11.3557	12.6335	22.2435	28.0456	13.9987	12.6614	5.55842
TG(18:3_17:1_18:2)+NH4	TG(18:3_17:1_18:2)	TG(53:6)+NH4	TG	TG(18:3_17:1_18:2)	0.182467	0.191908	0.159488	0.288608	0.241717	0.152253	0.148349	0.204386	0.170671	0.080254	0.160486	0.104899	0.148566	0.196442	0.159025	0.118911	0.115087	0.151635	0.131112	0.147193	0.171041	0.232101	0.150071	0.196409	0.10865		0.206446	0.228395	0.0873689	0.166502	0.0958015	0.0791767	0.120872	0.107592	0.100415	0.185886	0.126206	0.782492	0.125683	0.31814	0.171407	0.235873	0.339078	0.0934371	0.127974
TG(18:0_18:0_18:2)+NH4	TG(18:0_18:0_18:2)	TG(54:2)+NH4	TG	TG(18:0_18:0_18:2)	0.0715925	0.0591281	0.0970885	0.0260857	0.0766736	0.0814234	0.0849975	0.0757842	0.0637091	0.166995	0.0680158	0.0417351	0.0870105	0.0361298	0.0541615	0.0809281	0.0725085	0.1154	0.0546135	0.136211	0.0678489	0.0452572	0.0790789	0.0529226	0.0723673		0.0946037	0.0470284	0.0527964	0.0705182	0.032736	0.069837	0.0297411	0.0294287	0.041812	0.0957549	0.099268	0.0789339	0.0318567	0.0974954	0.107978	0.118391	0.0740119	0.113317	0.0792802
TG(20:0_18:1_18:1)+NH4	TG(20:0_18:1_18:1)	TG(56:2)+NH4	TG	TG(20:0_18:1_18:1)	0.181313	0.119211	0.206078	0.148681	0.107193	0.128106	0.0519809	0.153546	0.0873142	0.108191	0.0751499	0.127441	0.149285	0.0914346	0.148457	0.319515	0.181767	0.241311	0.110711	0.106829	0.133834	0.137637	0.101667	0.112964	0.163707		0.219072	0.336707	0.183494	0.267609	0.202104	0.290969	0.14155	0.212256	0.180126	0.296023	0.383318	0.595241	0.38441	0.370161	0.314328	0.316058	0.163632	0.0928055	0.156624
TG(16:0_18:2_22:0)+NH4	TG(16:0_18:2_22:0)	TG(56:2)+NH4	TG	TG(16:0_18:2_22:0)	0.915772	1.03063	1.0717	1.09554	1.09063	1.00298	0.941005	0.918135	0.900086	0.870369	1.47057	0.537793	0.640657	1.11865	0.871447	0.831619	2.10428	0.949999	1.03902	1.58994	0.654651	1.01843	0.789742	0.897082	0.780505		0.942086	1.04216	0.813518	3.1891	0.866182	1.1593	0.878993	0.593698	1.13404	1.01634	0.841168	2.22592	0.708378	1.17273	1.33594	1.58959	1.10231	0.804007	0.788244
TG(20:3_18:2_18:2)+NH4	TG(20:3_18:2_18:2)	TG(56:7)+NH4	TG	TG(20:3_18:2_18:2)	1.91172	0.737899	0.952282	2.28235	1.33503	1.29607	1.8556	0.295903	0.742698	1.46947	1.31422	1.49458	1.37027	1.00266	1.19983	0.617803	1.02195	0.90149	1.00823	0.83339	0.783539	1.18021	1.03835	1.44602	0.621041		2.19429	1.81778	0.782835	0.611553	0.67079	0.35973	0.95892	0.689174	0.677053	2.38876	0.832592	2.54245	1.19605	1.56401	1.35904	1.82861	3.38571	1.16927	1.34425
TG(18:3_18:2_20:3)+NH4	TG(18:3_18:2_20:3)	TG(56:8)+NH4	TG	TG(18:3_18:2_20:3)	0.347522	0.245117	0.218018	0.601718	0.319393	0.188401	0.147333	0.194658	0.125373	0.256475	0.177283	0.245033	0.283822	0.244436	0.28918	0.0795734	0.197937	0.213719	0.224422	0.31196	0.314612	0.283942	0.114008	0.226452	0.160631		0.20362	0.358269	0.332176	0.288979	0.24955	0.192901	0.218302	0.135113	0.210458	1.04575	0.241891	0.898949	0.312258	0.429287	0.286109	0.769104	1.543	0.49767	0.336207
TG(20:5_18:2_20:4)+NH4	TG(20:5_18:2_20:4)	TG(58:11)+NH4	TG	TG(20:5_18:2_20:4)	0.119699	0.0628433	0.0801824	0.0602601	0.108118	0.0691213	0.107198	0.102968	0.0802074	0.074503	0.0760113	0.0703428	0.0724623	0.0863513	0.0772418	0.0565885	0.113328	0.0801395	0.067557	0.0986137	0.0678463	0.076693	0.0613807	0.069908	0.0670718		0.100112	0.0728162	0.0662938	0.0987742	0.0549432	0.0547158	0.0605546	0.049088	0.0605869	0.055983	0.0597066	0.168476	0.0742611	0.161735	0.0965028	0.122692	0.190225	0.0913877	0.0684173
TG(18:1_18:2_22:4)+NH4	TG(18:1_18:2_22:4)	TG(58:7)+NH4	TG	TG(18:1_18:2_22:4)	1.05257	0.440064	0.33603	0.760076	0.993078	0.364033	0.53072	0.284287	0.176014	0.499214	0.831692	0.440938	0.388924	0.303629	0.309544	0.276341	0.986021	0.382888	0.36814	0.456257	0.308831	0.57119	0.456234	0.3403	0.36588		0.810749	0.837814	0.549179	1.65812	0.895759	0.570317	0.391411	0.826136	0.644155	1.5599	0.433443	1.39273	0.58242	0.778917	1.89208	0.716574	2.76249	0.890002	0.788311
TG(19:0_17:1_22:6)+H	TG(19:0_17:1_22:6)	TG(58:7)+H	TG	TG(19:0_17:1_22:6)	0.43215	0.251412	0.387441	0.481561	0.496915	0.410863	0.48908	0.533236	0.309803	0.454247	0.4941	0.293732	0.395742	0.39726	0.282617	0.42149	0.649841	0.347559	0.296424	0.27109	0.232488	0.562342	0.484831	0.501752	0.42292		0.531711	0.419789	0.38261	0.718736	0.371142	0.420902	0.195488	0.304532	0.354234	0.304662	0.358831	0.890944	0.313794	0.759436	0.386661	0.497458	0.399154	0.391327	0.27985
[truncated: 14 more rows]
[truncated: 31 more columns]

## Sheet: Sheet2
Lipid_new_name
AcCa(14:2)
AcCa(16:0)
AcCa(18:2)
AcCa(18:1)
AcCa(18:0)
AcCa(24:0)
AcCa(14:1)
AcCa(22:0)
Cer(d36:1)
Cer(d40:3)
Cer(d18:0_23:0)
Cer(d18:0_23:0)
Cer(d18:0_24:0)
Cer(d18:0_24:1)
Cer(d18:2_24:1)
Cer(d42:3)
Cer(d43:3)
Cer(m38:0+O)
Cer(m19:0_21:2)
Cer(m19:0_21:2)
Cer(m19:0_23:3)
Cer(m19:0_23:3)
Cer(m19:1_23:2)
Cer(t16:0_19:0)
Cer(t18:0_22:0)
Cer(t18:1_23:0)
Cer(t41:1)
Cer(m32:0)
Cer(m35:0)
[truncated: 855 more rows]
