# Supplementary material for: Alterations of Plasma Lipids in Adult Women With Major Depressive Disorder and Bipolar Depression
Source: Front Psychiatry. 2022 Jul 18;13:927817. doi: 10.3389/fpsyt.2022.927817 (PMC9339614; doi:10.3389/fpsyt.2022.927817)
Supplement: Supplementary file 3 [file Table_3.xls]

## Sheet: T检验（HC_MDD）
Supplementary Table 3. Altered lipids species in the plasma between MDD and HC
Lipid	Regulate	VIP	P value	FDR	log2_Fold Change(MDD/HC)	Fold Change(MDD/HC)
CerP(d15:0/14:0+O)	up	2.15098	2.86e-06	0.0001317	0.79105	1.73033
DGDG(47:12e)	up	2.15274	3.01e-05	0.000674	0.862884	1.81867
GM2(d34:5)	up	1.87506	2.12e-05	0.0005538	0.869626	1.82719
GM3(t39:6)	up	2.54179	4.56e-07	3.97e-05	0.716359	1.64303
LPC(17:1)	up	2.09461	3.15e-05	0.0006861	0.612157	1.52854
LPE(18:2e)	up	2.08499	5.48e-05	0.0009539	0.666949	1.58771
PC(14:1e/23:1)	up	1.98357	4.68e-05	0.0008644	0.651394	1.57069
PC(18:0/16:0)	up	2.35199	3.69e-07	3.61e-05	0.721051	1.64838
Cer(d32:4)	up	2.45978	3.21e-08	6e-06	0.802787	1.74447
PC(20:0e/22:4)	up	1.73327	0.0001153	0.001673	0.609174	1.52539
PC(20:1e/18:2)	up	2.2491	0.0002145	0.002751	0.741472	1.67188
PC(26:2e)	up	1.59411	5.63e-05	0.0009596	0.742081	1.67259
PC(39:5)	up	1.35503	0.007873	0.03568	0.662444	1.58276
PC(40:10)	up	1.65208	5.81e-06	0.0002251	0.724791	1.65266
PC(40:4)	up	1.94799	3.48e-06	0.0001515	0.678792	1.6008
PC(44:5)	up	1.68267	0.0002555	0.003035	0.592652	1.50802
PC(8:0e/6:0)	up	2.46082	9.26e-05	0.00137	1.27925	2.42713
PE(18:0/16:0)	up	1.50721	0.01058	0.04299	0.606617	1.52268
PE(20:0p/22:6)	up	2.09935	0.0001695	0.002291	0.671728	1.59298
PG(36:0/8:0)	up	1.65273	0.001919	0.0138	0.87922	1.83938
PI(16:0/20:4)	up	1.55342	0.000678	0.006563	0.675881	1.59757
TG(16:0/16:1/22:6)	up	1.40115	0.004323	0.02419	0.74262	1.67321
TG(16:0/20:4/22:5)	up	2.2707	0.0002525	0.003035	0.898098	1.86361
TG(17:0/18:2/20:5)	up	2.08135	0.0002176	0.002751	0.830783	1.77865
TG(18:1/18:2/18:3)	up	1.58319	0.01221	0.04785	0.919203	1.89107
TG(18:1/18:2/22:4)	up	2.24066	8.16e-05	0.001243	0.899289	1.86515
TG(18:2/17:1/18:2)	up	1.45142	0.008953	0.03857	0.642409	1.56093
TG(18:3/18:2/18:3)	up	1.88314	0.00509	0.02715	1.38783	2.61685
TG(18:3/18:2/20:3)	up	1.63826	0.009792	0.04105	0.885318	1.84717
TG(18:3/18:3/20:5)	up	1.46692	0.0107	0.04326	0.874218	1.83301
TG(18:3/20:4/20:4)	up	1.60086	0.004386	0.02421	0.69768	1.62189
TG(20:0/18:1/18:1)	up	2.44067	6.32e-06	0.0002251	1.04581	2.06453
TG(22:4/17:1/18:2)	up	1.41537	0.007175	0.03389	0.641517	1.55997
CerG2GNAc1(d32:1)	up	2.47448	2.48e-06	0.0001217	0.714126	1.64049
CerG2GNAc1(d36:1)	up	2.82176	1.28e-06	7.69e-05	0.828581	1.77594
CerG2GNAc1(d38:4)	up	3.08581	5.35e-09	2.1e-06	0.997375	1.99636
CerG2GNAc1(m30:1)	down	1.60735	0.0008012	0.007351	-0.812814	0.56927
CerG2GNAc1(t33:2)	down	1.9334	2.8e-05	0.0006596	-0.699898	0.615616
Cer(d15:1/25:2)	down	2.15721	4.52e-05	0.0008644	-0.787627	0.579296
Cer(d17:1/24:1)	down	1.68358	0.004107	0.02333	-0.599816	0.659838
Cer(d18:1/16:0)	down	2.61055	1.09e-08	2.85e-06	-0.827641	0.56345
AcCa(14:2)	down	1.52854	0.006074	0.03092	-0.620303	0.650535
LPE(20:5)	down	1.42353	0.01047	0.04273	-0.608735	0.655772
Cer(d18:1/24:0)	down	2.24914	8.24e-05	0.001243	-0.663211	0.631471
Cer(d18:1/24:1)	down	1.87155	0.0003938	0.004228	-0.635212	0.643846
PC(16:0/22:0)	down	1.97506	0.0001631	0.002244	-0.742534	0.597689
Cer(d18:1/24:2)	down	1.94054	0.0007597	0.007176	-0.623931	0.648901
PC(16:2e/20:3)	down	1.13347	0.002869	0.01874	-0.627132	0.647462
Cer(d18:2/23:0)	down	2.45566	1.51e-05	0.0004437	-0.795341	0.576207
Cer(d19:1/24:0)	down	2.97398	0.000326	0.003651	-0.978547	0.507491
Cer(d38:0)	down	1.79488	0.001744	0.01335	-0.711155	0.610831
Cer(d40:1)	down	2.23338	8.28e-07	5.41e-05	-0.820558	0.566223
Cer(d40:3)	down	1.54932	0.00182	0.01372	-0.886838	0.540798
Cer(d41:1+O)	down	2.21006	0.0003528	0.003875	-0.62139	0.650044
PG(28:0/18:2)	down	1.82191	0.003967	0.02325	-0.732748	0.601757
PI(16:1)	down	3.12506	1.61e-06	8.99e-05	-1.30862	0.403706
SM(d36:4)	down	1.59572	0.0002924	0.003371	-0.645637	0.63921
Cer(m19:1/23:0+O)	down	2.33159	0.001524	0.0122	-0.768911	0.58686
Cer(m32:1+O)	down	2.13919	1.93e-05	0.0005208	-0.67744	0.625274
Cer(m34:0+O)	down	2.30073	8.05e-08	1.05e-05	-0.73179	0.602156
Cer(m38:2+O)	down	2.62039	7.17e-07	5.4e-05	-0.888355	0.54023
Cer(t17:0/24:0+O)	down	2.28618	0.0001217	0.001735	-0.645361	0.639333
Cer(t17:0/25:2)	down	2.20189	0.0002996	0.003404	-0.830002	0.562528
Cer(d14:0/25:1)	down	2.33921	6.09e-06	0.0002251	-0.756042	0.592119
Cer(t40:0+O)	down	2.1845	8.25e-05	0.001243	-0.628384	0.646901
Cer(t42:0+O)	down	2.34218	4.98e-05	0.0008868	-0.686885	0.621194
