# Supplementary material for: Alterations of Plasma Lipids in Adult Women With Major Depressive Disorder and Bipolar Depression
Source: Front Psychiatry. 2022 Jul 18;13:927817. doi: 10.3389/fpsyt.2022.927817 (PMC9339614; doi:10.3389/fpsyt.2022.927817)
Supplement: Supplementary file 4 [file Table_4.xls]

## Sheet: T检验（HC_BD）
Supplementary Table 4. Altered lipids species in the plasma between BD and HC
Lipid	Regulate	VIP	P value	FDR	log2_Fold Change(BPD/HC)	Fold Change(BPD/HC)
CerP(d44:5)	up	1.1958	0.01003	0.0248	1.02312	2.03231
DG(18:1/20:4)	up	1.58391	0.003108	0.009745	0.789951	1.72902
DGDG(47:12e)	up	1.77221	1.09e-05	0.0001446	1.03423	2.04802
GD2(m45:0)	up	1.43907	0.0001722	0.001164	0.637095	1.55519
Cer(d18:0/24:1)	up	1.45383	0.0004508	0.002356	0.643441	1.56205
GM2(d34:5)	up	1.32258	8.48e-07	2.56e-05	0.732704	1.66175
LPC(16:1)	up	1.65257	4.08e-07	1.53e-05	0.614553	1.53108
LPC(17:1)	up	1.53969	1.42e-05	0.0001796	0.612157	1.52854
LPC(20:3)	up	1.55473	9.19e-05	0.0007064	0.734488	1.66381
LPC(20:5)	up	2.0226	4.56e-05	0.0004058	1.0402	2.05651
LPC(22:5)	up	1.61045	0.0001287	0.0009361	0.890036	1.85322
LPE(16:0)	up	1.86199	1.96e-10	5.13e-08	0.751483	1.68352
LPE(18:0)	up	1.86126	3.01e-11	1.18e-08	0.697627	1.62184
LPE(18:1)	up	1.57848	1.21e-06	3.28e-05	0.758244	1.69143
LPE(18:2)	up	1.75728	3.37e-06	6.29e-05	0.942025	1.92122
LPE(18:3)	up	1.87294	4.35e-07	1.55e-05	0.877021	1.83658
LPE(20:3)	up	1.38927	0.0003782	0.002086	0.845648	1.79707
LPE(20:4)	up	1.29372	7.81e-06	0.0001156	0.612304	1.5287
LPE(20:5)	up	1.17935	0.01715	0.03746	0.673139	1.59454
LPI(18:0)	up	1.41769	0.0003607	0.00202	0.630405	1.548
PC(12:0e/10:1)	up	1.85346	0.001724	0.006287	1.40254	2.64367
PC(16:0/14:0)	up	1.21952	0.002745	0.009043	0.743557	1.6743
PC(16:0/16:1)	up	1.85831	3.43e-05	0.0003346	0.939444	1.91779
PC(16:0/20:5)	up	1.93888	5.6e-06	9.55e-05	0.845871	1.79735
PC(16:1/22:6)	up	1.46913	5.89e-05	0.000502	0.655089	1.57471
PC(17:0/20:4)	up	1.1094	0.001108	0.004695	0.5921	1.50744
PC(17:1/16:0)	up	1.27636	0.0008315	0.003937	0.698311	1.6226
PC(18:0/16:0)	up	1.61223	1.97e-07	9.1e-06	0.68366	1.60621
PC(18:0/22:4)	up	1.02494	0.009059	0.02329	0.720319	1.64755
PC(18:0/22:5)	up	1.58902	1.03e-05	0.0001424	0.62405	1.5412
PC(20:1/18:1)	up	1.30508	0.002963	0.009505	0.605241	1.52123
Cer(d36:1)	up	1.42824	1.04e-05	0.0001424	0.740137	1.67033
PC(30:1)	up	1.31127	0.003677	0.01109	0.626429	1.54374
PC(31:1)	up	1.33746	0.0001138	0.0008494	0.665673	1.58631
PC(37:4e)	up	1.37648	0.00366	0.01108	1.49143	2.81167
PC(38:8)	up	1.61531	1.47e-08	1.91e-06	0.677146	1.59897
PC(40:10)	up	1.52617	2.96e-06	6.05e-05	0.852256	1.80532
PC(40:3)	up	1.65348	3.5e-08	3.42e-06	0.706561	1.63191
PC(44:5)	up	1.28824	0.001134	0.00473	0.696745	1.62084
PC(8:0e/6:0)	up	2.91642	6.07e-12	4.76e-09	1.75722	3.38045
PC(8:0e/9:0)	up	1.31693	4.42e-05	0.0004027	0.612245	1.52864
PE(12:0e/6:0)	up	1.51778	1.89e-05	0.000221	0.693125	1.61678
PE(16:0/18:1)	up	1.31609	0.001103	0.004695	0.789938	1.729
Cer(d42:3)	up	1.65496	1.97e-07	9.1e-06	0.628285	1.54573
PE(16:0/20:4)	up	1.3546	0.002787	0.009141	0.65914	1.57914
Cer(d43:0)	up	1.03412	0.002637	0.008762	0.613417	1.52988
PE(17:0/18:1)	up	1.35489	0.002981	0.009505	0.997694	1.99681
PE(18:0/16:0)	up	2.14556	1.06e-05	0.0001426	1.14085	2.2051
PE(18:0/20:5)	up	1.77043	0.0007768	0.003806	0.937602	1.91534
PE(18:0/22:5)	up	1.681	0.002148	0.007451	0.851171	1.80396
PE(18:3e)	up	1.57705	1.21e-05	0.0001559	0.635942	1.55395
PE(8:0p/12:3)	up	1.45782	1.93e-06	4.58e-05	0.647868	1.56685
PG(36:0/8:0)	up	1.33388	0.01701	0.03726	1.09027	2.12914
PI(16:0/16:0)	up	1.79691	0.0009517	0.004307	1.10095	2.14496
PI(16:0/16:1)	up	2.34295	7.24e-05	0.0005849	1.7789	3.43165
PI(16:0/18:1)	up	1.15557	0.002073	0.007313	0.602211	1.51804
PI(16:0/18:2)	up	1.27799	0.0002291	0.001439	0.742406	1.67296
PI(16:0/20:4)	up	1.71146	4.48e-05	0.0004034	1.00749	2.01041
PI(16:0/22:6)	up	1.38791	4.12e-05	0.0003841	0.597777	1.51338
PI(17:0/20:4)	up	1.43555	0.0006481	0.003216	0.925685	1.89959
PI(18:0/20:3)	up	1.52471	3.33e-06	6.29e-05	0.617485	1.5342
PIP(40:9e)	up	1.40034	2.55e-05	0.0002736	0.694818	1.61868
PIP2(35:2e)	up	1.87903	2.25e-06	5.18e-05	0.953957	1.93718
PS(20:2/20:3)	up	1.27569	0.01513	0.03418	0.682489	1.60491
SM(t40:2)	up	1.42196	3.46e-05	0.0003346	0.591082	1.50638
TG(12:0/18:2/20:4)	up	1.60717	0.002967	0.009505	1.08613	2.12304
TG(14:0/18:2/18:3)	up	1.10681	0.02056	0.04367	0.877803	1.83757
TG(14:0/18:2/20:5)	up	1.48282	0.002356	0.007978	1.15039	2.21973
TG(15:0/16:0/18:1)	up	1.89175	0.00366	0.01108	1.35504	2.55804
TG(15:0/18:2/18:2)	up	1.19062	0.0118	0.02831	0.710271	1.63611
TG(15:0/18:2/18:3)	up	1.02416	0.002994	0.009505	0.662647	1.58298
TG(16:0/14:0/18:1)	up	1.68504	0.01396	0.0321	1.01103	2.01535
TG(16:0/16:0/16:0)	up	1.34836	0.005263	0.01479	0.678154	1.60009
TG(16:0/16:0/18:1)	up	1.60909	0.0003805	0.002086	0.830382	1.77816
TG(16:0/16:1/18:2)	up	1.12486	0.006597	0.01783	0.640297	1.55865
TG(16:0/16:1/22:6)	up	2.18332	0.001072	0.004618	1.52506	2.87798
TG(16:0/18:1/20:4)	up	1.517	0.003407	0.01045	1.08526	2.12176
TG(16:0/18:1/24:0)	up	1.55718	0.004519	0.01312	1.23053	2.34653
TG(16:0/18:1/24:1)	up	1.48182	0.01106	0.02701	1.22656	2.34008
TG(16:0/18:2/18:3)	up	1.28207	0.001383	0.005504	0.642669	1.56122
TG(16:0/18:2/22:0)	up	1.3959	0.01511	0.03418	1.10167	2.14603
TG(16:0/20:4/20:5)	up	1.91329	0.0004414	0.002323	0.963104	1.9495
TG(16:0/20:4/22:5)	up	2.98412	2.12e-08	2.37e-06	1.68301	3.21096
TG(16:1/18:2/18:3)	up	1.35653	0.000266	0.001604	0.861382	1.81678
TG(16:1/20:5/22:6)	up	1.90318	0.003084	0.009709	1.53237	2.8926
TG(16:2e/20:5/23:1)	up	1.26971	0.001984	0.007037	0.828352	1.77566
TG(17:0/18:1/18:1)	up	1.16101	0.001911	0.00681	0.670197	1.59129
TG(17:0/18:2/20:5)	up	1.51756	0.0003687	0.00205	0.87987	1.84021
TG(18:0/16:0/18:1)	up	1.52025	0.001459	0.005664	0.795702	1.73592
TG(18:0/16:0/22:1)	up	1.54441	0.004652	0.01341	1.28851	2.44276
TG(18:0/18:0/18:1)	up	1.36988	0.00125	0.005099	0.673662	1.59512
TG(18:0/18:0/18:2)	up	1.10263	0.01387	0.03199	0.668055	1.58893
TG(18:0/18:1/18:1)	up	1.49195	0.0001825	0.001202	0.728886	1.65736
TG(18:0/18:1/24:1)	up	1.2108	0.005913	0.01627	0.714488	1.6409
TG(18:0/20:5/24:0)	up	1.0248	0.009629	0.0242	0.846552	1.7982
TG(18:0/8:0/20:4)	up	2.89467	0.01012	0.02496	2.26647	4.81146
TG(18:1/18:1/22:6)	up	1.81162	3.42e-07	1.41e-05	0.985551	1.98007
TG(18:1/18:2/18:3)	up	1.63999	6.18e-05	0.0005157	1.00276	2.00383
TG(18:1/18:2/20:3)	up	1.36566	7.66e-06	0.0001154	0.651318	1.5706
TG(18:1/18:2/20:4)	up	1.28873	2.62e-05	0.0002775	0.588245	1.50342
TG(18:1/18:2/22:0)	up	1.37045	0.01738	0.03785	1.10096	2.14498
TG(18:1/18:2/22:4)	up	2.36376	7.32e-06	0.0001147	1.36006	2.56695
TG(18:1/18:2/23:0)	up	1.22702	0.002299	0.007888	1.03802	2.05341
Cer(m35:0)	up	1.56523	3.01e-06	6.05e-05	0.682518	1.60494
TG(18:1/20:4/20:4)	up	1.66493	2.48e-06	5.4e-05	0.877828	1.83761
TG(18:1/20:4/22:3)	up	1.9304	1.13e-09	1.97e-07	0.834263	1.78295
TG(18:2/20:4/20:4)	up	1.18977	0.001611	0.006013	0.701683	1.6264
TG(18:2e/16:0/18:2)	up	1.61552	0.000209	0.001344	0.900347	1.86651
TG(18:3/18:2/18:2)	up	1.00645	0.001255	0.005099	0.67819	1.60013
TG(18:3/18:2/18:3)	up	1.35957	0.001208	0.00496	1.05245	2.07405
TG(18:3/18:2/20:3)	up	1.22211	0.001026	0.004481	0.840669	1.79088
TG(18:3/18:2/20:4)	up	1.48919	0.000202	0.001319	0.979672	1.97202
TG(18:3/18:2/20:5)	up	1.68599	0.0004188	0.002235	0.828352	1.77566
TG(18:3/18:3/20:5)	up	1.1083	0.001142	0.004737	0.652019	1.57137
TG(18:3/20:4/20:4)	up	1.89781	5.44e-05	0.0004685	1.10475	2.15062
TG(18:3/20:5/20:5)	up	1.67421	3.02e-05	0.0003059	0.926423	1.90056
TG(18:3/20:5/22:6)	up	1.81305	4.6e-07	1.57e-05	1.05652	2.07991
TG(18:4/16:0/16:0)	up	2.08361	0.006773	0.01825	1.55198	2.93219
TG(18:4/18:1/18:3)	up	1.41469	0.002995	0.009505	1.04978	2.07021
TG(18:4/20:4/20:5)	up	2.24559	9.17e-05	0.0007064	1.48234	2.79402
TG(19:1/10:1/22:0)	up	1.6051	0.001763	0.0064	0.696934	1.62106
TG(20:0/18:1/18:1)	up	1.85188	6.13e-05	0.0005157	1.35555	2.55895
Cer(m41:0+O)	up	1.34413	0.0006326	0.003198	0.723267	1.65092
TG(20:1/18:1/18:2)	up	1.65845	0.0009275	0.004264	1.07481	2.10645
TG(20:1e/18:3/18:3)	up	1.963	0.0006161	0.003157	1.13075	2.18973
TG(20:3/18:2/18:2)	up	1.11022	0.005672	0.01566	0.703562	1.62852
TG(20:5/18:2/20:4)	up	1.67849	7.54e-06	0.0001154	1.02184	2.03051
TG(22:4/17:1/18:2)	up	2.04272	2.03e-05	0.0002338	1.12988	2.1884
TG(22:5/18:2/18:2)	up	1.04342	0.003798	0.01141	0.740211	1.67042
TG(22:5/18:2/20:4)	up	1.19502	0.001601	0.006006	0.646152	1.56499
TG(25:1/10:0/16:0)	up	1.39833	0.009354	0.02366	0.648888	1.56796
Cer(t16:0/19:0)	up	1.23077	3.85e-06	6.85e-05	0.599391	1.51508
TG(26:0/18:1/18:2)	up	1.22932	0.009091	0.02329	0.94766	1.92874
TG(57:7)	up	1.27617	0.0003282	0.001906	0.721961	1.64942
Cer(t18:0/18:0)	up	1.46076	9.48e-07	2.67e-05	0.765248	1.69966
CerG2GNAc1(d32:1)	up	1.88932	9.55e-07	2.67e-05	0.795502	1.73568
CerG2GNAc1(d36:1)	up	1.78763	8.44e-05	0.0006614	0.731168	1.65998
CerG2GNAc1(d38:4)	up	1.95694	2.48e-06	5.4e-05	0.907007	1.87515
AcCa(14:1)	down	1.99882	0.0006364	0.003198	-0.896739	0.537099
CerG2GNAc1(t33:2)	down	1.4509	0.0001296	0.0009361	-0.710493	0.611111
CL(17:1/18:0/18:0/22:5)	down	1.78997	6.81e-06	0.0001113	-0.804668	0.572494
DG(20:4e)	down	1.60741	0.000941	0.004289	-0.832451	0.561574
DG(21:5e)	down	1.79934	6e-06	0.0001	-0.876421	0.544717
AcCa(14:2)	down	2.11287	0.0002795	0.001673	-1.06041	0.479495
MGDG(40:5e)	down	1.52953	2.32e-05	0.0002561	-0.721662	0.606398
PC(16:0/22:0)	down	1.58053	0.0003366	0.00194	-0.739583	0.598912
PC(16:1e/22:5)	down	1.31379	0.0005818	0.003001	-0.607694	0.656245
PC(18:2e/22:5)	down	2.16592	9.57e-06	0.0001383	-1.05343	0.481821
PC(18:2e/22:6)	down	1.23482	2.37e-05	0.000258	-0.626406	0.647788
Cer(d19:1/24:0)	down	1.54635	0.0002329	0.001449	-0.884938	0.541511
PC(20:1e/12:0)	down	1.56826	1.76e-06	4.3e-05	-0.712996	0.610052
PC(36:6e)	down	2.00076	1.26e-09	1.97e-07	-0.849201	0.555092
PE(14:1e/22:1)	down	1.38127	0.0001814	0.001202	-0.67472	0.626454
PE(18:0e/18:2)	down	1.77226	0.0002982	0.001745	-0.731691	0.602198
PE(18:0p/18:1)	down	1.76186	1.8e-05	0.0002168	-0.728475	0.603542
PE(18:0p/18:2)	down	1.64924	2.9e-05	0.0002993	-0.659097	0.633274
PE(18:0p/20:3)	down	2.02132	5.36e-07	1.68e-05	-0.918693	0.528988
PE(18:0p/22:6)	down	1.94873	9.86e-08	5.52e-06	-0.937362	0.522187
PE(18:1e/16:0)	down	1.35907	0.0009675	0.00431	-0.614815	0.653013
PE(18:1e/20:4)	down	1.31155	0.001408	0.005548	-0.662406	0.631824
PE(18:1e/22:6)	down	1.18838	0.00208	0.007313	-0.615671	0.652626
PE(18:1p/22:6)	down	1.55944	4.92e-07	1.61e-05	-0.66777	0.629479
PE(20:0p/18:2)	down	1.73702	4.08e-07	1.53e-05	-0.759309	0.590779
PI(16:1)	down	1.57458	0.0002616	0.00159	-0.953625	0.516333
PS(16:1e/22:4)	down	2.00514	3.92e-08	3.42e-06	-0.956029	0.515474
PS(38:7e)	down	1.49373	7.68e-05	0.0006085	-0.600186	0.659669
PS(40:7e)	down	1.51893	2.13e-05	0.0002383	-0.664384	0.630958
PS(40:8e)	down	1.54624	1.61e-06	4.08e-05	-0.652947	0.63598
PS(42:9e)	down	2.25292	1.78e-07	9.1e-06	-1.13712	0.454666
SM(d18:2/23:2)	down	1.64597	6.46e-08	4.6e-06	-0.650617	0.637008
SM(d36:4)	down	1.33585	0.001475	0.005696	-0.657671	0.633901
SM(t32:1)	down	1.66884	7.06e-08	4.61e-06	-0.636345	0.643341
