# Supplementary material for: Alterations of Plasma Lipids in Adult Women With Major Depressive Disorder and Bipolar Depression
Source: Front Psychiatry. 2022 Jul 18;13:927817. doi: 10.3389/fpsyt.2022.927817 (PMC9339614; doi:10.3389/fpsyt.2022.927817)
Supplement: Supplementary file 5 [file Table_5.xls]

## Sheet: T检验（MDD_BD）
Supplementary Table 5. Altered lipids species in the plasma between MDD and BD
Lipid	Regulate	VIP	P value	FDR	log2_Fold Change(MDD/BPD)	Fold Change(MDD/BPD)
DG(21:5e)	up	2.71766	2.17e-14	1.7e-11	0.960119	1.94547
LPE(18:1p)	up	2.08341	1.98e-06	0.0001106	0.64607	1.5649
PC(14:1e/23:1)	up	2.12717	8.57e-06	0.0003359	0.764575	1.69887
PC(16:1e/16:0)	up	1.92058	1.07e-06	7.62e-05	0.613796	1.53028
PC(16:1e/20:4)	up	1.74588	7.89e-05	0.001869	0.633627	1.55146
PC(16:2e/22:6)	up	1.691	0.001191	0.01184	0.694069	1.61784
PC(18:2e/22:5)	up	1.9344	0.004746	0.02953	0.872805	1.83122
PC(18:2e/22:6)	up	1.89624	0.0005746	0.006691	0.919538	1.89151
PC(18:3e/18:0)	up	1.91566	0.00129	0.01248	0.72139	1.64877
Cer(d32:4)	up	1.86131	2.25e-05	0.0007221	0.623305	1.5404
PC(20:1e/12:0)	up	2.31889	4.48e-06	0.0002064	0.875961	1.83523
PE(14:1e/22:1)	up	2.04913	3.76e-05	0.001017	0.843027	1.79381
PE(16:0p/18:2)	up	2.13683	0.003576	0.02434	0.674922	1.59651
PE(16:0p/22:6)	up	2.10025	1.62e-06	0.0001056	0.722125	1.64961
PE(18:0p/18:2)	up	1.93291	0.0003368	0.004328	0.660116	1.58021
PE(18:0p/20:3)	up	1.61549	0.006324	0.037	0.654445	1.57401
PE(18:0p/22:6)	up	1.9551	8.35e-05	0.001869	0.848366	1.80046
PE(18:1p/22:6)	up	1.62924	0.0002662	0.003661	0.636543	1.5546
PE(20:0p/18:2)	up	2.48708	4.64e-07	4.04e-05	0.903169	1.87017
PE(20:0p/22:6)	up	2.10325	2.21e-05	0.0007221	0.783197	1.72094
PE(37:2e)	up	2.13211	5.34e-06	0.0002325	0.746493	1.67771
PE(41:5e)	up	1.96564	0.0005165	0.006135	0.871102	1.82906
PG(18:0/19:0)	up	1.79209	0.0001615	0.002638	0.619911	1.53678
PS(16:1e/22:4)	up	2.12028	0.0001042	0.002095	0.885254	1.84709
PS(42:9e)	up	1.30656	0.001194	0.01184	0.634305	1.55219
Cer(d15:1/25:2)	down	2.18591	0.0001152	0.002202	-0.951764	0.517
Cer(d17:1/24:1)	down	1.81232	0.0006746	0.007449	-0.621844	0.64984
Cer(d18:0/24:1)	down	1.82833	4.08e-06	0.0002	-0.734467	0.60104
Cer(d18:0/26:2)	down	2.07444	8.26e-05	0.001869	-0.774972	0.5844
Cer(d18:1/16:0)	down	2.5878	2.94e-09	5.77e-07	-0.840345	0.55851
Cer(d18:1/18:0)	down	1.78457	0.002211	0.01856	-0.744681	0.5968
LPE(18:2)	down	2.01409	3.06e-05	0.0009238	-0.785676	0.58008
LPE(20:3)	down	2.34218	1.33e-05	0.0004953	-1.05652	0.48079
LPE(20:4)	down	2.22488	7.99e-07	6.26e-05	-0.752534	0.59356
LPE(20:5)	down	2.83377	9.16e-05	0.001995	-1.28188	0.41126
Cer(d18:1/22:0)	down	2.07988	0.0001816	0.002791	-0.705523	0.61322
LPI(18:2)	down	1.98428	0.0003322	0.004328	-0.65331	0.63582
Cer(d18:1/23:0)	down	1.85475	0.002249	0.01856	-0.636212	0.6434
Cer(d18:1/24:0)	down	2.00233	0.000855	0.00931	-0.676065	0.62587
Cer(d18:1/24:1)	down	2.53605	1.09e-07	1.06e-05	-0.876519	0.54468
Cer(d18:1/24:2)	down	2.09361	0.0002564	0.003589	-0.706535	0.61279
Cer(d18:2/23:0)	down	1.68278	0.00659	0.03771	-0.611667	0.65444
Cer(d38:0)	down	2.00748	6.36e-05	0.001559	-0.82309	0.56523
Cer(d40:0)	down	2.43525	2.3e-05	0.0007221	-0.916208	0.5299
Cer(d40:1)	down	2.5163	1.96e-06	0.0001106	-1.0969	0.46752
PE(16:0/18:1)	down	1.42575	0.008439	0.04563	-0.634196	0.6443
Cer(d43:0)	down	1.9118	0.003283	0.0237	-0.699513	0.61578
PE(18:0/20:5)	down	1.50375	0.001882	0.01657	-0.733315	0.60152
Cer(m18:0/20:0)	down	2.53219	4.22e-09	6.62e-07	-0.865805	0.54874
PE(8:0p/12:3)	down	2.54229	3.1e-10	1.22e-07	-0.88281	0.54231
PS(18:1/20:2)	down	1.37902	0.002677	0.02097	-0.600162	0.65968
TG(16:0/14:0/16:0)	down	1.21667	0.003008	0.02267	-0.784234	0.58066
TG(16:0/16:0/18:2)	down	1.66943	0.0002151	0.003144	-0.687405	0.62097
TG(16:0/18:1/23:0)	down	1.49982	0.009228	0.04881	-1.0175	0.49397
TG(16:0/18:1/24:0)	down	1.7563	0.007812	0.04283	-1.04982	0.48303
Cer(m20:0/18:1+O)	down	2.00476	0.0001378	0.002401	-0.67648	0.62569
TG(16:0/20:4/22:5)	down	1.63637	0.0003028	0.004024	-0.784905	0.58039
TG(16:1/20:5/22:6)	down	2.61008	0.003393	0.0237	-1.43343	0.37025
Cer(m21:1/19:0+O)	down	2.08661	0.0001712	0.002739	-0.686801	0.62123
TG(18:0/16:0/22:1)	down	1.82847	0.005251	0.03191	-1.17329	0.44341
TG(18:0/20:5/24:0)	down	1.74323	0.008166	0.04446	-0.885686	0.54123
Cer(m34:0+O)	down	2.7625	1.03e-09	2.7e-07	-0.932306	0.52402
TG(18:1/20:4/20:4)	down	1.65296	0.001079	0.01128	-0.617277	0.6519
TG(18:3/18:2/20:5)	down	1.54774	0.001426	0.01331	-0.63026	0.64606
TG(18:3/20:5/20:5)	down	1.68215	0.008569	0.04602	-0.605574	0.65721
TG(18:3/20:5/22:6)	down	2.17637	0.0003933	0.004818	-0.793057	0.57712
Cer(m38:2+O)	down	2.16838	0.0001038	0.002095	-0.8072	0.57149
TG(18:4/20:4/20:5)	down	2.42961	0.0003761	0.004681	-1.20596	0.43348
Cer(m41:0+O)	down	2.37082	4.4e-05	0.001151	-0.927853	0.52564
TG(20:5/18:2/20:4)	down	1.89532	0.001671	0.01506	-0.737567	0.59975
TG(22:5/18:2/20:4)	down	1.83254	0.0006498	0.007278	-0.720659	0.60682
Cer(t17:0/24:0)	down	1.6567	0.003353	0.0237	-0.668157	0.62931
Cer(t18:0/24:0)	down	1.6339	0.003416	0.0237	-0.635786	0.64359
Cer(t18:0/24:1)	down	2.17797	8.17e-06	0.0003359	-0.652085	0.63636
Cer(t18:1/22:0)	down	2.03201	0.0002166	0.003144	-0.599724	0.65988
Cer(t18:1/24:0+O)	down	2.185	0.000374	0.004681	-0.913868	0.53076
Cer(d14:0/25:1)	down	1.90268	0.0004757	0.005738	-0.672451	0.62744
