# Supplementary material for: Alterations of Plasma Lipids in Adult Women With Major Depressive Disorder and Bipolar Depression
Source: Front Psychiatry. 2022 Jul 18;13:927817. doi: 10.3389/fpsyt.2022.927817 (PMC9339614; doi:10.3389/fpsyt.2022.927817)
Supplement: Supplementary file 6 [file Table_6.xlsx]

## Sheet: Sheet1
Supplementary Table 6. Changed lipid specises between groups
BD vs. HC	MDD vs. HC	MDD vs. BPD
AcCa(14:1)	CerG2GNAc1(m30:1)	Cer(d15:1/25:2)
CerG2GNAc1(t33:2)	CerG2GNAc1(t33:2)	Cer(d17:1/24:1)
CerP(d44:5)	CerP(d15:0/14:0+O)	DG(21:5e)
CL(17:1/18:0/18:0/22:5)	Cer(d15:1/25:2)	Cer(d18:0/24:1)
DG(18:1/20:4)	Cer(d17:1/24:1)	Cer(d18:0/26:2)
DG(20:4e)	DGDG(47:12e)	Cer(d18:1/16:0)
DG(21:5e)	GM2(d34:5)	Cer(d18:1/18:0)
DGDG(47:12e)	GM3(t39:6)	LPE(18:1p)
GD2(m45:0)	LPC(17:1)	LPE(18:2)
Cer(d18:0/24:1)	Cer(d18:1/16:0)	LPE(20:3)
GM2(d34:5)	AcCa(14:2)	LPE(20:4)
LPC(16:1)	LPE(18:2e)	LPE(20:5)
LPC(17:1)	LPE(20:5)	Cer(d18:1/22:0)
LPC(20:3)	Cer(d18:1/24:0)	LPI(18:2)
LPC(20:5)	PC(14:1e/23:1)	Cer(d18:1/23:0)
AcCa(14:2)	Cer(d18:1/24:1)	Cer(d18:1/24:0)
LPC(22:5)	PC(16:0/22:0)	PC(14:1e/23:1)
LPE(16:0)	Cer(d18:1/24:2)	Cer(d18:1/24:1)
LPE(18:0)	PC(16:2e/20:3)	Cer(d18:1/24:2)
LPE(18:1)	Cer(d18:2/23:0)	PC(16:1e/16:0)
LPE(18:2)	PC(18:0/16:0)	PC(16:1e/20:4)
LPE(18:3)	Cer(d19:1/24:0)	PC(16:2e/22:6)
LPE(20:3)	Cer(d32:4)	Cer(d18:2/23:0)
LPE(20:4)	PC(20:0e/22:4)	PC(18:2e/22:5)
LPE(20:5)	PC(20:1e/18:2)	PC(18:2e/22:6)
LPI(18:0)	Cer(d38:0)	PC(18:3e/18:0)
MGDG(40:5e)	PC(26:2e)	Cer(d32:4)
PC(12:0e/10:1)	Cer(d40:1)	PC(20:1e/12:0)
PC(16:0/14:0)	Cer(d40:3)	Cer(d38:0)
PC(16:0/16:1)	PC(39:5)	Cer(d40:0)
PC(16:0/20:5)	PC(40:10)	Cer(d40:1)
PC(16:0/22:0)	PC(40:4)	PE(14:1e/22:1)
PC(16:1/22:6)	Cer(d41:1+O)	PE(16:0/18:1)
PC(16:1e/22:5)	PC(44:5)	PE(16:0p/18:2)
PC(17:0/20:4)	PC(8:0e/6:0)	PE(16:0p/22:6)
PC(17:1/16:0)	PE(18:0/16:0)	Cer(d43:0)
PC(18:0/16:0)	PE(20:0p/22:6)	PE(18:0/20:5)
PC(18:0/22:4)	PG(28:0/18:2)	PE(18:0p/18:2)
PC(18:0/22:5)	PG(36:0/8:0)	PE(18:0p/20:3)
PC(18:2e/22:5)	PI(16:0/20:4)	PE(18:0p/22:6)
PC(18:2e/22:6)	PI(16:1)	PE(18:1p/22:6)
Cer(d19:1/24:0)	SM(d36:4)	PE(20:0p/18:2)
PC(20:1/18:1)	Cer(m19:1/23:0+O)	PE(20:0p/22:6)
PC(20:1e/12:0)	TG(16:0/16:1/22:6)	Cer(m18:0/20:0)
Cer(d36:1)	TG(16:0/20:4/22:5)	PE(37:2e)
PC(30:1)	TG(17:0/18:2/20:5)	PE(41:5e)
PC(31:1)	Cer(m32:1+O)	PE(8:0p/12:3)
PC(36:6e)	Cer(m34:0+O)	PG(18:0/19:0)
PC(37:4e)	TG(18:1/18:2/18:3)	PS(16:1e/22:4)
PC(38:8)	TG(18:1/18:2/22:4)	PS(18:1/20:2)
PC(40:10)	TG(18:2/17:1/18:2)	PS(42:9e)
PC(40:3)	TG(18:3/18:2/18:3)	TG(16:0/14:0/16:0)
PC(44:5)	TG(18:3/18:2/20:3)	TG(16:0/16:0/18:2)
PC(8:0e/6:0)	TG(18:3/18:3/20:5)	TG(16:0/18:1/23:0)
PC(8:0e/9:0)	TG(18:3/20:4/20:4)	TG(16:0/18:1/24:0)
PE(12:0e/6:0)	Cer(m38:2+O)	Cer(m20:0/18:1+O)
PE(14:1e/22:1)	TG(20:0/18:1/18:1)	TG(16:0/20:4/22:5)
PE(16:0/18:1)	TG(22:4/17:1/18:2)	TG(16:1/20:5/22:6)
Cer(d42:3)	Cer(t17:0/24:0+O)	Cer(m21:1/19:0+O)
PE(16:0/20:4)	Cer(t17:0/25:2)	TG(18:0/16:0/22:1)
Cer(d43:0)	Cer(d14:0/25:1)	TG(18:0/20:5/24:0)
PE(17:0/18:1)	Cer(t40:0+O)	Cer(m34:0+O)
PE(18:0/16:0)	Cer(t42:0+O)	TG(18:1/20:4/20:4)
PE(18:0/20:5)	CerG2GNAc1(d32:1)	TG(18:3/18:2/20:5)
PE(18:0/22:5)	CerG2GNAc1(d36:1)	TG(18:3/20:5/20:5)
PE(18:0e/18:2)	CerG2GNAc1(d38:4)	TG(18:3/20:5/22:6)
PE(18:0p/18:1)		Cer(m38:2+O)
PE(18:0p/18:2)		TG(18:4/20:4/20:5)
PE(18:0p/20:3)		Cer(m41:0+O)
PE(18:0p/22:6)		TG(20:5/18:2/20:4)
PE(18:1e/16:0)		TG(22:5/18:2/20:4)
PE(18:1e/20:4)		Cer(t17:0/24:0)
PE(18:1e/22:6)		Cer(t18:0/24:0)
PE(18:1p/22:6)		Cer(t18:0/24:1)
PE(18:3e)		Cer(t18:1/22:0)
PE(20:0p/18:2)		Cer(t18:1/24:0+O)
PE(8:0p/12:3)		Cer(d14:0/25:1)
PG(36:0/8:0)
PI(16:0/16:0)
PI(16:0/16:1)
PI(16:0/18:1)
PI(16:0/18:2)
PI(16:0/20:4)
PI(16:0/22:6)
PI(16:1)
PI(17:0/20:4)
PI(18:0/20:3)
PIP(40:9e)
PIP2(35:2e)
PS(16:1e/22:4)
PS(20:2/20:3)
PS(38:7e)
PS(40:7e)
PS(40:8e)
PS(42:9e)
SM(d18:2/23:2)
SM(d36:4)
SM(t32:1)
SM(t40:2)
TG(12:0/18:2/20:4)
TG(14:0/18:2/18:3)
TG(14:0/18:2/20:5)
TG(15:0/16:0/18:1)
TG(15:0/18:2/18:2)
TG(15:0/18:2/18:3)
TG(16:0/14:0/18:1)
TG(16:0/16:0/16:0)
TG(16:0/16:0/18:1)
TG(16:0/16:1/18:2)
TG(16:0/16:1/22:6)
TG(16:0/18:1/20:4)
TG(16:0/18:1/24:0)
TG(16:0/18:1/24:1)
TG(16:0/18:2/18:3)
TG(16:0/18:2/22:0)
TG(16:0/20:4/20:5)
TG(16:0/20:4/22:5)
TG(16:1/18:2/18:3)
TG(16:1/20:5/22:6)
TG(16:2e/20:5/23:1)
TG(17:0/18:1/18:1)
TG(17:0/18:2/20:5)
TG(18:0/16:0/18:1)
TG(18:0/16:0/22:1)
TG(18:0/18:0/18:1)
TG(18:0/18:0/18:2)
TG(18:0/18:1/18:1)
TG(18:0/18:1/24:1)
TG(18:0/20:5/24:0)
TG(18:0/8:0/20:4)
TG(18:1/18:1/22:6)
TG(18:1/18:2/18:3)
TG(18:1/18:2/20:3)
TG(18:1/18:2/20:4)
TG(18:1/18:2/22:0)
TG(18:1/18:2/22:4)
TG(18:1/18:2/23:0)
Cer(m35:0)
TG(18:1/20:4/20:4)
TG(18:1/20:4/22:3)
TG(18:2/20:4/20:4)
TG(18:2e/16:0/18:2)
TG(18:3/18:2/18:2)
TG(18:3/18:2/18:3)
TG(18:3/18:2/20:3)
TG(18:3/18:2/20:4)
TG(18:3/18:2/20:5)
TG(18:3/18:3/20:5)
TG(18:3/20:4/20:4)
TG(18:3/20:5/20:5)
TG(18:3/20:5/22:6)
TG(18:4/16:0/16:0)
TG(18:4/18:1/18:3)
TG(18:4/20:4/20:5)
TG(19:1/10:1/22:0)
TG(20:0/18:1/18:1)
Cer(m41:0+O)
TG(20:1/18:1/18:2)
TG(20:1e/18:3/18:3)
TG(20:3/18:2/18:2)
TG(20:5/18:2/20:4)
TG(22:4/17:1/18:2)
TG(22:5/18:2/18:2)
TG(22:5/18:2/20:4)
TG(25:1/10:0/16:0)
Cer(t16:0/19:0)
TG(26:0/18:1/18:2)
TG(57:7)
Cer(t18:0/18:0)
CerG2GNAc1(d32:1)
CerG2GNAc1(d36:1)
CerG2GNAc1(d38:4)
